# Supplementary material for: EET-Based Therapeutics Mitigate Sorafenib-Associated Glomerular Cell Damage
Source: Biomolecules. 2025 Sep 16;15(9):1324. doi: 10.3390/biom15091324 (PMC12467510; doi:10.3390/biom15091324)
Supplement: Supplementary file 1 [file biomolecules-15-01324-s001.zip]

Archive with 4 entries (4 files):
- biomolecules-3671812-Supplementary-revision v3.docx
- Supplemental Table 2 (Group B vs. Group A).xlsx
- Supplemental Table 3 (Group D vs. Group B).xlsx
- Supplemental Table 4 (Group E vs. Group A).xlsx
