# Supplementary material for: EET-Based Therapeutics Mitigate Sorafenib-Associated Glomerular Cell Damage
Source: Biomolecules. 2025 Sep 16;15(9):1324. doi: 10.3390/biom15091324 (PMC12467510; doi:10.3390/biom15091324)
Supplement: Supplementary file 1 [file biomolecules-15-01324-s001.zip › Supplemental Table 2 (Group B vs. Group A).xlsx]

## Sheet: Sheet1
Name	Ensembl ID	Fold change	FDR p-value	P-value	Biotype	Group B - Min CPM	Group B - Mean CPM	Group B - Max CPM	Group A - Min CPM	Group A - Mean CPM	Group A - Max CPM
MIR1302-2HG	ENSG00000243485	-1.07948		0.949171	lncRNA	0	0.0109187	0.0327562	0	0.00916468	0.0274941
FAM138A	ENSG00000237613				lncRNA	0	0	0	0	0	0
OR4F5	ENSG00000186092				protein_coding	0	0	0	0	0	0
AL627309.1	ENSG00000238009	2.33337	0.468893	0.11772	lncRNA	0.687881	0.901224	1.0653	0.279995	0.380647	0.504522
AL627309.3	ENSG00000239945	-28.5718		0.0718866	lncRNA	0	0	0	0	0.124442	0.373327
AL627309.2	ENSG00000239906				lncRNA	0	0	0	0	0	0
AL627309.5	ENSG00000241860	1.84458	0.642699	0.237571	lncRNA	1.01544	1.24241	1.35918	0.549881	0.687521	0.839986
AL627309.4	ENSG00000241599				lncRNA	0	0	0	0	0	0
AP006222.2	ENSG00000286448	-1.1784		0.94217	lncRNA	0	0	0	0	0	0
AL732372.1	ENSG00000236601				lncRNA	0	0	0	0	0	0
OR4F29	ENSG00000284733	-1.0796		0.949092	protein_coding	0	0.0122449	0.0367346	0	0.0140145	0.0420435
AC114498.1	ENSG00000235146				lncRNA	0	0	0	0	0	0
OR4F16	ENSG00000284662	5.45675		0.31294	protein_coding	0	0.0243715	0.0731145	0	0	0
AL669831.2	ENSG00000229905	-1.1784		0.94217	lncRNA	0	0	0	0	0	0
LINC01409	ENSG00000237491	2.27157	0.495893	0.132114	lncRNA	0.80426	1.23862	1.73608	0.326661	0.514273	0.87981
FAM87B	ENSG00000177757	4.43544	0.324812	0.0546957	lncRNA	0.0327562	0.463211	0.881631	0.0420435	0.0937226	0.192458
LINC01128	ENSG00000228794	1.12493	0.91551	0.680451	lncRNA	10.3182	16.1794	19.4485	13.802	14.3775	15.1197
LINC00115	ENSG00000225880	-1.77488	0.761954	0.377562	lncRNA	0	0.134398	0.220408	0.126131	0.227022	0.279995
AL669831.7	ENSG00000288531	3.15265		0.516747	lncRNA	0	0.0121858	0.0365573	0	0	0
FAM41C	ENSG00000230368	-1.63038	0.879244	0.591213	lncRNA	0	0.094952	0.219344	0	0.150251	0.357423
AL645608.6	ENSG00000272438	1.33617		0.774616	lncRNA	0	0.0327562	0.0982686	0	0.0295698	0.0466659
AL645608.2	ENSG00000230699	-1.07051	0.982984	0.91625	lncRNA	0.163781	0.335516	0.438687	0.247446	0.361084	0.462479
AL645608.4	ENSG00000241180	1.60322		0.65709	lncRNA	0	0.0243715	0.0731145	0	0.0140145	0.0420435
LINC02593	ENSG00000223764	-4.92282	0.195913	0.0217744	lncRNA	0.163781	1.17633	2.96114	1.81461	5.80512	9.20753
SAMD11	ENSG00000187634	-2.97625	0.240812	0.0312675	protein_coding	1.70332	5.29619	7.78774	8.27571	15.7697	24.0068
NOC2L	ENSG00000188976	1.18888	0.82219	0.475256	protein_coding	62.9247	88.1143	118.616	66.9755	74.1159	82.5734
KLHL17	ENSG00000187961	-1.28321	0.836954	0.499423	protein_coding	4.07754	6.15858	7.42112	5.83323	7.91277	11.1415
PLEKHN1	ENSG00000187583	1.29474	0.885666	0.60854	protein_coding	1.28571	2.18041	3.29015	1.51217	1.69301	2.0533
PERM1	ENSG00000187642	3.58923		0.252702	protein_coding	0	0.0585721	0.110204	0	0.0140145	0.0420435
AL645608.7	ENSG00000272512	-3.20458	0.592158	0.195423	lncRNA	0	0.0366164	0.0731145	0	0.113593	0.247446
HES4	ENSG00000188290	1.05683	0.972908	0.884692	protein_coding	4.42343	6.3414	8.02527	4.79296	5.98012	7.78082
ISG15	ENSG00000187608	-2.43043	0.130609	0.0105889	protein_coding	46.8367	114.98	191.121	217.323	279.446	392.725
AL645608.1	ENSG00000224969	-1.07948		0.949171	lncRNA	0	0.0109187	0.0327562	0	0.00916468	0.0274941
AGRN	ENSG00000188157	-1.35049	0.667142	0.258615	protein_coding	332.375	366.502	402.508	360.774	494.91	647.1
AL645608.5	ENSG00000242590	-1.1784		0.94217	lncRNA	0	0	0	0	0	0
AL645608.8	ENSG00000273443	-1.1784		0.94217	lncRNA	0	0	0	0	0	0
RNF223	ENSG00000237330				protein_coding	0	0	0	0	0	0
C1orf159	ENSG00000131591	-1.45204	0.768919	0.388224	protein_coding	3.59999	4.3772	5.66637	5.31991	6.35526	7.86213
AL390719.3	ENSG00000285812				lncRNA	0	0	0	0	0	0
LINC01342	ENSG00000223823				lncRNA	0	0	0	0	0	0
AL390719.2	ENSG00000272141				lncRNA	0	0	0	0	0	0
TTLL10-AS1	ENSG00000205231				lncRNA	0	0	0	0	0	0
TTLL10	ENSG00000162571	3.15253		0.516763	protein_coding	0	0.0109187	0.0327562	0	0	0
TNFRSF18	ENSG00000186891	-1.31692	0.908069	0.665364	protein_coding	0.327562	0.683869	1.21224	0.513324	0.890768	1.4022
TNFRSF4	ENSG00000186827	-1.18057	0.952863	0.808375	protein_coding	0.182786	0.478183	0.884418	0.0933317	0.556707	1.07227
SDF4	ENSG00000078808	-1.24784	0.752896	0.362189	protein_coding	115.171	158.483	198.477	171.37	197.768	218.332
B3GALT6	ENSG00000176022	-1.7014	0.271705	0.039091	protein_coding	17.6228	22.8548	32.2069	26.2018	38.9146	45.3229
C1QTNF12	ENSG00000184163	1.75939	0.710212	0.309874	protein_coding	0.438687	0.580724	0.844897	0.168174	0.31158	0.439905
AL162741.1	ENSG00000260179	2.21518		0.422272	lncRNA	0	0.0857141	0.257142	0	0.0323439	0.0549881
UBE2J2	ENSG00000160087	1.13772	0.866857	0.56168	protein_coding	46.4277	58.281	78.1346	41.4885	51.2585	57.2212
LINC01786	ENSG00000230415	1.57804	0.816548	0.463802	lncRNA	0.146229	0.235378	0.330612	0.0466659	0.135766	0.192458
SCNN1D	ENSG00000162572	1.42522	0.816218	0.46279	protein_coding	2.55901	2.82089	3.11184	1.45718	2.00164	2.35444
ACAP3	ENSG00000131584	-1.15206	0.884642	0.605739	protein_coding	15.7885	24.9007	34.4204	24.0796	28.6799	34.6859
PUSL1	ENSG00000169972	1.45049	0.67682	0.271098	protein_coding	11.4319	18.5526	28.5428	8.99055	12.7949	17.0276
INTS11	ENSG00000127054	-1.01235	0.992735	0.957279	protein_coding	49.6813	54.6658	63.1836	49.4893	55.3565	66.1344
AL139287.1	ENSG00000240731	1.59923		0.486406	lncRNA	0.0734693	0.138745	0.196537	0	0.0738524	0.13747
CPTP	ENSG00000224051	-1.12137	0.893541	0.624053	protein_coding	22.0075	24.1332	26.0739	20.758	27.1396	35.2745
TAS1R3	ENSG00000169962	1.9739	0.675923	0.268186	protein_coding	0.183673	0.391805	0.589612	0.139998	0.199755	0.294305
DVL1	ENSG00000107404	1.11623	0.888807	0.615593	protein_coding	61.7086	72.3287	82.6897	50.6165	64.8278	84.9279
MXRA8	ENSG00000162576	-3.65225	0.002077	2.774e-05	protein_coding	54.6046	126.976	255.243	289.127	463.756	594.369
AURKAIP1	ENSG00000175756	1.53845	0.513396	0.142452	protein_coding	45.7604	77.231	129.196	35.9622	50.2049	65.8401
CCNL2	ENSG00000221978	-1.03815	0.970927	0.872859	protein_coding	49.0407	67.1393	86.2751	54.3657	69.6708	83.0045
MRPL20-AS1	ENSG00000224870	-1.48845	0.620813	0.217973	lncRNA	6.22368	8.70218	13.1972	8.93557	12.962	17.9105
MRPL20	ENSG00000242485	-1.05753	0.957237	0.826546	protein_coding	35.3767	44.7063	60.7958	35.9072	47.3009	53.9457
MRPL20-DT	ENSG00000272455	2.09769	0.535897	0.157066	lncRNA	0.917174	1.17334	1.50612	0.326661	0.554141	0.84087
ANKRD65	ENSG00000235098	-3.04825	0.291891	0.0445778	protein_coding	0.182786	0.285934	0.491343	0.577375	0.927081	1.17722
AL391244.1	ENSG00000225905	3.13952		0.533238	lncRNA	0	0.0109187	0.0327562	0	0	0
TMEM88B	ENSG00000205116				protein_coding	0	0	0	0	0	0
LINC01770	ENSG00000225285	-3.77547	0.627705	0.224868	lncRNA	0	0.0327562	0.0982686	0	0.133155	0.357423
VWA1	ENSG00000179403	-3.42709	0.119658	0.009085	protein_coding	2.08376	4.19884	5.99439	4.75992	14.3902	26.0919
ATAD3C	ENSG00000215915	1.50641	0.851416	0.524828	protein_coding	0.109672	0.187784	0.257142	0.0466659	0.122287	0.210218
ATAD3B	ENSG00000160072	1.13752	0.910455	0.670397	protein_coding	11.6612	16.71	24.9061	11.2465	14.6702	16.6614
ATAD3A	ENSG00000197785	1.20171	0.8714	0.573391	protein_coding	18.1469	39.2815	69.3917	25.322	32.6887	41.2447
TMEM240	ENSG00000205090	-1.89272	0.663104	0.254842	protein_coding	0.844897	1.74228	2.44934	2.42662	3.3052	4.87705
SSU72	ENSG00000160075	1.10975	0.910167	0.669691	protein_coding	96.3033	118.869	162.073	80.805	107.138	120.539
AL645728.1	ENSG00000215014	-1.14551	0.954257	0.814217	lncRNA	0.163781	0.335635	0.47755	0.373327	0.378878	0.384917
FNDC10	ENSG00000228594	-1.38263	0.749203	0.354116	protein_coding	5.43753	6.45327	7.60391	6.62607	8.9484	12.1926
AL691432.4	ENSG00000286989	-1.82905	0.790644	0.422747	lncRNA	0.0327562	0.0598391	0.110204	0.0420435	0.100113	0.164964
AL691432.2	ENSG00000272106	-2.08933	0.54558	0.163709	lncRNA	0.491343	0.87156	1.49885	1.49331	1.81898	2.39648
MIB2	ENSG00000197530	1.99212	0.185779	0.0195415	protein_coding	38.5313	59.3208	99.6978	24.9196	29.7769	39.2266
MMP23B	ENSG00000189409	1.40476	0.754671	0.364363	protein_coding	10.7113	18.7997	28.4693	4.20659	13.393	20.0127
CDK11B	ENSG00000248333	1.21237	0.819952	0.470482	protein_coding	38.6851	54.9954	82.3958	36.7321	45.3679	54.5725
FO704657.1	ENSG00000272004	-1.06395		0.951427	lncRNA	0	0.0243715	0.0731145	0	0.0183294	0.0549881
SLC35E2B	ENSG00000189339	-1.18075	0.843073	0.508925	protein_coding	48.5999	66.524	84.511	52.1258	78.5179	110.609
CDK11A	ENSG00000008128	1.19435	0.863709	0.553879	protein_coding	14.8713	26.0872	37.8367	13.857	21.8531	27.6226
AL031282.2	ENSG00000268575	1.35851	0.843492	0.509617	lncRNA	3.86523	4.93976	6.10506	3.59327	3.62191	3.65671
NADK	ENSG00000008130	-1.13942	0.858503	0.538725	protein_coding	52.9346	57.8413	64.0849	51.3314	65.9787	79.1259
GNB1	ENSG00000078369	-1.0044	0.997569	0.986171	protein_coding	441.256	520.989	633.014	499.729	523.29	542.21
AL109917.1	ENSG00000231050	-1.39605	0.889758	0.618503	lncRNA	0.0367346	0.104663	0.146229	0.0824822	0.158247	0.252261
CALML6	ENSG00000169885	6.38155	0.0726934	0.00412	protein_coding	0.425831	0.581636	0.694588	0.0549881	0.0914834	0.126131
TMEM52	ENSG00000178821	2.34718	0.461132	0.112875	protein_coding	0.475244	0.91751	1.21198	0.326661	0.381652	0.439905
CFAP74	ENSG00000142609	-1.1784		0.94217	protein_coding	0	0	0	0	0	0
AL391845.2	ENSG00000233542				lncRNA	0	0	0	0	0	0
GABRD	ENSG00000187730	-1.1784		0.94217	protein_coding	0	0	0	0	0	0
AL391845.1	ENSG00000226969				lncRNA	0	0	0	0	0	0
PRKCZ	ENSG00000067606	1.00184	0.998737	0.995158	protein_coding	8.22538	11.0764	13.4081	10.2665	11.0681	12.6551
AL590822.2	ENSG00000271806				lncRNA	0	0	0	0	0	0
PRKCZ-AS1	ENSG00000182873	-1.02426	0.994312	0.961825	lncRNA	1.17922	1.23584	1.31606	1.18224	1.27963	1.35331
FAAP20	ENSG00000162585	-1.38063	0.610248	0.210084	protein_coding	28.1125	32.9131	38.755	30.4634	45.4688	68.657
AL590822.1	ENSG00000234396	-1.0796		0.949091	lncRNA	0	0.0121858	0.0365573	0	0.0140145	0.0420435
SKI	ENSG00000157933	-1.26776	0.699801	0.296607	protein_coding	75.6733	98.144	122.357	109.898	124.419	140.846
AL590822.3	ENSG00000287356	-1.56955	0.782398	0.407645	lncRNA	0.514285	0.572589	0.655124	0.746654	0.911916	1.21926
MORN1	ENSG00000116151	1.1229	0.953205	0.810374	protein_coding	1.17922	2.55492	3.39982	2.08955	2.27157	2.43852
AL589739.1	ENSG00000272161	3.15253		0.516763	lncRNA	0	0.0109187	0.0327562	0	0	0
AL513477.2	ENSG00000272420	2.03391	0.736748	0.339382	lncRNA	0.0327562	0.108582	0.182786	0.0420435	0.0478992	0.0549881
RER1	ENSG00000157916	1.41138	0.55062	0.165985	protein_coding	138.788	184.057	263.644	117.152	130.419	150.497
PEX10	ENSG00000157911	1.04078	0.968342	0.862565	protein_coding	19.4119	22.5098	25.0898	16.8264	21.6912	25.9408
PLCH2	ENSG00000149527	-1.06731	0.985761	0.92731	protein_coding	0.183673	0.386737	0.720637	0.126131	0.403925	0.852316
AL139246.1	ENSG00000224387				lncRNA	0	0	0	0	0	0
AL139246.4	ENSG00000229393				lncRNA	0	0	0	0	0	0
PANK4	ENSG00000157881	1.22137	0.766662	0.384578	protein_coding	19.814	24.131	29.3877	18.9709	19.7615	21.274
HES5	ENSG00000197921	-1.1784		0.94217	protein_coding	0	0	0	0	0	0
AL139246.5	ENSG00000272449	1.47623	0.877928	0.588987	lncRNA	0	0.124085	0.26205	0	0.0738524	0.13747
TNFRSF14-AS1	ENSG00000238164	13.2476	0.156627	0.0145459	lncRNA	0.182786	0.221748	0.26205	0	0.00916468	0.0274941
TNFRSF14	ENSG00000157873	5.04301	0.0003511	2.375e-06	protein_coding	17.8849	35.8439	69.8693	4.15326	7.09627	8.99731
AL139246.3	ENSG00000228037	4.51081		0.0826902	lncRNA	0.0731145	0.129271	0.183673	0	0.0231792	0.0420435
PRXL2B	ENSG00000157870	-1.08117	0.938816	0.753907	protein_coding	21.4226	26.6547	33.0244	20.5106	28.8478	36.0733
MMEL1	ENSG00000142606	-1.18027	0.953482	0.812193	protein_coding	0	0.183378	0.367346	0.0549881	0.222236	0.378392
MMEL1-AS1	ENSG00000237058				lncRNA	0	0	0	0	0	0
TTC34	ENSG00000215912	-2.13188	0.756771	0.368675	protein_coding	0	0.0450011	0.0982686	0.0274941	0.113429	0.186663
AC242022.2	ENSG00000285945				lncRNA	0	0	0	0	0	0
AC242022.1	ENSG00000283259				lncRNA	0	0	0	0	0	0
AL592464.2	ENSG00000233234				lncRNA	0	0	0	0	0	0
AL592464.3	ENSG00000287396				lncRNA	0	0	0	0	0	0
AL592464.1	ENSG00000231630				lncRNA	0	0	0	0	0	0
AL589702.1	ENSG00000284745				lncRNA	0	0	0	0	0	0
ACTRT2	ENSG00000169717				protein_coding	0	0	0	0	0	0
PRDM16-DT	ENSG00000177133	3.15253		0.516763	lncRNA	0	0.0109187	0.0327562	0	0	0
PRDM16	ENSG00000142611	13.3038	0.0266331	0.0009395	protein_coding	0.329015	1.20888	2.48947	0	0.0797081	0.192458
AL008733.1	ENSG00000226286				lncRNA	0	0	0	0	0	0
AL590438.1	ENSG00000272235	-1.30704	0.949454	0.788064	lncRNA	0	0.0668386	0.163781	0	0.0824822	0.247446
AL354743.2	ENSG00000287828	-1.94469		0.49871	lncRNA	0	0.0231045	0.0365573	0	0.0415086	0.0824822
AL354743.1	ENSG00000286518				lncRNA	0	0	0	0	0	0
ARHGEF16	ENSG00000130762	4.33728	0.219052	0.0264996	protein_coding	0.511802	3.78223	8.48386	0.294305	0.857681	1.95208
AL512413.1	ENSG00000272088	-4.01018		0.452879	lncRNA	0	0	0	0	0.00916468	0.0274941
MEGF6	ENSG00000162591	1.20586	0.910532	0.670697	protein_coding	9.58774	30.7096	45.9525	8.19848	25.4648	36.6327
AL513320.1	ENSG00000238260	1.60341		0.670648	lncRNA	0	0.0231636	0.0367346	0	0.00916468	0.0274941
TPRG1L	ENSG00000158109	1.72367	0.259784	0.0355432	protein_coding	85.9196	114.234	160.053	52.1012	66.2867	74.7533
WRAP73	ENSG00000116213	1.62779	0.317309	0.0524597	protein_coding	16.6335	22.7938	31.9959	11.5265	13.9936	16.8174
TP73	ENSG00000078900	-4.0108		0.452822	protein_coding	0	0	0	0	0.0140145	0.0420435
TP73-AS3	ENSG00000227589				lncRNA	0	0	0	0	0	0
TP73-AS2	ENSG00000235131				lncRNA	0	0	0	0	0	0
CCDC27	ENSG00000162592	-1.1784		0.94217	protein_coding	0	0	0	0	0	0
SMIM1	ENSG00000235169	1.58052	0.784736	0.412766	protein_coding	0.694588	1.65207	2.71877	0.513324	1.03683	1.38744
LRRC47	ENSG00000130764	2.02943	0.150192	0.0135488	protein_coding	61.9748	106.132	183.489	45.5301	52.2969	56.3257
AL365330.1	ENSG00000272153	-1.29278		0.765207	lncRNA	0	0.046209	0.0731145	0	0.0458234	0.13747
CEP104	ENSG00000116198	1.33385	0.610657	0.210965	protein_coding	34.5466	39.7345	45.8081	28.5896	29.785	30.6595
DFFB	ENSG00000169598	-1.23914	0.893785	0.626627	protein_coding	3.11184	4.177	4.95918	4.19993	5.14912	5.88609
C1orf174	ENSG00000198912	1.89478	0.260851	0.0358249	protein_coding	19.9813	36.2247	61.604	17.7612	19.1164	20.6263
LINC01134	ENSG00000236423	8.75229	0.121049	0.009276	lncRNA	0.131025	0.385881	0.624489	0	0.0451251	0.0933317
LINC01346	ENSG00000233304				lncRNA	0	0	0	0	0	0
LINC01345	ENSG00000226374				lncRNA	0	0	0	0	0	0
LINC02780	ENSG00000284668				lncRNA	0	0	0	0	0	0
AL805961.1	ENSG00000284703				lncRNA	0	0	0	0	0	0
LINC01777	ENSG00000235054				lncRNA	0	0	0	0	0	0
AL355602.1	ENSG00000284694				lncRNA	0	0	0	0	0	0
Z98747.1	ENSG00000227169				lncRNA	0	0	0	0	0	0
LINC01646	ENSG00000232596				lncRNA	0	0	0	0	0	0
AJAP1	ENSG00000196581	-1.06386	0.994701	0.963441	protein_coding	0	1.23382	3.70145	0	1.31055	3.93165
Z98886.1	ENSG00000287586				lncRNA	0	0	0	0	0	0
BX005132.1	ENSG00000284739				lncRNA	0	0	0	0	0	0
LINC02781	ENSG00000284674				lncRNA	0	0	0	0	0	0
LINC02782	ENSG00000231510				lncRNA	0	0	0	0	0	0
AL139823.1	ENSG00000284616				lncRNA	0	0	0	0	0	0
Z98259.3	ENSG00000284692				lncRNA	0	0	0	0	0	0
Z98259.2	ENSG00000284666				lncRNA	0	0	0	0	0	0
Z98259.1	ENSG00000260972				lncRNA	0	0	0	0	0	0
AL365255.1	ENSG00000236948				lncRNA	0	0	0	0	0	0
NPHP4	ENSG00000131697	-1.08974	0.949741	0.789318	protein_coding	7.4204	8.23662	9.39521	7.46654	8.88052	10.6402
KCNAB2	ENSG00000069424	-1.32904	0.857644	0.536963	protein_coding	3.89387	6.86558	10.744	4.85325	9.11939	13.0872
CHD5	ENSG00000116254	1.21842	0.94216	0.766782	protein_coding	0.0367346	0.154673	0.329015	0.0824822	0.130218	0.168174
AL031847.1	ENSG00000285629	-1.18119		0.944606	protein_coding	0	0	0	0	0	0
RPL22	ENSG00000116251	-1.06851	0.952526	0.801988	protein_coding	316.951	370.803	469.762	260.781	396.258	498.811
RNF207-AS1	ENSG00000226944	2.15954	0.688852	0.286082	lncRNA	0.0327562	0.169688	0.255901	0	0.0598379	0.13747
RNF207	ENSG00000158286	1.17314	0.89504	0.628697	protein_coding	6.94432	8.77416	11.2231	6.11323	7.44509	8.99055
ICMT	ENSG00000116237	-1.04943	0.956966	0.823125	protein_coding	98.3997	103.958	109.579	101.955	109.108	116.711
LINC00337	ENSG00000225077	-9.67367		0.198466	lncRNA	0	0	0	0	0.0323439	0.0549881
HES3	ENSG00000173673				protein_coding	0	0	0	0	0	0
GPR153	ENSG00000158292	1.10263	0.951979	0.799674	protein_coding	4.71589	8.44095	10.6163	5.03991	7.64572	9.29161
ACOT7	ENSG00000097021	-1.48976	0.580087	0.185317	protein_coding	16.268	21.4496	30.8891	24.5954	31.9532	39.8114
AL031848.2	ENSG00000271746	1.22167		0.825737	lncRNA	0	0.043675	0.131025	0.0274941	0.0387345	0.0466659
HES2	ENSG00000069812	13.6611	0.0105767	0.000244	protein_coding	0.329015	0.886935	1.67057	0	0.0586046	0.0933317
ESPN	ENSG00000187017	6.52518	0.237514	0.0306346	protein_coding	0.0731145	0.191821	0.404081	0	0.02472	0.0466659
AL031848.1	ENSG00000231868				lncRNA	0	0	0	0	0	0
TNFRSF25	ENSG00000215788	-1.04083	0.986678	0.932113	protein_coding	4.02901	4.20151	4.37142	2.93995	4.30655	5.69127
PLEKHG5	ENSG00000171680	-1.19335	0.836954	0.499249	protein_coding	15.3918	19.2426	23.2897	21.1429	22.9902	26.3613
NOL9	ENSG00000162408	1.23805	0.790329	0.422142	protein_coding	13.1352	16.2848	19.9968	11.685	13.1999	15.2597
TAS1R1	ENSG00000173662	-1.1784		0.942647	protein_coding	0	0	0	0	0	0
ZBTB48	ENSG00000204859	1.96493	0.247843	0.0329274	protein_coding	10.7113	16.2726	25.604	6.57108	8.28541	10.2586
KLHL21	ENSG00000162413	1.27844	0.729599	0.331153	protein_coding	50.2153	58.5498	69.3917	42.1759	45.8011	49.8216
PHF13	ENSG00000116273	-1.11075	0.90222	0.649298	protein_coding	36.8507	37.0195	37.1387	37.8392	41.1596	45.9659
THAP3	ENSG00000041988	1.5539	0.459117	0.111726	protein_coding	14.6229	22.022	31.2979	11.2176	14.1919	16.5651
DNAJC11	ENSG00000007923	-1.04905	0.961835	0.84336	protein_coding	35.737	55.8245	72.4407	50.9465	58.5663	62.6869
LINC01672	ENSG00000228750				lncRNA	0	0	0	0	0	0
AL591163.1	ENSG00000284744				lncRNA	0	0	0	0	0	0
CAMTA1-DT	ENSG00000237436	-1.1784		0.94217	lncRNA	0	0	0	0	0	0
CAMTA1	ENSG00000171735	-1.05651	0.961231	0.839329	protein_coding	15.1713	20.6523	25.2223	19.8782	21.8419	24.4996
AL512330.1	ENSG00000237365				lncRNA	0	0	0	0	0	0
CAMTA1-IT1	ENSG00000237402	-1.1784		0.94217	lncRNA	0	0	0	0	0	0
CAMTA1-AS2	ENSG00000237728				lncRNA	0	0	0	0	0	0
CAMTA1-AS1	ENSG00000225126				lncRNA	0	0	0	0	0	0
AL359881.3	ENSG00000270171				lncRNA	0	0	0	0	0	0
AL359881.2	ENSG00000270035	-1.1784		0.94217	lncRNA	0	0	0	0	0	0
AL359881.1	ENSG00000269978				lncRNA	0	0	0	0	0	0
VAMP3	ENSG00000049245	-1.18807	0.810721	0.454495	protein_coding	75.7835	105.896	126.603	120.665	125.829	131.971
Z98884.2	ENSG00000269925	-1.4239		0.670171	lncRNA	0	0.0596617	0.146229	0.0420435	0.0817838	0.109976
PER3	ENSG00000049246	1.10664	0.955675	0.819317	protein_coding	4.51836	9.97302	15.4937	8.05576	9.01502	9.79614
Z98884.1	ENSG00000236266	-4.01092		0.452811	lncRNA	0	0	0	0	0.0155553	0.0466659
UTS2	ENSG00000049247	3.66733		0.288703	protein_coding	0	0.0545937	0.163781	0	0.00916468	0.0274941
TNFRSF9	ENSG00000049249	7.34754	5.331e-05	1.927e-07	protein_coding	6.50719	8.48093	11.956	0.546566	1.12759	2.08955
PARK7	ENSG00000116288	-1.18335	0.822997	0.477012	protein_coding	135.349	157.272	195.465	132.411	186.163	219.096
AL034417.4	ENSG00000284747	-2.02327		0.348456	lncRNA	0	0.0571277	0.0982686	0.0420435	0.109278	0.192458
AL034417.3	ENSG00000284716	-1.1784		0.94217	lncRNA	0	0	0	0	0	0
ERRFI1	ENSG00000116285	-2.20492	0.191076	0.0205297	protein_coding	23.8408	55.0686	75.8197	56.1281	121.413	204.281
AL034417.2	ENSG00000238290	1.77496		0.544737	lncRNA	0	0.0655124	0.196537	0	0.0338847	0.0549881
LINC01714	ENSG00000227634	1.76433		0.568001	lncRNA	0	0.0463272	0.0734693	0	0.0183294	0.0549881
AL358876.2	ENSG00000233645				lncRNA	0	0	0	0	0	0
SLC45A1	ENSG00000162426	1.5072	0.729086	0.329483	protein_coding	3.58261	5.47589	7.60407	3.46425	3.63399	3.77993
RERE	ENSG00000142599	-1.39313	0.544478	0.162591	protein_coding	49.0407	68.2469	87.0428	74.8054	95.0762	120.16
RERE-AS1	ENSG00000232912	3.15265		0.516747	lncRNA	0	0.0122449	0.0367346	0	0	0
AL357552.2	ENSG00000228423				lncRNA	0	0	0	0	0	0
ENO1	ENSG00000074800	-1.89843	0.153587	0.0140949	protein_coding	689.876	838.16	1049.89	1258.87	1591.18	1844.42
ENO1-AS1	ENSG00000230679	3.15265		0.526889	lncRNA	0	0.0121858	0.0365573	0	0	0
CA6	ENSG00000131686				protein_coding	0	0	0	0	0	0
SLC2A7	ENSG00000197241	-4.01018		0.452879	protein_coding	0	0	0	0	0.00916468	0.0274941
SLC2A5	ENSG00000142583	-4.57302	0.389184	0.078521	protein_coding	0	0.0898839	0.196537	0	0.422418	1.12726
GPR157	ENSG00000180758	1.43556	0.698725	0.295361	protein_coding	7.01899	8.66598	10.102	4.70887	6.00237	7.69833
MIR34AHG	ENSG00000228526	-1.63252	0.675923	0.270175	lncRNA	3.48979	5.24866	6.98243	3.26661	8.5444	18.0361
LNCTAM34A	ENSG00000234546	2.44305	0.186792	0.0197212	lncRNA	7.05555	9.6796	13.0408	1.31971	3.98857	5.88609
H6PD	ENSG00000049239	-1.34133	0.53062	0.153849	protein_coding	76.004	77.792	79.183	90.5318	104.344	121.926
SPSB1	ENSG00000171621	-1.70832	0.337106	0.0594171	protein_coding	27.8449	39.4405	51.6893	42.7926	67.351	107.337
BX323043.1	ENSG00000284652	-1.02707	0.994833	0.966441	lncRNA	0.146939	0.225431	0.365573	0.109976	0.239025	0.420435
LINC02606	ENSG00000284693	-1.70174	0.698991	0.295554	lncRNA	1.0482	1.58264	2.15688	1.73213	2.70515	3.91005
AL928921.1	ENSG00000235263				lncRNA	0	0	0	0	0	0
SLC25A33	ENSG00000171612	1.88581	0.266927	0.037597	protein_coding	9.02964	13.2845	15.4285	6.01222	7.04239	7.74653
TMEM201	ENSG00000188807	1.21695	0.823501	0.477919	protein_coding	11.6618	14.5282	16.2	10.6865	11.9294	12.9494
PIK3CD	ENSG00000171608	1.32346	0.745433	0.35028	protein_coding	22.044	37.1443	57.3561	25.4329	28.0613	32.3055
PIK3CD-AS1	ENSG00000179840				lncRNA	0	0	0	0	0	0
PIK3CD-AS2	ENSG00000231789	-1.00399	0.998593	0.994064	lncRNA	1.24474	2.73801	4.84897	1.23723	2.75796	3.91005
CLSTN1	ENSG00000171603	-1.20449	0.78762	0.417898	protein_coding	181.273	216.422	243.727	243.047	260.705	279.575
CTNNBIP1	ENSG00000178585	-1.65269	0.310766	0.0507131	protein_coding	15.025	16.2442	17.3608	22.9596	26.8753	33.7189
AL357140.1	ENSG00000223989				lncRNA	0	0	0	0	0	0
AL357140.4	ENSG00000285701				lncRNA	0	0	0	0	0	0
LZIC	ENSG00000162441	1.3119	0.644929	0.239093	protein_coding	34.7216	38.0628	43.604	26.8238	29.0092	31.0328
AL357140.2	ENSG00000228150	-1.07964		0.949892	lncRNA	0	0.0121858	0.0365573	0	0.0155553	0.0466659
NMNAT1	ENSG00000173614	-1.00941	0.995244	0.973876	protein_coding	11.694	16.1806	22.1171	12.6748	16.3634	21.2796
AL603962.1	ENSG00000241326				lncRNA	0	0	0	0	0	0
RBP7	ENSG00000162444	30.4394	0.0480169	0.002191	protein_coding	0.109672	0.499123	1.27749	0	0.00916468	0.0274941
UBE4B	ENSG00000130939	1.09664	0.90708	0.662804	protein_coding	61.3851	69.1154	80.7795	58.2599	63.0506	65.4722
KIF1B	ENSG00000054523	1.05577	0.951596	0.796332	protein_coding	56.6815	72.0042	81.0109	54.4884	68.1334	86.1664
AL139424.3	ENSG00000284735	5.45634		0.312964	lncRNA	0	0.0218375	0.0655124	0	0	0
AL139424.2	ENSG00000284642	1.10104	0.976001	0.894052	lncRNA	0.0655124	0.0828845	0.109672	0	0.0695376	0.126131
PGD	ENSG00000142657	1.01879	0.990566	0.945355	protein_coding	72.7124	115.945	160.473	84.0919	113.785	151.987
AL139424.1	ENSG00000271989	-1.0796		0.949091	lncRNA	0	0.0121858	0.0365573	0	0.0140145	0.0420435
CENPS-CORT	ENSG00000251503	1.35033	0.873769	0.579096	protein_coding	0.294806	0.647928	0.840817	0.357423	0.487993	0.55999
CENPS	ENSG00000175279	-1.27149	0.846468	0.514909	protein_coding	4.29106	5.54446	7.67702	5.77375	7.06525	7.86213
CORT	ENSG00000241563	1.6459	0.87375	0.578562	protein_coding	0	0.0926545	0.146939	0	0.0622212	0.186663
DFFA	ENSG00000160049	1.11955	0.885851	0.609077	protein_coding	52.9713	67.3914	83.6921	56.9677	60.2191	64.4922
AL354956.1	ENSG00000203469	-11.9615		0.156534	lncRNA	0	0	0	0	0.0366587	0.109976
PEX14	ENSG00000142655	1.04706	0.964571	0.850058	protein_coding	19.621	22.2895	25.9347	17.8436	21.3028	27.5385
AL139423.2	ENSG00000287727				lncRNA	0	0	0	0	0	0
CASZ1	ENSG00000130940	7.39785	0.0944718	0.006324	protein_coding	0.255901	0.812258	1.70332	0	0.101881	0.168174
AL139423.1	ENSG00000272078	12.1289		0.151507	lncRNA	0	0.0559198	0.131025	0	0	0
C1orf127	ENSG00000175262	-3.96817		0.46464	protein_coding	0	0	0	0	0.00916468	0.0274941
TARDBP	ENSG00000120948	-1.21306	0.760336	0.374562	protein_coding	78.6121	91.9784	104.59	95.3547	111.525	128.342
MASP2	ENSG00000009724	-1.1784		0.94217	protein_coding	0	0	0	0	0	0
SRM	ENSG00000116649	1.23593	0.836954	0.499027	protein_coding	70.8189	129.63	224.338	67.3329	104.891	134.876
EXOSC10	ENSG00000171824	-1.33242	0.603509	0.203496	protein_coding	42.0979	45.2373	50.3759	57.0951	60.3135	65.1455
AL109811.1	ENSG00000226849	4.1131		0.114205	lncRNA	0.0365573	0.117085	0.183673	0	0.0311106	0.0933317
EXOSC10-AS1	ENSG00000230337	-1.84502	0.687593	0.284689	lncRNA	0.0655124	0.168303	0.292458	0.279995	0.306259	0.336348
MTOR	ENSG00000198793	1.95833	0.186792	0.0197089	protein_coding	69.0829	115.652	182.277	57.2123	59.0511	61.1313
MTOR-AS1	ENSG00000225602				lncRNA	0	0	0	0	0	0
ANGPTL7	ENSG00000171819	-1.07944		0.949195	protein_coding	0	0.0121858	0.0365573	0	0.00916468	0.0274941
UBIAD1	ENSG00000120942	2.03313	0.111484	0.0082	protein_coding	24.0103	33.4119	46.1754	13.7195	16.4419	17.8264
AL031291.1	ENSG00000284646				lncRNA	0	0	0	0	0	0
DISP3	ENSG00000204624	-1.31778		0.787065	protein_coding	0	0.0327562	0.0982686	0	0.0415086	0.0824822
AL590989.1	ENSG00000285833				lncRNA	0	0	0	0	0	0
LINC01647	ENSG00000235643				lncRNA	0	0	0	0	0	0
AL031731.1	ENSG00000284708				lncRNA	0	0	0	0	0	0
FBXO2	ENSG00000116661	1.39539	0.787335	0.416773	protein_coding	3.94818	6.33859	7.86121	2.89328	4.55232	7.18944
FBXO44	ENSG00000132879	1.26093	0.733463	0.335791	protein_coding	18.827	26.1227	35.737	17.6512	20.748	25.6465
FBXO6	ENSG00000116663	1.43967	0.67682	0.271144	protein_coding	9.95789	11.799	14.1428	6.37862	8.20555	9.83818
MAD2L2	ENSG00000116670	1.31538	0.688727	0.285697	protein_coding	19.0098	33.3314	46.9836	22.9596	25.3433	29.8929
DRAXIN	ENSG00000162490	1.09451	0.977585	0.900251	protein_coding	0.146229	0.402828	0.734693	0.0466659	0.356253	0.769833
AGTRAP	ENSG00000177674	1.47123	0.44812	0.106029	protein_coding	30.3425	41.8562	54.4775	23.2325	28.4756	33.6348
C1orf167	ENSG00000215910	-1.7878		0.534736	protein_coding	0	0.0340232	0.0655124	0	0.0700725	0.210218
C1orf167-AS1	ENSG00000177553				lncRNA	0	0	0	0	0	0
MTHFR	ENSG00000177000	-1.05063	0.96714	0.857747	protein_coding	14.2817	20.4051	25.4438	17.5412	21.4404	28.6737
CLCN6	ENSG00000011021	2.69885	0.0311641	0.001151	protein_coding	26.3032	42.0062	73.0652	13.2998	15.5525	17.8436
NPPA	ENSG00000175206	-1.1784		0.94217	protein_coding	0	0	0	0	0	0
NPPB	ENSG00000120937	-16.1278	0.109681	0.007985	protein_coding	0	0.0231045	0.0365573	0	0.435199	1.07227
AL021155.4	ENSG00000285646	1.07115		0.937324	lncRNA	0	0.0734101	0.183673	0	0.0731541	0.126131
KIAA2013	ENSG00000116685	1.0616	0.951802	0.797378	protein_coding	74.7824	92.6722	123.686	81.8519	87.2833	92.6218
PLOD1	ENSG00000083444	-1.76294	0.243324	0.031856	protein_coding	460.618	502.38	547.481	660.419	885.62	1107.13
AL096840.2	ENSG00000287384				lncRNA	0	0	0	0	0	0
MFN2	ENSG00000116688	1.24181	0.758236	0.37116	protein_coding	108.096	138.346	168.134	100.408	111.411	125.794
MIIP	ENSG00000116691	1.55091	0.515345	0.14358	protein_coding	10.6747	17.8249	22.0449	8.95985	11.5025	16.1447
TNFRSF8	ENSG00000120949	-1.33296	0.914279	0.677895	protein_coding	0.0327562	0.0842106	0.110204	0.0933317	0.109813	0.126131
AL357835.1	ENSG00000285604				lncRNA	0	0	0	0	0	0
TNFRSF1B	ENSG00000028137	1.26652	0.869586	0.5696	protein_coding	3.39982	10.6636	15.3299	6.57989	8.41566	9.37547
VPS13D	ENSG00000048707	1.03693	0.971999	0.878976	protein_coding	37.2857	47.2383	63.9752	40.9083	45.5225	50.0667
LINC02766	ENSG00000229484				lncRNA	0	0	0	0	0	0
DHRS3	ENSG00000162496	-1.13189	0.919616	0.693794	protein_coding	14.9519	16.956	19.8	10.8731	19.1572	31.6731
AC254633.1	ENSG00000272482	1.20412		0.83018	lncRNA	0.0367346	0.0815583	0.109672	0	0.0549881	0.164964
AADACL4	ENSG00000204518				protein_coding	0	0	0	0	0	0
AADACL3	ENSG00000188984				protein_coding	0	0	0	0	0	0
C1orf158	ENSG00000157330	-6.84375		0.277054	protein_coding	0	0	0	0	0.0295698	0.0466659
PRAMEF12	ENSG00000116726				protein_coding	0	0	0	0	0	0
PRAMEF1	ENSG00000116721				protein_coding	0	0	0	0	0	0
LINC01784	ENSG00000228338				lncRNA	0	0	0	0	0	0
PRAMEF11	ENSG00000239810				protein_coding	0	0	0	0	0	0
HNRNPCL1	ENSG00000179172				protein_coding	0	0	0	0	0	0
PRAMEF2	ENSG00000120952				protein_coding	0	0	0	0	0	0
PRAMEF4	ENSG00000243073				protein_coding	0	0	0	0	0	0
PRAMEF10	ENSG00000187545				protein_coding	0	0	0	0	0	0
PRAMEF7	ENSG00000204510				protein_coding	0	0	0	0	0	0
PRAMEF6	ENSG00000232423				protein_coding	0	0	0	0	0	0
PRAMEF27	ENSG00000274764				protein_coding	0	0	0	0	0	0
HNRNPCL3	ENSG00000277058				protein_coding	0	0	0	0	0	0
PRAMEF25	ENSG00000229571				protein_coding	0	0	0	0	0	0
HNRNPCL2	ENSG00000275774				protein_coding	0	0	0	0	0	0
AC245056.1	ENSG00000233336				lncRNA	0	0	0	0	0	0
PRAMEF26	ENSG00000280267				protein_coding	0	0	0	0	0	0
HNRNPCL4	ENSG00000179412				protein_coding	0	0	0	0	0	0
PRAMEF9	ENSG00000204505				protein_coding	0	0	0	0	0	0
PRAMEF13	ENSG00000279169				protein_coding	0	0	0	0	0	0
PRAMEF18	ENSG00000279804				protein_coding	0	0	0	0	0	0
PRAMEF5	ENSG00000270601				protein_coding	0	0	0	0	0	0
PRAMEF8	ENSG00000182330				protein_coding	0	0	0	0	0	0
PRAMEF33	ENSG00000237700				protein_coding	0	0	0	0	0	0
PRAMEF15	ENSG00000204501				protein_coding	0	0	0	0	0	0
AC243961.1	ENSG00000228229				lncRNA	0	0	0	0	0	0
PRAMEF14	ENSG00000204481				protein_coding	0	0	0	0	0	0
PRAMEF19	ENSG00000204480				protein_coding	0	0	0	0	0	0
PRAMEF17	ENSG00000204479				protein_coding	0	0	0	0	0	0
PRAMEF20	ENSG00000204478				protein_coding	0	0	0	0	0	0
LRRC38	ENSG00000162494	1.09891	0.990566	0.944903	protein_coding	0	1.72516	5.17548	0	1.56716	4.70148
AL354712.1	ENSG00000259961				lncRNA	0	0	0	0	0	0
PDPN	ENSG00000162493	-1.40603	0.952775	0.807658	protein_coding	0	3.66996	10.9733	0	5.15972	15.4792
AL359771.1	ENSG00000237445				lncRNA	0	0	0	0	0	0
PRDM2	ENSG00000116731	-1.45815	0.499553	0.135153	protein_coding	15.7959	25.4426	35.8992	34.8541	37.0854	41.0761
KAZN	ENSG00000189337	1.39628	0.624128	0.222134	protein_coding	22.3347	31.9571	47.3982	16.8539	22.9115	27.5795
AL357873.1	ENSG00000231606				lncRNA	0	0	0	0	0	0
KAZN-AS1	ENSG00000234593				lncRNA	0	0	0	0	0	0
AL031293.1	ENSG00000287756				lncRNA	0	0	0	0	0	0
TMEM51-AS1	ENSG00000175147	1.25555	0.94119	0.762169	lncRNA	0.0365573	0.218006	0.360318	0.0420435	0.164266	0.357423
TMEM51	ENSG00000171729	-1.32639	0.876607	0.585677	protein_coding	2.37622	6.44068	12.6111	3.03328	8.53295	18.6135
C1orf195	ENSG00000204464	-1.1784		0.94217	lncRNA	0	0	0	0	0	0
FHAD1	ENSG00000142621	-2.1433	0.77742	0.402224	protein_coding	0	0.0804096	0.131025	0	0.169814	0.467399
FHAD1-AS1	ENSG00000233485	-1.84188		0.584062	lncRNA	0	0.0121858	0.0365573	0	0.02472	0.0466659
AL031283.2	ENSG00000236045				lncRNA	0	0	0	0	0	0
AL031283.1	ENSG00000228140	-4.01092		0.452811	lncRNA	0	0	0	0	0.0155553	0.0466659
EFHD2	ENSG00000142634	-2.00704	0.110197	0.008048	protein_coding	23.6571	26.7908	28.8071	43.3993	53.7622	59.4075
CTRC	ENSG00000162438	-1.36736		0.702689	protein_coding	0	0.0354085	0.0734693	0	0.0430493	0.0824822
CELA2A	ENSG00000142615				protein_coding	0	0	0	0	0	0
CELA2B	ENSG00000215704				protein_coding	0	0	0	0	0	0
CASP9	ENSG00000132906	1.17878	0.880822	0.5951	protein_coding	6.81329	12.0235	17.4857	9.238	10.1995	11.0598
DNAJC16	ENSG00000116138	1.34656	0.618297	0.216493	protein_coding	28.6944	32.0453	38.5313	19.8445	23.7706	26.1743
AL121992.3	ENSG00000272510	7.76064		0.218061	lncRNA	0	0.0354085	0.0734693	0	0	0
AGMAT	ENSG00000116771	2.34079	0.401123	0.0836014	protein_coding	2.0964	3.04627	4.84897	1.09313	1.29204	1.42969
AL121992.1	ENSG00000237301	-2.8261		0.243607	lncRNA	0	0.0244898	0.0734693	0	0.0743874	0.168174
DDI2	ENSG00000197312	1.2173	0.783289	0.409897	protein_coding	35.4857	38.4146	43.759	26.4454	31.5036	37.6394
RSC1A1	ENSG00000215695	-5.87056	0.0618122	0.003196	protein_coding	0	0.304159	0.584916	1.72378	1.80722	1.92458
AL121992.2	ENSG00000271742				lncRNA	0	0	0	0	0	0
PLEKHM2	ENSG00000116786	1.43875	0.497182	0.133049	protein_coding	105.285	135.787	162.11	71.2371	94.4034	126.761
AL450998.2	ENSG00000237938	3.15253		0.516763	lncRNA	0	0.0109187	0.0327562	0	0	0
SLC25A34	ENSG00000162461	1.22615	0.920461	0.700718	protein_coding	0.556856	0.62537	0.661223	0.412411	0.518796	0.630653
SLC25A34-AS1	ENSG00000224459	-9.67544		0.208457	lncRNA	0	0	0	0.0274941	0.0387345	0.0466659
TMEM82	ENSG00000162460				protein_coding	0	0	0	0	0	0
FBLIM1	ENSG00000162458	-1.48414	0.64215	0.236652	protein_coding	78.5754	202.798	335.882	276.856	300.988	319.988
UQCRHL	ENSG00000233954	7.32259	0.195373	0.0215971	protein_coding	0.131025	0.214808	0.330612	0	0.02472	0.0466659
FLJ37453	ENSG00000179743	-2.02437	0.586607	0.19064	lncRNA	0.367346	0.510157	0.687881	0.886651	1.04591	1.26131
SPEN	ENSG00000065526	-1.04861	0.957237	0.825313	protein_coding	50.6938	62.9643	78.4519	60.4323	66.0099	70.0445
ZBTB17	ENSG00000116809	1.06519	0.948341	0.785796	protein_coding	18.3435	22.478	29.0938	19.0863	21.0999	24.6375
SRARP	ENSG00000183888	-1.1784		0.94217	protein_coding	0	0	0	0	0	0
AL355994.3	ENSG00000233078				lncRNA	0	0	0	0	0	0
HSPB7	ENSG00000173641	5.80192	0.0344964	0.001325	protein_coding	5.76509	33.2764	76.1876	2.08955	5.73666	10.0332
CLCNKA	ENSG00000186510	1.08133	0.982496	0.915128	protein_coding	0	0.0926545	0.146939	0.0274941	0.0963333	0.168174
CLCNKB	ENSG00000184908	1.02911	0.9925	0.956166	protein_coding	0.511802	0.654384	0.753393	0.412411	0.6822	0.84087
FAM131C	ENSG00000185519	2.30266	0.440461	0.102222	protein_coding	1.57196	4.31681	6.12541	1.39998	1.87681	2.69078
EPHA2	ENSG00000142627	1.50156	0.594804	0.197225	protein_coding	143.853	193.144	277.543	122.683	128.628	133.236
AL451042.2	ENSG00000227959	1.83489		0.372463	lncRNA	0.0982686	0.118293	0.146939	0.0274941	0.0667635	0.126131
AL451042.1	ENSG00000224621	-1.1784		0.94217	lncRNA	0	0	0	0	0	0
ARHGEF19-AS1	ENSG00000234166				lncRNA	0	0	0	0	0	0
ARHGEF19	ENSG00000142632	1.20564	0.850212	0.52115	protein_coding	10.5147	14.6041	21.453	10.4065	12.1082	14.6732
AL109627.1	ENSG00000288398	1.10963	0.953205	0.810423	lncRNA	3.57043	5.57612	7.01631	4.71325	5.01405	5.29748
CPLANE2	ENSG00000132881	1.1843	0.927665	0.718078	protein_coding	1.93262	3.34453	4.51836	2.1933	2.82261	3.91005
FBXO42	ENSG00000037637	1.47876	0.396509	0.0813431	protein_coding	50.1825	60.9046	70.4938	34.89	41.2103	47.8325
SZRD1	ENSG00000055070	-1.42489	0.458538	0.111261	protein_coding	128.241	137.413	143.158	176.512	195.84	232.416
SPATA21	ENSG00000187144	-2.33669	0.684608	0.279773	protein_coding	0.0365573	0.0571868	0.0982686	0.0549881	0.149082	0.252261
NECAP2	ENSG00000157191	1.28044	0.680177	0.275405	protein_coding	85.7633	120.497	140.804	78.7155	94.1595	107.631
LINC01772	ENSG00000226029	1.99894	0.631922	0.228534	lncRNA	0.584916	0.776715	0.991835	0.139998	0.360405	0.604869
AL137802.2	ENSG00000261135	-1.51975	0.851416	0.524374	lncRNA	0.0367346	0.163058	0.255901	0.164964	0.261977	0.326661
AL137802.3	ENSG00000285853	-1.17993		0.943169	lncRNA	0	0	0	0	0	0
AL137802.1	ENSG00000224174	-1.16258	0.957319	0.827056	lncRNA	0.0731145	0.152434	0.220408	0.0824822	0.189357	0.252261
LINC01783	ENSG00000233421	1.38173	0.919805	0.696748	lncRNA	0	0.0721431	0.183673	0.0274941	0.052749	0.084087
NBPF1	ENSG00000219481	-1.11916	0.896138	0.630855	protein_coding	45.404	57.6225	64.6698	58.8189	64.4734	73.1892
AL137798.1	ENSG00000271732	5.45676		0.31294	lncRNA	0	0.0244306	0.0367346	0	0	0
AL137798.2	ENSG00000282143	-2.60431		0.402676	lncRNA	0	0.0122449	0.0367346	0	0.0371937	0.084087
AL021920.1	ENSG00000279151				lncRNA	0	0	0	0	0	0
AL021920.3	ENSG00000282740				lncRNA	0	0	0	0	0	0
CROCC	ENSG00000058453	-1.49084	0.520955	0.147241	protein_coding	14.3145	14.8362	15.5003	18.7597	22.1391	28.6316
BX284668.1	ENSG00000223643				lncRNA	0	0	0	0	0	0
BX284668.2	ENSG00000228549	-1.29325		0.764348	lncRNA	0	0.0463272	0.0734693	0	0.0586046	0.0933317
BX284668.4	ENSG00000238142	-1.51706	0.760647	0.375217	lncRNA	2.63212	2.85159	3.26938	2.91437	4.35995	6.01222
BX284668.5	ENSG00000272426	-1.07964		0.949066	lncRNA	0	0.0109187	0.0327562	0	0.0140145	0.0420435
MFAP2	ENSG00000117122	-2.04898	0.0629906	0.003297	protein_coding	114.355	143.801	187.137	249.289	294.661	350.685
AL049569.2	ENSG00000286898				lncRNA	0	0	0	0	0	0
AL049569.1	ENSG00000226526	1.18082	0.956836	0.82256	lncRNA	0.0982686	0.191703	0.330612	0.0466659	0.15948	0.294305
ATP13A2	ENSG00000159363	-1.61238	0.422359	0.0930055	protein_coding	13.9592	31.0425	51.9479	46.2479	50.0485	53.7784
AL049569.3	ENSG00000288636				protein_coding	0	0	0	0	0	0
SDHB	ENSG00000117118	1.32944	0.584205	0.189251	protein_coding	56.0423	76.6763	97.8611	52.3487	57.7025	65.8922
PADI2	ENSG00000117115	-3.25414	0.46607	0.115645	protein_coding	0.0734693	1.14882	2.75152	1.09313	3.74828	7.25843
LINC02783	ENSG00000204362	-2.05469	0.699424	0.296179	lncRNA	0.0734693	0.421551	1.06016	0.546566	0.867115	1.11998
AL590644.1	ENSG00000282843				lncRNA	0	0	0	0	0	0
PADI1	ENSG00000142623	-1.10489	0.974031	0.889157	protein_coding	0.0734693	0.706221	1.27749	0.294305	0.778569	1.15475
PADI3	ENSG00000142619	-2.38482		0.31534	protein_coding	0	0.0244306	0.0367346	0	0.052214	0.109976
PADI4	ENSG00000159339	3.15265		0.516933	protein_coding	0	0.0122449	0.0367346	0	0	0
PADI6	ENSG00000276747	-1.1784		0.94217	protein_coding	0	0	0	0	0	0
RCC2-AS1	ENSG00000227751	-1.94527		0.458892	lncRNA	0	0.0244898	0.0734693	0.0274941	0.052749	0.084087
RCC2	ENSG00000179051	1.19979	0.804631	0.443889	protein_coding	190.285	215.268	264.419	174.859	179.413	183.11
ARHGEF10L	ENSG00000074964	-1.0617	0.955708	0.819975	protein_coding	18.498	19.4009	20.3089	13.637	20.6644	27.4965
LINC02810	ENSG00000236648				lncRNA	0	0	0	0	0	0
ACTL8	ENSG00000117148				protein_coding	0	0	0	0	0	0
AL357509.1	ENSG00000284653				lncRNA	0	0	0	0	0	0
LINC01654	ENSG00000261781				lncRNA	0	0	0	0	0	0
IGSF21	ENSG00000117154				protein_coding	0	0	0	0	0	0
IGSF21-AS1	ENSG00000230035				lncRNA	0	0	0	0	0	0
AL591896.1	ENSG00000225387				lncRNA	0	0	0	0	0	0
KLHDC7A	ENSG00000179023				protein_coding	0	0	0	0	0	0
PAX7	ENSG00000009709				protein_coding	0	0	0	0	0	0
TAS1R2	ENSG00000179002				protein_coding	0	0	0	0	0	0
ALDH4A1	ENSG00000159423	-1.56088	0.574912	0.181353	protein_coding	5.6204	7.17453	8.66407	9.37547	11.2342	13.4539
IFFO2	ENSG00000169991	-1.20874	0.824741	0.480022	protein_coding	13.9224	22.5958	28.5307	21.274	27.2978	34.9999
AL137127.1	ENSG00000272084	1.45505	0.851416	0.524774	lncRNA	0.146939	0.237616	0.40213	0.109976	0.170493	0.233329
UBR4	ENSG00000127481	1.7626	0.224004	0.0274053	protein_coding	175.868	263.1	310.481	133.511	149.247	165.184
EMC1-AS1	ENSG00000230424	2.7826	0.399849	0.0828047	lncRNA	1.31606	2.41431	4.51836	0.439905	0.870472	1.47152
EMC1	ENSG00000127463	-1.02931	0.97683	0.898144	protein_coding	101.905	124.423	142.573	103.343	127.996	145.361
MRTO4	ENSG00000053372	-1.07369	0.943581	0.770169	protein_coding	27.0566	33.894	40.3714	30.6559	36.4116	40.3193
AKR7A3	ENSG00000162482	1.45807	0.858959	0.541138	protein_coding	0.109672	0.202681	0.367346	0.0824822	0.147314	0.233329
AKR7A2	ENSG00000053371	-1.21334	0.793801	0.427816	protein_coding	29.4651	35.2289	44.7428	32.9379	42.7727	53.1009
SLC66A1	ENSG00000040487	1.21181	0.815369	0.461971	protein_coding	14.2208	16.3744	19.2122	11.4331	13.4909	15.43
CAPZB	ENSG00000077549	-1.79459	0.158291	0.0148652	protein_coding	225.723	252.805	283.297	339.112	453.732	519.447
MICOS10	ENSG00000173436	-1.41255	0.467386	0.116675	protein_coding	31.5442	35.5642	40.0302	37.6943	50.2993	59.0711
AL031727.2	ENSG00000235185				lncRNA	0	0	0	0	0	0
NBL1	ENSG00000158747	-2.78655	0.0133968	0.0003337	protein_coding	47.5948	73.5043	104.298	110.499	204.836	345.345
MICOS10-NBL1	ENSG00000270136	-2.17038	0.441743	0.102863	protein_coding	1.57959	2.27975	3.50492	3.38177	4.98718	6.30653
HTR6	ENSG00000158748	21.5856		0.0578228	protein_coding	0.0655124	0.107374	0.146939	0	0	0
TMCO4	ENSG00000162542	1.25977	0.790644	0.42274	protein_coding	12.8316	14.9514	18.3306	7.42339	11.8989	16.1867
RNF186	ENSG00000178828				protein_coding	0	0	0	0	0	0
AL391883.1	ENSG00000235434				lncRNA	0	0	0	0	0	0
OTUD3	ENSG00000169914	1.31077	0.790329	0.421846	protein_coding	7.27188	9.21591	10.3592	6.18039	7.03766	8.30652
PLA2G2E	ENSG00000188784				protein_coding	0	0	0	0	0	0
PLA2G2A	ENSG00000188257				protein_coding	0	0	0	0	0	0
PLA2G5	ENSG00000127472	-4.01018		0.452879	protein_coding	0	0	0	0	0.00916468	0.0274941
PLA2G2D	ENSG00000117215				protein_coding	0	0	0	0	0	0
PLA2G2F	ENSG00000158786				protein_coding	0	0	0	0	0	0
Z98257.1	ENSG00000227066				lncRNA	0	0	0	0	0	0
PLA2G2C	ENSG00000187980				protein_coding	0	0	0	0	0	0
UBXN10	ENSG00000162543	-12.5024		0.149411	protein_coding	0	0	0	0	0.0366587	0.109976
LINC01757	ENSG00000228105				lncRNA	0	0	0	0	0	0
Z98257.2	ENSG00000284710				lncRNA	0	0	0	0	0	0
VWA5B1	ENSG00000158816				protein_coding	0	0	0	0	0	0
AL020998.1	ENSG00000226664				lncRNA	0	0	0	0	0	0
LINC01141	ENSG00000236963	-9.67367		0.190846	lncRNA	0	0	0	0	0.0323439	0.0549881
AL139254.1	ENSG00000226487				lncRNA	0	0	0	0	0	0
AL139254.2	ENSG00000284641				lncRNA	0	0	0	0	0	0
AL139254.3	ENSG00000284743				lncRNA	0	0	0	0	0	0
CAMK2N1	ENSG00000162545	-1.20365	0.845387	0.512437	protein_coding	19.0653	28.6749	44.2209	24.9196	34.5092	41.0211
MUL1	ENSG00000090432	1.28897	0.714811	0.315395	protein_coding	32.2321	50.514	65.4611	35.7148	39.1885	43.3048
FAM43B	ENSG00000183114	2.68426	0.469386	0.117949	protein_coding	0.146229	0.854872	1.76326	0.233329	0.308498	0.439905
CDA	ENSG00000158825	1.10494	0.960704	0.83711	protein_coding	2.19344	5.75239	11.1699	3.48961	5.19731	8.27571
PINK1	ENSG00000158828	1.08295	0.922162	0.706832	protein_coding	64.158	80.7432	90.5141	54.9331	74.641	91.9912
PINK1-AS	ENSG00000117242	-1.12991	0.907512	0.664432	lncRNA	8.09079	14.5622	22.7021	15.5561	16.4449	17.6397
DDOST	ENSG00000244038	-1.19668	0.824491	0.479761	protein_coding	277.969	348.687	429.024	407.297	417.257	423.913
KIF17	ENSG00000117245	6.53361	0.0202688	0.0006173	protein_coding	1.68163	4.94921	8.64764	0.588609	0.758372	1.02665
SH2D5	ENSG00000189410	6.94413	0.004789	7.699e-05	protein_coding	3.36327	8.11633	12.3163	0.746654	1.14913	1.64964
AL663074.1	ENSG00000233069	3.15265		0.516747	lncRNA	0	0.0121858	0.0365573	0	0	0
HP1BP3	ENSG00000127483	-1.35073	0.566106	0.175669	protein_coding	95.9141	112.74	123.893	141.211	152.223	167.549
EIF4G3	ENSG00000075151	-1.23765	0.752298	0.360943	protein_coding	98.8529	126.779	160.779	140.962	156.937	173.364
AL031005.2	ENSG00000287192	3.15265		0.516747	lncRNA	0	0.0121858	0.0365573	0	0	0
ECE1	ENSG00000117298	-1.65533	0.343434	0.0613508	protein_coding	125.339	185.369	218.517	267.775	306.838	369.85
AL031005.1	ENSG00000236936	3.15265		0.516747	lncRNA	0	0.0122449	0.0367346	0	0	0
ECE1-AS1	ENSG00000231105	6.1587	0.0995406	0.006873	lncRNA	0.109672	0.547483	0.844897	0	0.0787022	0.126131
AL592309.1	ENSG00000236009				lncRNA	0	0	0	0	0	0
NBPF3	ENSG00000142794	1.09969	0.918376	0.690388	protein_coding	17.0722	18.8093	21.0122	13.7195	17.1782	19.3821
ALPL	ENSG00000162551	1.76212	0.427569	0.095389	protein_coding	16.268	34.3475	55.9836	9.15552	19.5045	27.5795
LINC02596	ENSG00000233431	-1.1784		0.94217	lncRNA	0	0	0	0	0	0
RAP1GAP	ENSG00000076864	5.96376	0.0349253	0.001345	protein_coding	1.16983	5.29002	7.49387	0.420435	0.863908	1.70463
USP48	ENSG00000090686	1.13174	0.867625	0.563894	protein_coding	63.5471	71.7823	86.1794	57.8939	63.4508	74.1987
LDLRAD2	ENSG00000187942	1.04886	0.98824	0.936465	protein_coding	0.584916	0.911408	1.39592	0.467399	0.876407	1.13517
HSPG2	ENSG00000142798	1.07542	0.944531	0.774501	protein_coding	380.07	434.798	478.799	344.226	404.343	446.712
CELA3B	ENSG00000219073	3.15253		0.516763	protein_coding	0	0.0109187	0.0327562	0	0	0
AL590556.3	ENSG00000285959				lncRNA	0	0	0	0	0	0
CELA3A	ENSG00000142789				protein_coding	0	0	0	0	0	0
LINC01635	ENSG00000228397	-2.33057	0.712214	0.312825	lncRNA	0	0.0488613	0.0734693	0.0549881	0.121053	0.168174
LINC00339	ENSG00000218510	1.06842	0.968217	0.861541	lncRNA	4.44489	6.91473	11.0716	3.87327	6.45908	8.44067
CDC42	ENSG00000070831	-1.22421	0.788694	0.419335	protein_coding	171.808	255.46	317.211	264.033	312.745	344.767
CDC42-AS1	ENSG00000285752	-1.03414		0.965908	lncRNA	0	0.0853594	0.219344	0.0420435	0.0753932	0.13747
CDC42-IT1	ENSG00000230068				lncRNA	0	0	0	0	0	0
WNT4	ENSG00000162552	-5.48895	0.313962	0.0515223	protein_coding	0.0731145	0.125292	0.229294	0	0.701366	2.06205
AL445253.1	ENSG00000285873	-1.07948		0.949171	lncRNA	0	0.0109187	0.0327562	0	0.00916468	0.0274941
ZBTB40	ENSG00000184677	1.25661	0.755563	0.366442	protein_coding	18.6383	31.3298	43.6859	24.4062	24.9185	25.4595
ZBTB40-IT1	ENSG00000237200				lncRNA	0	0	0	0	0	0
EPHA8	ENSG00000070886	3.15265		0.516747	protein_coding	0	0.0122449	0.0367346	0	0	0
C1QA	ENSG00000173372				protein_coding	0	0	0	0	0	0
C1QC	ENSG00000159189				protein_coding	0	0	0	0	0	0
C1QB	ENSG00000173369				protein_coding	0	0	0	0	0	0
EPHB2	ENSG00000133216	-1.37712	0.671273	0.263455	protein_coding	26.0081	34.6712	45.4329	31.3645	47.7369	63.5937
AL512444.1	ENSG00000225952				lncRNA	0	0	0	0	0	0
LACTBL1	ENSG00000215906				protein_coding	0	0	0	0	0	0
TEX46	ENSG00000227868	3.15253		0.516763	protein_coding	0	0.0109187	0.0327562	0	0	0
KDM1A	ENSG00000004487	-1.34801	0.558	0.17134	protein_coding	85.1053	96.8758	103.224	121.169	130.598	137.664
AL031428.1	ENSG00000240553				lncRNA	0	0	0	0	0	0
LUZP1	ENSG00000169641	-1.44713	0.514931	0.143182	protein_coding	34.9714	67.7463	111.829	93.3366	98.0344	100.798
HTR1D	ENSG00000179546	-1.38961	0.919616	0.694245	protein_coding	0	0.850879	2.26018	0.210218	1.18128	2.44697
LINC01355	ENSG00000261326	1.24489	0.916602	0.683701	lncRNA	0.624489	1.06303	1.35262	0.699988	0.838163	1.09976
AL109936.6	ENSG00000284726				lncRNA	0	0	0	0	0	0
HNRNPR	ENSG00000125944	-2.15733	0.0356078	0.001401	protein_coding	44.745	62.4763	97.0595	133.558	134.767	137.003
ZNF436	ENSG00000125945	-1.02754	0.983022	0.918249	protein_coding	13.0042	18.161	21.6053	15.5981	18.6518	21.6063
ZNF436-AS1	ENSG00000249087	-1.81664	0.669075	0.261586	lncRNA	0.440816	0.589725	0.80426	0.699988	1.03116	1.59466
AL109936.2	ENSG00000271420	7.89715	0.18716	0.0198477	lncRNA	0.182786	0.235319	0.293877	0	0.0311106	0.0933317
TCEA3	ENSG00000204219	2.42755	0.0420369	0.001801	protein_coding	38.4948	58.2609	83.6815	14.0495	24.0189	30.0062
ASAP3	ENSG00000088280	-1.45525	0.513396	0.142447	protein_coding	22.4096	26.3209	33.1165	28.7313	38.342	53.3952
E2F2	ENSG00000007968	-214.233	0.0530845	0.002496	protein_coding	0	0	0	0.419993	0.915715	1.4022
AL021154.1	ENSG00000235052	5.45654		0.312952	lncRNA	0	0.0231045	0.0365573	0	0	0
ID3	ENSG00000117318	-1.53205	0.415962	0.0902513	protein_coding	32.7919	35.5614	40.978	39.9834	54.4415	76.4885
AL450043.1	ENSG00000285802	-18.1735		0.0920692	lncRNA	0	0	0	0.0549881	0.0774689	0.0933317
MDS2	ENSG00000197880	4.36614	0.417603	0.0910889	lncRNA	0	0.175716	0.330612	0	0.0338847	0.0549881
RPL11	ENSG00000142676	-1.11512	0.919928	0.697673	protein_coding	499.08	703.536	981.366	460.828	784.56	991.176
ELOA-AS1	ENSG00000236810	1.62186	0.708148	0.306157	lncRNA	1.93753	3.17567	4.44489	1.47152	1.95924	2.42662
ELOA	ENSG00000011007	1.19146	0.787103	0.416493	protein_coding	59.5836	76.4684	93.5631	59.4971	64.1887	69.6255
PITHD1	ENSG00000057757	1.61736	0.332223	0.057778	protein_coding	32.9528	47.7826	66.5264	27.659	29.5448	32.8061
LYPLA2	ENSG00000011009	-1.27632	0.704027	0.30048	protein_coding	27.7445	34.6017	41.3462	38.2193	44.1489	52.1339
GALE	ENSG00000117308	1.05788	0.954641	0.815231	protein_coding	19.814	25.4588	32.1338	23.315	24.0823	24.8057
HMGCL	ENSG00000117305	1.68558	0.229071	0.0285498	protein_coding	42.5526	53.5409	72.4407	25.0746	31.7925	36.2835
FUCA1	ENSG00000179163	1.40752	0.562349	0.173683	protein_coding	19.2279	25.0526	29.7551	14.0425	17.8014	21.793
CNR2	ENSG00000188822	-1.1784		0.94217	protein_coding	0	0	0	0	0	0
AL590609.2	ENSG00000232557				lncRNA	0	0	0	0	0	0
PNRC2	ENSG00000189266	-1.48167	0.523818	0.149364	protein_coding	16.2734	33.3091	46.5739	41.9174	49.3434	60.7069
SRSF10	ENSG00000188529	-1.59731	0.294352	0.0453727	protein_coding	29.9392	38.2434	51.4726	46.9205	61.0184	77.6157
AL591178.1	ENSG00000225315				lncRNA	0	0	0	0	0	0
MYOM3	ENSG00000142661	-1.63957	0.785482	0.414037	protein_coding	0.110204	0.274115	0.548359	0.168174	0.431563	0.659857
MYOM3-AS1	ENSG00000230703				lncRNA	0	0	0	0	0	0
IL22RA1	ENSG00000142677	-1.07948		0.950906	protein_coding	0	0.0109187	0.0327562	0	0.00916468	0.0274941
IFNLR1	ENSG00000185436	5.0309	0.424898	0.0941542	protein_coding	0.0734693	0.137478	0.229294	0	0.0183294	0.0549881
LINC02800	ENSG00000230023				lncRNA	0	0	0	0	0	0
GRHL3-AS1	ENSG00000232298	-1.1784		0.94217	lncRNA	0	0	0	0	0	0
GRHL3	ENSG00000158055	10.8093	0.0158726	0.000425	protein_coding	0.475244	0.81292	1.37576	0	0.0598379	0.13747
STPG1	ENSG00000001460	1.8051	0.246963	0.0326589	protein_coding	17.8399	19.2338	20.833	9.238	10.6898	11.4798
NIPAL3	ENSG00000001461	1.28902	0.67371	0.266321	protein_coding	62.5223	83.7893	104.334	52.6786	65.037	81.3853
RCAN3AS	ENSG00000286061	2.17529		0.519117	lncRNA	0	0.0327562	0.0982686	0	0.0140145	0.0420435
RCAN3	ENSG00000117602	1.0189	0.995646	0.974945	protein_coding	1.76326	7.1801	15.7557	3.40552	7.04056	13.6096
NCMAP-DT	ENSG00000264443				lncRNA	0	0	0	0	0	0
NCMAP	ENSG00000184454				protein_coding	0	0	0	0	0	0
SRRM1	ENSG00000133226	1.66099	0.197617	0.0221279	protein_coding	79.6217	100.629	122.032	52.9658	60.5416	73.1617
AL445648.1	ENSG00000284699				lncRNA	0	0	0	0	0	0
CLIC4	ENSG00000169504	-1.13131	0.919805	0.696006	protein_coding	247.187	589.025	831.222	491.825	666.361	864.715
RUNX3	ENSG00000020633	1.11884	0.982244	0.913572	protein_coding	0	0.0776982	0.196537	0	0.0641528	0.192458
RUNX3-AS1	ENSG00000229162	-1.1784		0.94217	lncRNA	0	0	0	0	0	0
AL445471.1	ENSG00000261025	-4.01018		0.452879	lncRNA	0	0	0	0	0.00916468	0.0274941
LINC02793	ENSG00000285823				lncRNA	0	0	0	0	0	0
AL050344.1	ENSG00000233755				lncRNA	0	0	0	0	0	0
AL031432.1	ENSG00000231953				lncRNA	0	0	0	0	0	0
SYF2	ENSG00000117614	1.11541	0.892815	0.622356	protein_coding	43.271	46.6054	52.4571	33.6802	41.8772	46.7125
AL031432.4	ENSG00000284602	1.38263		0.68839	lncRNA	0	0.0732328	0.146229	0	0.0463584	0.084087
AL031432.5	ENSG00000284657	5.45676		0.313749	lncRNA	0	0.0244898	0.0734693	0	0	0
RSRP1	ENSG00000117616	1.04072	0.97683	0.896466	protein_coding	14.5469	17.7937	23.2242	9.92227	17.0637	27.549
AL031432.3	ENSG00000272432	-4.87727		0.151223	lncRNA	0	0.0122449	0.0367346	0	0.0677693	0.109976
RHD	ENSG00000187010	1.59894		0.560089	protein_coding	0.0365573	0.0803505	0.131025	0	0.0591396	0.0933317
TMEM50A	ENSG00000183726	-1.11044	0.906392	0.661462	protein_coding	72.404	96.1558	118.053	86.3574	106.783	122.311
RHCE	ENSG00000188672	7.1284	0.0242065	0.0008285	protein_coding	0.584916	1.45376	2.20408	0.13747	0.209228	0.279995
MACO1	ENSG00000204178	1.23292	0.756232	0.367336	protein_coding	31.6425	37.3516	42.5754	24.4693	30.2845	34.7661
LDLRAP1	ENSG00000157978	-1.37329	0.594251	0.196879	protein_coding	13.5918	17.5404	21.8978	17.5137	24.1274	29.8088
AL606491.1	ENSG00000225643	-1.50502		0.674603	lncRNA	0	0.0231636	0.0367346	0	0.0451251	0.0933317
MAN1C1	ENSG00000117643	1.41775	0.856147	0.534231	protein_coding	2.32569	4.17398	6.90611	1.49331	2.94499	5.802
AL031280.1	ENSG00000233478	-4.0108		0.452822	lncRNA	0	0	0	0	0.0140145	0.0420435
SELENON	ENSG00000162430	-1.42686	0.466026	0.115314	protein_coding	120.343	132.823	141.074	166.27	189.521	217.533
AL020996.2	ENSG00000255054	-1.1784		0.94217	protein_coding	0	0	0	0	0	0
AL020996.1	ENSG00000228172	1.01263	0.99724	0.98341	lncRNA	0.110204	0.263196	0.548359	0.210218	0.255051	0.279995
MTFR1L	ENSG00000117640	1.00023	0.999509	0.999162	protein_coding	51.0342	59.8779	66.2693	46.2725	59.9245	67.6188
AL020996.3	ENSG00000272478	-1.1784		0.94217	lncRNA	0	0	0	0	0	0
AUNIP	ENSG00000127423	-4.3596	0.208101	0.0241925	protein_coding	0.110204	0.347229	0.767702	1.30664	1.51638	1.89709
AL033528.2	ENSG00000236528	3.15253		0.516763	lncRNA	0	0.0109187	0.0327562	0	0	0
PAQR7	ENSG00000182749	1.49903	0.454004	0.108847	protein_coding	34.9853	42.2223	54.1101	25.8719	28.1756	31.4528
STMN1	ENSG00000117632	-2.19671	0.151541	0.0137236	protein_coding	49.462	72.6274	115.302	124.575	159.547	203.428
PAFAH2	ENSG00000158006	1.05271	0.962432	0.845832	protein_coding	12.9059	16.9898	21.4225	13.3621	16.1533	18.2048
EXTL1	ENSG00000158008	-3.21821	0.194794	0.0214473	protein_coding	1.63781	2.57149	4.38687	5.22387	8.29382	13.3931
SLC30A2	ENSG00000158014	9.84861	0.347813	0.0631681	protein_coding	0	0.175716	0.330612	0	0.0140145	0.0420435
AL391650.2	ENSG00000284309				lncRNA	0	0	0	0	0	0
TRIM63	ENSG00000158022	-1.10285		0.939211	protein_coding	0	0.0109187	0.0327562	0	0.0155553	0.0466659
PDIK1L	ENSG00000175087	1.31322	0.860372	0.545339	protein_coding	4.52036	5.08578	5.41047	2.22831	3.81349	5.05891
FAM110D	ENSG00000197245	-4.01018		0.453063	protein_coding	0	0	0	0	0.00916468	0.0274941
C1orf232	ENSG00000282872	3.15265		0.516747	protein_coding	0	0.0122449	0.0367346	0	0	0
AL391650.1	ENSG00000236782	-2.03967	0.731523	0.333672	protein_coding	0.0367346	0.0584539	0.0731145	0.0549881	0.138149	0.233329
ZNF593	ENSG00000142684	1.20778	0.838643	0.50174	protein_coding	12.2832	20.3247	28.8734	11.575	16.8503	22.8296
CNKSR1	ENSG00000142675	1.82252	0.680177	0.275114	protein_coding	0.548359	0.824427	1.13877	0.294305	0.426941	0.659857
CATSPER4	ENSG00000188782				protein_coding	0	0	0	0	0	0
CEP85	ENSG00000130695	1.3252	0.684714	0.280822	protein_coding	14.3304	16.4652	18.2938	11.5199	12.3431	13.6096
SH3BGRL3	ENSG00000142669	-2.38171	0.0171059	0.0004817	protein_coding	143.559	186.085	241.972	313.46	443.249	539.597
UBXN11	ENSG00000158062	1.32675	0.758343	0.371432	protein_coding	6.25644	10.7992	15.6857	6.35113	8.14371	10.4268
CD52	ENSG00000169442	-2.60478		0.363058	protein_coding	0	0.0121858	0.0365573	0	0.0435843	0.084087
CRYBG2	ENSG00000176092	7.84906	0.0338635	0.001298	protein_coding	0.329015	0.888659	1.61632	0	0.101654	0.164964
ZNF683	ENSG00000176083				protein_coding	0	0	0	0	0	0
LIN28A	ENSG00000131914	-1.7128		0.628668	protein_coding	0	0.0327562	0.0982686	0	0.0549881	0.164964
DHDDS	ENSG00000117682	1.72369	0.29637	0.0460317	protein_coding	45.9897	79.762	124.898	41.0761	46.2742	48.9807
DHDDS-AS1	ENSG00000225891	-1.1784		0.94217	lncRNA	0	0	0	0	0	0
HMGN2	ENSG00000198830	-1.37858	0.580668	0.185797	protein_coding	137.241	155.651	171.675	211.311	214.581	219.403
RPS6KA1	ENSG00000117676	3.30457	0.0104532	0.0002376	protein_coding	8.07915	16.7623	24.5017	3.5737	5.04482	7.78082
AL512408.1	ENSG00000260063	-3.22675	0.411863	0.0882171	lncRNA	0.0367346	0.173976	0.255901	0.466659	0.572243	0.672696
ARID1A	ENSG00000117713	-1.04524	0.962037	0.844259	protein_coding	64.8734	83.6535	114.351	79.1279	87.4446	98.0875
PIGV	ENSG00000060642	1.60099	0.283356	0.0420718	protein_coding	22.1903	27.6269	32.6252	14.7368	17.3348	19.273
ZDHHC18	ENSG00000204160	-1.07505	0.938998	0.755902	protein_coding	29.1673	30.502	32.6907	30.4261	32.8277	37.2085
SFN	ENSG00000175793	-1.24912	0.954697	0.815464	protein_coding	0	0.121373	0.327562	0.0420435	0.148711	0.357423
GPN2	ENSG00000142751	-1.0114	0.994468	0.962941	protein_coding	17.0005	22.7939	26.5224	20.2906	23.0618	25.142
AL034380.1	ENSG00000226698	-4.01018		0.452879	lncRNA	0	0	0	0	0.00916468	0.0274941
GPATCH3	ENSG00000198746	-1.02149	0.989576	0.941296	protein_coding	10.0889	11.7679	13.151	9.89786	12.0508	13.7482
NUDC	ENSG00000090273	-1.06027	0.950296	0.790521	protein_coding	66.6589	84.6181	110.608	71.2096	89.7549	104.298
NR0B2	ENSG00000131910	-1.1784		0.94217	protein_coding	0	0	0	0	0	0
KDF1	ENSG00000175707				protein_coding	0	0	0	0	0	0
TRNP1	ENSG00000253368	-1.2814	0.775606	0.399222	protein_coding	12.7469	22.6088	31.6097	15.7541	29.006	36.0313
TENT5B	ENSG00000158246	-3.89727	0.137698	0.0116668	protein_coding	0.440816	0.619947	0.731145	1.42969	2.46361	4.15326
SLC9A1	ENSG00000090020	1.62788	0.337557	0.0595899	protein_coding	115.335	154.232	174.597	81.3549	94.7498	107.043
AL590640.1	ENSG00000224311				lncRNA	0	0	0	0	0	0
WDTC1	ENSG00000142784	1.22488	0.770499	0.391784	protein_coding	68.6911	83.718	113.216	57.8475	68.3541	86.7357
TMEM222	ENSG00000186501	-1.13329	0.888807	0.614947	protein_coding	25.7791	34.8685	39.7101	29.2262	39.5344	51.251
SYTL1	ENSG00000142765	18.2492	7.152e-05	3.15e-07	protein_coding	1.64508	2.91635	3.89387	0.0933317	0.146472	0.219952
MAP3K6	ENSG00000142733	1.06519	0.957319	0.828246	protein_coding	14.2939	19.521	24.9428	14.4894	18.34	23.5444
FCN3	ENSG00000142748				protein_coding	0	0	0	0	0	0
CD164L2	ENSG00000174950	-1.1784		0.94217	protein_coding	0	0	0	0	0	0
GPR3	ENSG00000181773	-1.46961	0.855123	0.532023	protein_coding	0.587754	1.10694	1.96537	1.30664	1.62689	2.14454
WASF2	ENSG00000158195	1.50737	0.438294	0.101229	protein_coding	236.926	268.807	327.159	153.829	178.342	201.346
FO393419.2	ENSG00000241169				lncRNA	0	0	0	0	0	0
BX293535.1	ENSG00000237429	-1.1784		0.94217	lncRNA	0	0	0	0	0	0
AHDC1	ENSG00000126705	-1.62184	0.347813	0.0631205	protein_coding	16.0178	22.3894	34.6197	26.6692	36.3234	49.8216
FGR	ENSG00000000938	1.69671	0.758213	0.370579	protein_coding	0.146229	0.338951	0.47755	0.13747	0.210768	0.326661
LINC02574	ENSG00000233975	-2.45687	0.655516	0.247228	lncRNA	0.146939	0.450141	0.655124	0.756783	1.10963	1.73213
IFI6	ENSG00000126709	-2.60562	0.467789	0.117113	protein_coding	22.5551	293.545	614.637	489.805	764.869	1252.52
AL445490.1	ENSG00000225886	3.15265		0.516747	lncRNA	0	0.0122449	0.0367346	0	0	0
AL020997.5	ENSG00000287244	-1.1784		0.94217	lncRNA	0	0	0	0	0	0
FAM76A	ENSG00000009780	1.43574	0.689445	0.287198	protein_coding	6.65342	9.3568	10.8367	5.54974	6.50742	7.06597
STX12	ENSG00000117758	-1.27679	0.678592	0.272879	protein_coding	44.5958	56.1597	73.7998	55.2872	71.7129	80.7786
AL020997.2	ENSG00000269971				lncRNA	0	0	0	0	0	0
AL020997.3	ENSG00000270031	-3.97323		0.470208	lncRNA	0	0	0	0	0.00916468	0.0274941
AL020997.4	ENSG00000286433	-6.84145		0.277149	lncRNA	0	0	0	0	0.0183294	0.0549881
PPP1R8	ENSG00000117751	-1.10988	0.90158	0.645882	protein_coding	40.7487	47.6965	53.3736	52.8436	52.9125	52.9748
THEMIS2	ENSG00000130775	1.56709	0.526287	0.151711	protein_coding	10.8209	15.4673	22.151	5.64657	9.83828	14.3244
RPA2	ENSG00000117748	1.2202	0.81038	0.453622	protein_coding	34.9509	50.1558	67.2244	33.9552	41.1155	46.7592
SMPDL3B	ENSG00000130768	6.23199	0.110893	0.008128	protein_coding	0.655124	0.951471	1.21224	0	0.134696	0.357423
AL512288.1	ENSG00000227050	3.15265		0.516747	lncRNA	0	0.0122449	0.0367346	0	0	0
XKR8	ENSG00000158156	1.38745	0.656038	0.248295	protein_coding	12.4474	15.5381	19.7632	10.3928	11.2023	11.9465
EYA3	ENSG00000158161	1.02444	0.983275	0.918913	protein_coding	22.3725	28.1548	33.9428	25.7306	27.4789	29.6795
PTAFR	ENSG00000169403	-1.02426	0.995244	0.973583	protein_coding	0	0.13428	0.255901	0.0933317	0.132992	0.168174
DNAJC8	ENSG00000126698	1.05496	0.953428	0.811316	protein_coding	106.523	119.402	140.73	97.3289	113.228	125.811
ATP5IF1	ENSG00000130770	-1.00446	0.997386	0.984897	protein_coding	49.1016	63.5577	87.8325	50.1492	63.8571	76.6033
AL353622.1	ENSG00000270605	-3.01675	0.593333	0.196051	lncRNA	0	0.0476534	0.110204	0	0.138005	0.329929
AL353622.2	ENSG00000271398				lncRNA	0	0	0	0	0	0
SESN2	ENSG00000130766	1.24667	0.812575	0.457247	protein_coding	80.7768	108.054	147.362	49.0219	86.688	115.704
MED18	ENSG00000130772	-1.01356	0.992855	0.958316	protein_coding	13.037	15.5813	18.3152	14.9568	15.8021	16.473
PHACTR4	ENSG00000204138	1.18598	0.803681	0.442436	protein_coding	46.6162	51.0318	53.4467	40.9924	43.0085	44.5404
RCC1	ENSG00000180198	1.37289	0.629501	0.226421	protein_coding	33.523	47.4177	60.906	32.4794	34.5327	35.5688
SNHG3	ENSG00000242125	-1.02733	0.988572	0.937091	lncRNA	7.4204	10.7072	13.3318	7.27987	10.9682	16.9638
TRNAU1AP	ENSG00000180098	-1.3787	0.641836	0.23635	protein_coding	8.92652	10.0301	11.3664	12.0974	13.9199	15.0731
SNHG12	ENSG00000197989	3.59512	0.0194996	0.0005841	lncRNA	11.2231	24.8743	44.0081	6.39322	6.91094	7.78082
TAF12	ENSG00000120656	1.11037	0.908543	0.666561	protein_coding	25.1879	29.3011	36.4775	21.4454	26.4176	28.968
RAB42	ENSG00000188060	-1.348	0.866857	0.561475	protein_coding	1.20639	1.53909	2.16191	1.35331	2.07743	2.81691
LINC01715	ENSG00000229388	-2.45402	0.578094	0.183712	lncRNA	0	0.0977225	0.146939	0.0824822	0.267134	0.466659
AL360012.1	ENSG00000270103	-6.84145		0.277149	lncRNA	0	0	0	0	0.0183294	0.0549881
GMEB1	ENSG00000162419	-1.11319	0.917249	0.685622	protein_coding	12.3491	13.448	14.4767	13.0322	15.0846	16.7754
YTHDF2	ENSG00000198492	-1.19383	0.783831	0.410984	protein_coding	49.7754	68.9534	89.9674	75.9306	82.3249	89.5518
OPRD1	ENSG00000116329	3.15265		0.519969	protein_coding	0	0.0121858	0.0365573	0	0	0
AL009181.1	ENSG00000233427	2.42577	0.556039	0.169928	lncRNA	0.196537	0.4202	0.808162	0.0549881	0.177111	0.336348
EPB41	ENSG00000159023	1.87979	0.174916	0.0175695	protein_coding	46.5739	58.5628	79.7509	20.7855	31.1831	39.3393
TMEM200B	ENSG00000253304	-1.20723	0.821874	0.473933	protein_coding	14.9368	16.7762	19.3753	14.8193	20.2987	25.7306
AL357500.1	ENSG00000225750				lncRNA	0	0	0	0	0	0
SRSF4	ENSG00000116350	1.25786	0.714931	0.315896	protein_coding	59.5152	90.1908	122.877	71.1188	71.6987	72.2728
MECR	ENSG00000116353	1.39903	0.574098	0.180765	protein_coding	18.9001	28.9546	39.2693	15.0118	20.731	24.175
AL590729.1	ENSG00000237934				lncRNA	0	0	0	0	0	0
PTPRU	ENSG00000060656	1.001	0.998737	0.996715	protein_coding	36.5573	43.5446	50.2153	29.8195	43.4545	56.6927
LINC01756	ENSG00000230523				lncRNA	0	0	0	0	0	0
AC092265.1	ENSG00000228176	5.45676		0.312939	lncRNA	0	0.0244898	0.0734693	0	0	0
AL645944.2	ENSG00000284676				lncRNA	0	0	0	0	0	0
LINC01648	ENSG00000233399				lncRNA	0	0	0	0	0	0
AL137076.1	ENSG00000233372				lncRNA	0	0	0	0	0	0
AL161638.2	ENSG00000236335				lncRNA	0	0	0	0	0	0
AL161638.1	ENSG00000231949				lncRNA	0	0	0	0	0	0
MATN1	ENSG00000162510	8.01189	0.076334	0.004489	protein_coding	0.26205	0.674454	1.35918	0	0.0705434	0.164964
MATN1-AS1	ENSG00000186056	3.02353	0.294038	0.0451608	lncRNA	1.13327	2.33911	3.8204	0.462479	0.782166	1.30664
AL137857.1	ENSG00000287510				lncRNA	0	0	0	0	0	0
LAPTM5	ENSG00000162511	1.09022	0.980994	0.90861	protein_coding	0.146229	0.300891	0.425831	0.0420435	0.265077	0.659857
AL137027.1	ENSG00000229607				lncRNA	0	0	0	0	0	0
LINC01778	ENSG00000223382	-3.53485	0.470489	0.118568	lncRNA	0	0.0327562	0.0982686	0	0.125061	0.210218
AL445235.1	ENSG00000235143				lncRNA	0	0	0	0	0	0
SDC3	ENSG00000162512	-1.35794	0.671963	0.263998	protein_coding	66.8203	106.727	133.089	120.534	144.945	157.311
PUM1	ENSG00000134644	-1.23155	0.745105	0.349746	protein_coding	55.1387	74.1941	103.274	84.3252	91.3599	96.7421
NKAIN1	ENSG00000084628	-1.96365	0.740434	0.344603	protein_coding	0	0.0827662	0.182786	0.0420435	0.145937	0.302435
SNRNP40	ENSG00000060688	1.23564	0.770142	0.391074	protein_coding	34.6233	46.9227	64.506	34.5325	37.9792	41.0193
ZCCHC17	ENSG00000121766	1.40946	0.610657	0.210892	protein_coding	35.8353	65.5868	98.4121	36.842	46.5385	52.8258
AL451070.1	ENSG00000229044				lncRNA	0	0	0	0	0	0
FABP3	ENSG00000121769	1.14409	0.961437	0.840516	protein_coding	0.425831	2.14496	3.18048	0.439905	1.87753	3.27939
SERINC2	ENSG00000168528	1.09435	0.949088	0.787019	protein_coding	14.0745	20.3686	31.9701	9.23984	18.5912	29.9685
LINC01226	ENSG00000284543	-1.1784		0.94217	lncRNA	0	0	0	0	0	0
AC114488.1	ENSG00000229167	3.15253		0.516763	lncRNA	0	0.0109187	0.0327562	0	0	0
TINAGL1	ENSG00000142910	-1.29123	0.875009	0.581281	protein_coding	11.1673	27.3467	52.0824	13.8323	35.3111	49.6818
HCRTR1	ENSG00000121764	-6.84145		0.277149	protein_coding	0	0	0	0	0.0183294	0.0549881
PEF1	ENSG00000162517	1.31264	0.635827	0.231947	protein_coding	67.7406	86.2671	117.294	49.6543	65.7498	75.6363
PEF1-AS1	ENSG00000235790	5.45675		0.31294	lncRNA	0	0.0243715	0.0731145	0	0	0
AC114488.2	ENSG00000264078	-1.1784		0.94217	lncRNA	0	0	0	0	0	0
COL16A1	ENSG00000084636	-1.26976	0.729531	0.330459	protein_coding	277.214	330.518	360.771	381.617	419.719	463.193
ADGRB2	ENSG00000121753	-1.17995	0.847511	0.516456	protein_coding	25.8825	33.3769	39.5265	29.4928	39.3914	54.6986
AL354919.2	ENSG00000254545	-4.01092		0.452811	lncRNA	0	0	0	0	0.0155553	0.0466659
SPOCD1	ENSG00000134668	-2.1566	0.371608	0.0722737	protein_coding	16.7143	42.827	84.0197	75.6363	92.37	106.182
AL354919.1	ENSG00000203620	-1.62989		0.56796	lncRNA	0.0365573	0.0462681	0.0655124	0	0.0902502	0.186663
AL136115.2	ENSG00000269967	3.15253		0.516763	lncRNA	0	0.0109187	0.0327562	0	0	0
PTP4A2	ENSG00000184007	-1.01119	0.99392	0.961125	protein_coding	257.326	271.419	283.319	253.48	274.441	285.828
AL136115.4	ENSG00000288678				protein_coding	0	0	0	0	0	0
AL136115.1	ENSG00000228634				lncRNA	0	0	0	0	0	0
AL136115.3	ENSG00000284702				lncRNA	0	0	0	0	0	0
KHDRBS1	ENSG00000121774	-1.4817	0.385733	0.0772002	protein_coding	71.9999	88.8447	104.165	120.413	131.631	145.636
AL445248.1	ENSG00000203325	-1.1784		0.94217	lncRNA	0	0	0	0	0	0
TMEM39B	ENSG00000121775	-1.45471	0.612152	0.212251	protein_coding	8.44472	9.20572	9.77141	13.2998	13.3951	13.496
KPNA6	ENSG00000025800	1.05364	0.952863	0.807983	protein_coding	86.3781	99.3168	117.532	89.988	94.2789	102.245
AL049795.2	ENSG00000250135	1.3142		0.790732	lncRNA	0	0.0352902	0.0731145	0	0.028029	0.084087
TXLNA	ENSG00000084652	1.13972	0.873375	0.577368	protein_coding	124.506	152.167	169.297	113.523	133.538	145.134
CCDC28B	ENSG00000160050	-1.35743	0.740402	0.344217	protein_coding	6.43408	8.64867	9.88162	11.0801	11.7537	12.2347
AL049795.1	ENSG00000224066	-2.53993	0.563301	0.174337	lncRNA	0	0.104899	0.183673	0.0466659	0.260827	0.378392
IQCC	ENSG00000160051	1.37465	0.82793	0.484224	protein_coding	3.12244	3.34239	3.50492	2.08955	2.46161	3.19531
DCDC2B	ENSG00000222046	-1.1784		0.94217	protein_coding	0	0	0	0	0	0
TMEM234	ENSG00000160055	-1.08216	0.942883	0.768788	protein_coding	10.7265	11.318	12.3198	10.4752	12.2931	13.6641
EIF3I	ENSG00000084623	1.22032	0.806941	0.44787	protein_coding	200.334	267.099	386.081	165.184	218.893	257.979
FAM167B	ENSG00000183615	1.23713	0.920461	0.69916	protein_coding	0.987046	1.02127	1.0482	0.247446	0.845281	1.68174
LCK	ENSG00000182866	-4.0108		0.467867	protein_coding	0	0	0	0	0.0140145	0.0420435
HDAC1	ENSG00000116478	-2.10585	0.0167064	0.0004628	protein_coding	39.9673	44.9527	50.9974	88.0909	94.6861	100.862
MARCKSL1	ENSG00000175130	-3.87599	0.0219065	0.0006925	protein_coding	12.3061	37.044	50.9359	109.151	143.596	169.061
AL109945.1	ENSG00000233775	-4.01018		0.452879	lncRNA	0	0	0	0	0.00916468	0.0274941
TSSK3	ENSG00000162526	2.03988		0.383767	protein_coding	0.0365573	0.106166	0.183673	0	0.0366587	0.109976
FAM229A	ENSG00000225828	1.39796	0.851416	0.524201	protein_coding	0.818905	1.31207	2.05714	0.824822	0.93949	1.02665
BSDC1	ENSG00000160058	1.3928	0.599208	0.200522	protein_coding	89.0642	122.49	171.477	75.0863	87.9508	100.148
AL033529.1	ENSG00000254553	1.63225	0.880032	0.592245	protein_coding	0	0.181021	0.47755	0.0274941	0.110348	0.210218
ZBTB8B	ENSG00000273274	2.97999	0.441784	0.103031	protein_coding	0.196537	0.358857	0.551019	0.0274941	0.125903	0.210218
ZBTB8A	ENSG00000160062	-1.08092	0.951596	0.796586	protein_coding	9.40407	10.1559	11.0403	8.45074	10.9162	13.0047
ZBTB8OS	ENSG00000176261	-1.11136	0.912868	0.675056	protein_coding	14.8058	16.0629	16.9626	13.9395	17.9557	21.933
RBBP4	ENSG00000162521	-1.03651	0.97022	0.868053	protein_coding	87.3917	94.4064	100.267	83.9609	97.8069	111.928
SYNC	ENSG00000162520	-1.94897	0.355199	0.0658925	protein_coding	10.653	41.135	79.4389	42.2309	80.1854	127.398
AC114489.1	ENSG00000224409	1.73339		0.535375	lncRNA	0	0.0488021	0.109672	0	0.0231792	0.0420435
KIAA1522	ENSG00000162522	-1.00424	0.997597	0.986434	protein_coding	37.7999	44.4569	51.2635	31.6457	44.6766	56.8849
YARS1	ENSG00000134684	1.19648	0.83149	0.49121	protein_coding	279.407	341.33	427.995	205.848	285.314	360.96
S100PBP	ENSG00000116497	1.34771	0.578438	0.184004	protein_coding	58.3088	59.8872	62.7609	39.2266	44.4762	49.1392
FNDC5	ENSG00000160097	-6.44144	0.0553006	0.002619	protein_coding	0.360318	1.18151	2.41278	1.07227	7.63043	15.8924
HPCA	ENSG00000121905	-1.58909	0.823906	0.478677	protein_coding	0.0327562	0.157621	0.293877	0.219952	0.249195	0.294305
TMEM54	ENSG00000121900	1.25106	0.758891	0.372136	protein_coding	25.1148	35.5031	42.9061	19.7132	28.4182	39.2686
AL031602.2	ENSG00000287691				lncRNA	0	0	0	0	0	0
RNF19B	ENSG00000116514	2.19585	0.0622768	0.003241	protein_coding	29.4651	48.7893	62.4989	19.413	22.1977	27.714
AL020995.1	ENSG00000236065				lncRNA	0	0	0	0	0	0
AK2	ENSG00000004455	1.06619	0.950296	0.790503	protein_coding	131.582	155.901	184.481	139.458	146.22	155.024
AZIN2	ENSG00000142920	-1.76645	0.359918	0.0680791	protein_coding	5.6204	7.82447	10.0898	10.9701	13.8455	17.8264
TRIM62	ENSG00000116525	-2.90173	0.0120315	0.0002894	protein_coding	9.25713	20.8447	41.4194	47.8122	60.4894	71.2637
AL662907.3	ENSG00000284721				lncRNA	0	0	0	0	0	0
ZNF362	ENSG00000160094	-1.90857	0.107482	0.007763	protein_coding	24.0244	32.3677	41.8946	48.362	61.8107	78.4111
AL513327.2	ENSG00000270115	-4.01092		0.454018	lncRNA	0	0	0	0	0.0155553	0.0466659
A3GALT2	ENSG00000184389				protein_coding	0	0	0	0	0	0
AL513327.1	ENSG00000225313	5.45634		0.324123	lncRNA	0	0.0218375	0.0655124	0	0	0
PHC2	ENSG00000134686	-2.08262	0.0826889	0.005149	protein_coding	72.9182	103.199	120.281	183.91	214.929	235.948
PHC2-AS1	ENSG00000233246	-4.01018		0.452879	lncRNA	0	0	0	0	0.00916468	0.0274941
ZSCAN20	ENSG00000121903	1.06749	0.972627	0.883182	protein_coding	2.88255	4.74541	7.01899	4.28844	4.43942	4.71325
CSMD2	ENSG00000121904	1.78567	0.832468	0.492221	protein_coding	0.0367346	0.380165	0.884418	0.084087	0.205775	0.439905
HMGB4	ENSG00000176256				protein_coding	0	0	0	0	0	0
CSMD2-AS1	ENSG00000231163				lncRNA	0	0	0	0	0	0
C1orf94	ENSG00000142698				protein_coding	0	0	0	0	0	0
AC099565.1	ENSG00000287703				lncRNA	0	0	0	0	0	0
SMIM12	ENSG00000163866	-1.74499	0.169137	0.016676	protein_coding	14.9143	17.2789	21.1666	29.2128	30.1485	31.869
GJB5	ENSG00000189280	-4.01018		0.462766	protein_coding	0	0	0	0	0.00916468	0.0274941
GJB4	ENSG00000189433				protein_coding	0	0	0	0	0	0
AL121988.1	ENSG00000255811	3.15265		0.516747	lncRNA	0	0.0122449	0.0367346	0	0	0
GJB3	ENSG00000188910	-1.07948		0.949171	protein_coding	0	0.0109187	0.0327562	0	0.00916468	0.0274941
GJA4	ENSG00000187513				protein_coding	0	0	0	0	0	0
AL122010.1	ENSG00000230163	-1.1784		0.94217	lncRNA	0	0	0	0	0	0
DLGAP3	ENSG00000116544	-1.44074		0.623003	protein_coding	0.0327562	0.05978	0.0734693	0	0.0787022	0.126131
AC114490.2	ENSG00000284773	1.36998	0.853583	0.528548	protein_coding	1.54285	2.87504	3.86523	1.39998	2.08546	2.50196
AC114490.1	ENSG00000271741	1.17753	0.889228	0.617348	protein_coding	5.92888	7.85183	8.81631	6.26448	6.66487	7.18654
TMEM35B	ENSG00000243749	-1.09897	0.94424	0.773356	protein_coding	8.81631	12.9299	18.9331	13.0047	14.2167	16.439
ZMYM6	ENSG00000163867	1.33949	0.687459	0.283929	protein_coding	12.5265	16.6482	19.3589	9.75409	12.3805	15.5341
ZMYM1	ENSG00000197056	1.12871	0.9522	0.801359	protein_coding	2.13061	8.05639	13.5938	4.15326	7.12508	13.0597
AL590434.1	ENSG00000284640	3.15253		0.521452	lncRNA	0	0.0109187	0.0327562	0	0	0
SFPQ	ENSG00000116560	-2.70673	0.002077	2.766e-05	protein_coding	35.302	51.0807	81.4496	128.284	138.232	157.843
ZMYM4	ENSG00000146463	-1.3405	0.562373	0.173723	protein_coding	49.2244	66.5057	87.3353	84.7177	89.1554	94.685
ZMYM4-AS1	ENSG00000227409	-1.1784		0.94217	lncRNA	0	0	0	0	0	0
KIAA0319L	ENSG00000142687	1.09054	0.912046	0.673289	protein_coding	63.1212	76.605	84.9225	66.838	70.2571	75.7387
NCDN	ENSG00000020129	1.77616	0.360393	0.068273	protein_coding	35.9991	82.6681	123.171	36.0172	46.5437	59.2813
TFAP2E-AS1	ENSG00000239636	1.57327	0.868818	0.566769	lncRNA	0.0365573	0.119737	0.257142	0.0466659	0.0710783	0.084087
TFAP2E	ENSG00000116819	4.45327	0.197463	0.0219872	protein_coding	0.182786	0.496749	0.881631	0.0466659	0.0985724	0.164964
PSMB2	ENSG00000126067	1.01317	0.992096	0.952772	protein_coding	112.419	126.74	155.02	117.974	125.094	134.024
C1orf216	ENSG00000142686	-2.37042	0.0920664	0.006053	protein_coding	5.28979	14.2114	25.2245	27.2466	33.6964	38.4698
CLSPN	ENSG00000092853	-9.54959	0.00473	7.549e-05	protein_coding	0.734693	0.776301	0.840817	4.79296	7.4373	12.1524
AL354864.1	ENSG00000232335	-1.1784		0.94217	lncRNA	0	0	0	0	0	0
AGO4	ENSG00000134698	-1.26483	0.796945	0.432091	protein_coding	7.08978	11.1203	14.6093	12.8653	14.0611	16.1115
AGO1	ENSG00000092847	-1.1063	0.899415	0.641704	protein_coding	34.5673	39.7822	49.2061	38.6566	44.0374	51.0829
AL139286.2	ENSG00000286899				lncRNA	0	0	0	0	0	0
AL139286.1	ENSG00000271914	-1.07948		0.949171	lncRNA	0	0.0109187	0.0327562	0	0.00916468	0.0274941
AGO3	ENSG00000126070	1.38021	0.527006	0.152284	protein_coding	25.053	26.5403	29.0875	15.472	19.1656	22.985
AL138787.2	ENSG00000271554				lncRNA	0	0	0	0	0	0
TEKT2	ENSG00000092850	1.49571	0.847385	0.516297	protein_coding	0.146229	0.219155	0.327562	0.0466659	0.135766	0.192458
ADPRS	ENSG00000116863	1.67693	0.315629	0.0518922	protein_coding	46.3828	67.5039	104.51	34.56	40.2592	44.0059
COL8A2	ENSG00000171812	1.05897	0.960673	0.836794	protein_coding	44.088	46.771	50.6938	27.9889	44.1943	67.3855
TRAPPC3	ENSG00000054116	1.05605	0.947134	0.783196	protein_coding	70.8845	76.2443	82.8366	61.0093	72.349	79.5186
MAP7D1	ENSG00000116871	-1.42648	0.456603	0.109999	protein_coding	140.688	147.095	151.639	170.491	209.908	247.51
THRAP3	ENSG00000054118	-1.34591	0.621089	0.218511	protein_coding	75.3393	103.76	137.675	123.476	139.659	150.871
SH3D21	ENSG00000214193	-1.81223	0.404359	0.0847628	protein_coding	3.37959	6.94886	9.21243	11.4798	12.5918	14.1869
EVA1B	ENSG00000142694	-1.4419	0.493713	0.130644	protein_coding	34.9122	42.6208	50.3999	40.2513	61.4916	95.691
AL591845.1	ENSG00000286379	2.92763	0.514931	0.143113	lncRNA	0.0327562	0.230972	0.440816	0	0.0743874	0.168174
STK40	ENSG00000196182	-1.52204	0.4072	0.0859705	protein_coding	22.6018	27.501	32.9381	32.5805	41.8903	50.1579
LSM10	ENSG00000181817	1.00106	0.998737	0.996716	protein_coding	27.548	40.2524	58.1142	26.5593	40.2251	53.5634
OSCP1	ENSG00000116885	-1.26701	0.867332	0.562571	protein_coding	3.59999	4.79494	5.66683	5.08726	6.09833	7.18654
MRPS15	ENSG00000116898	1.25624	0.751861	0.359625	protein_coding	56.4078	76.6653	109.91	46.0525	61.043	71.1376
CSF3R	ENSG00000119535	1.30281	0.919805	0.696284	protein_coding	0.219344	0.23526	0.257142	0.0466659	0.17296	0.252261
AL596257.1	ENSG00000284705	-1.1784		0.94217	lncRNA	0	0	0	0	0	0
AC117945.2	ENSG00000284720				lncRNA	0	0	0	0	0	0
AC117945.1	ENSG00000234481				lncRNA	0	0	0	0	0	0
GRIK3	ENSG00000163873	-4.01018		0.452879	protein_coding	0	0	0	0	0.00916468	0.0274941
AL031430.1	ENSG00000284650				lncRNA	0	0	0	0	0	0
AL353604.1	ENSG00000223944				lncRNA	0	0	0	0	0	0
LINC01137	ENSG00000233621	-1.53748	0.751531	0.357942	lncRNA	2.49796	3.49708	4.52036	4.94658	5.38345	5.75996
ZC3H12A	ENSG00000163874	1.06037	0.968199	0.861168	protein_coding	14.367	27.7944	37.5714	16.5197	26.1951	41.2961
MEAF6	ENSG00000163875	-1.14768	0.880822	0.594487	protein_coding	24.4653	33.1701	46.0552	35.5127	38.0657	42.8632
SNIP1	ENSG00000163877	1.0459	0.970615	0.87043	protein_coding	12.2508	18.3042	22.6285	15.5141	17.5	20.1597
DNALI1	ENSG00000163879	-1.62773	0.566019	0.175602	protein_coding	4.88571	5.55302	6.43408	7.13988	8.96573	11.685
GNL2	ENSG00000134697	1.41612	0.476601	0.121679	protein_coding	58.3088	89.7058	117.257	53.2691	63.3389	69.1121
AL513220.1	ENSG00000284748				lncRNA	0	0	0	0	0	0
RSPO1	ENSG00000169218	3.15265		0.516747	protein_coding	0	0.0122449	0.0367346	0	0	0
C1orf109	ENSG00000116922	1.38068	0.688184	0.285135	protein_coding	11.825	17.8953	23.3265	8.88058	12.9765	16.0064
CDCA8	ENSG00000134690	-8.67184	0.0104239	0.0002361	protein_coding	0.851662	1.18752	1.5354	5.8799	10.3114	18.2011
EPHA10	ENSG00000183317	3.15265		0.516747	protein_coding	0	0.0121858	0.0365573	0	0	0
MANEAL	ENSG00000185090	11.6386	0.009393	0.0002032	protein_coding	1.47403	4.05082	8.33876	0.274941	0.345301	0.466659
AL929472.3	ENSG00000233728	-1.1784		0.94256	lncRNA	0	0	0	0	0	0
YRDC	ENSG00000196449	1.87747	0.136041	0.011399	protein_coding	17.7668	27.0407	39.9673	13.7062	14.3973	14.8864
C1orf122	ENSG00000197982	1.19768	0.845261	0.511562	protein_coding	40.1264	59.8877	90.3672	29.8036	50.0174	66.723
MTF1	ENSG00000188786	1.23722	0.768765	0.387859	protein_coding	18.7038	28.7187	36.3013	22.3996	23.1947	23.8923
AL929472.2	ENSG00000230955	-9.67544		0.190807	lncRNA	0	0	0	0.0274941	0.0387345	0.0466659
INPP5B	ENSG00000204084	-1.17751	0.818731	0.467956	protein_coding	21.4226	22.0299	23.1773	20.8405	26.0663	29.3995
SF3A3	ENSG00000183431	1.35645	0.655944	0.24814	protein_coding	84.2162	126.864	182.792	84.2418	93.5297	107.005
FHL3	ENSG00000183386	-1.69335	0.241285	0.0314774	protein_coding	23.3265	29.8267	40.4539	45.6126	50.5524	54.152
UTP11	ENSG00000183520	1.11892	0.90155	0.644166	protein_coding	32.5269	42.5437	56.9019	34.77	38.0272	43.6792
POU3F1	ENSG00000185668	4.87339	0.385042	0.0767263	protein_coding	0.0365573	0.140249	0.220408	0	0.0295698	0.0466659
MIR3659HG	ENSG00000224592	1.86588		0.474653	lncRNA	0.0365573	0.0912692	0.163781	0	0.0415086	0.0824822
LINC02786	ENSG00000284623				lncRNA	0	0	0	0	0	0
AL390839.1	ENSG00000286552				lncRNA	0	0	0	0	0	0
AL390839.2	ENSG00000287987	10.064		0.167657	lncRNA	0	0.0450011	0.0982686	0	0	0
LINC01343	ENSG00000237290	3.15265		0.516747	lncRNA	0	0.0122449	0.0367346	0	0	0
LINC01685	ENSG00000238063				lncRNA	0	0	0	0	0	0
AL354702.1	ENSG00000284632				lncRNA	0	0	0	0	0	0
RRAGC	ENSG00000116954	2.15171	0.0103171	0.000231	protein_coding	83.3876	91.9531	100.201	37.7551	42.7699	50.1658
AL139260.2	ENSG00000273637	5.36168		0.351476	lncRNA	0	0.0218375	0.0655124	0	0	0
AL139260.1	ENSG00000228436	2.24634	0.492067	0.129924	lncRNA	1.37576	1.7417	2.24081	0.606656	0.777383	1.09313
MYCBP	ENSG00000214114	-1.42834	0.672992	0.265842	protein_coding	5.65713	9.5757	12.0639	8.61892	13.6708	16.8539
AL139260.3	ENSG00000274944	-2.66655	0.675923	0.269742	protein_coding	0	0.206837	0.587754	0	0.558892	1.30335
GJA9	ENSG00000131233				protein_coding	0	0	0	0	0	0
RHBDL2	ENSG00000158315	-2.45908	0.459117	0.111693	protein_coding	0.771427	1.26789	1.75475	0.632363	3.14575	5.27324
AKIRIN1	ENSG00000174574	-1.05214	0.957237	0.824907	protein_coding	67.5917	94.2725	114.876	81.9007	99.1791	112.038
NDUFS5	ENSG00000168653	-1.25509	0.7233	0.323274	protein_coding	96.9498	112.261	129.673	126.61	140.929	152.492
MACF1	ENSG00000127603	1.01929	0.989884	0.941909	protein_coding	285.244	396.842	498.056	337.847	389.35	437.463
AL442071.2	ENSG00000287422				lncRNA	0	0	0	0	0	0
AL442071.1	ENSG00000226438	-1.1784		0.94217	lncRNA	0	0	0	0	0	0
BMP8A	ENSG00000183682	1.41173	0.887849	0.612145	protein_coding	0.0365573	0.183924	0.294806	0	0.115361	0.219952
PABPC4	ENSG00000090621	1.30763	0.723092	0.323098	protein_coding	199.846	257.797	363.195	126.28	197.17	234.496
PABPC4-AS1	ENSG00000228060	12.3232		0.130941	lncRNA	0	0.0558607	0.131025	0	0	0
HEYL	ENSG00000163909	-2.13549	0.753546	0.362764	protein_coding	0.0365573	0.301378	0.720637	0	0.641528	1.92458
AL035404.2	ENSG00000225903				lncRNA	0	0	0	0	0	0
NT5C1A	ENSG00000116981	-1.1784		0.94217	protein_coding	0	0	0	0	0	0
HPCAL4	ENSG00000116983	3.15253		0.516763	protein_coding	0	0.0109187	0.0327562	0	0	0
PPIE	ENSG00000084072	1.57778	0.342747	0.0610864	protein_coding	43.759	56.5578	75.306	33.0204	35.8572	37.9653
BMP8B	ENSG00000116985	1.90743	0.770142	0.391146	protein_coding	0.0365573	0.193516	0.360318	0	0.0888728	0.219952
OXCT2	ENSG00000198754	1.62698	0.814939	0.4613	protein_coding	0.182786	1.1082	2.26018	0.279995	0.667997	1.42969
BMP8B-AS1	ENSG00000285905				lncRNA	0	0	0	0	0	0
AL033527.2	ENSG00000261798	-1.1784		0.94217	lncRNA	0	0	0	0	0	0
AL033527.3	ENSG00000284719	-1.1792		0.94333	lncRNA	0	0	0	0	0	0
LINC02811	ENSG00000284678				lncRNA	0	0	0	0	0	0
TRIT1	ENSG00000043514	-1.15884	0.8795	0.591604	protein_coding	12.4146	16.3414	18.4041	13.857	18.9826	25.8529
MYCL	ENSG00000116990	4.21302	0.0793552	0.004768	protein_coding	2.44934	3.58649	4.44489	0.79332	0.847699	0.924957
MYCL-AS1	ENSG00000236546	-3.28774	0.348717	0.0635204	lncRNA	0.0367346	0.142487	0.292458	0.252261	0.485997	0.79332
MFSD2A	ENSG00000168389	4.64053	0.0152077	0.0003949	protein_coding	8.05803	36.9147	82.5795	5.19638	7.95645	12.3665
CAP1	ENSG00000131236	-1.67396	0.304221	0.0484865	protein_coding	362.093	494.849	607.362	677.316	828.424	1108.27
PPT1	ENSG00000131238	1.31692	0.574179	0.181023	protein_coding	84.0086	92.9866	98.5962	58.1462	70.6149	80.5919
RLF	ENSG00000117000	1.17344	0.845663	0.513863	protein_coding	30.0489	35.5675	41.3097	21.9047	30.2715	36.897
TMCO2	ENSG00000188800	-1.1784		0.94217	protein_coding	0	0	0	0	0	0
AL050341.2	ENSG00000259943	-1.60531	0.76284	0.378876	lncRNA	0.624489	1.09657	1.60505	1.26131	1.75665	2.28201
ZMPSTE24	ENSG00000084073	-1.13592	0.897672	0.637086	protein_coding	27.5142	45.96	59.9539	34.4757	52.1705	77.4232
COL9A2	ENSG00000049089	1.56549	0.760336	0.374396	protein_coding	2.29294	6.04623	10.9837	1.64964	3.86691	6.26448
SMAP2	ENSG00000084070	-1.25395	0.789163	0.419763	protein_coding	22.2087	40.2181	59.9509	36.4571	50.4406	60.2923
AL031985.4	ENSG00000284677	3.15265		0.516747	lncRNA	0	0.0121858	0.0365573	0	0	0
ZFP69B	ENSG00000187801	1.01907	0.994833	0.966181	protein_coding	2.90204	4.28776	5.70293	2.901	4.19328	5.05891
AL031985.3	ENSG00000260920	1.19776	0.918044	0.689116	lncRNA	2.7551	4.83804	6.09266	2.14422	4.0182	5.66377
ZFP69	ENSG00000187815	1.23777	0.900459	0.643074	protein_coding	3.23265	4.45442	5.63407	3.27939	3.60951	3.91993
AL603839.3	ENSG00000238287	-1.3417	0.920461	0.701044	lncRNA	0	0.0830619	0.183673	0.0466659	0.113122	0.210218
EXO5	ENSG00000164002	-1.12876	0.93607	0.744054	protein_coding	4.02901	5.68823	8.62751	5.47132	6.43174	7.97986
AL603839.1	ENSG00000227278	-1.1784		0.94217	lncRNA	0	0	0	0	0	0
AL603839.2	ENSG00000238186				lncRNA	0	0	0	0	0	0
ZNF684	ENSG00000117010	1.32663	0.861202	0.549351	protein_coding	1.93753	2.42383	2.97551	1.63331	1.8123	1.934
AL356379.2	ENSG00000286838	7.76033		0.226516	lncRNA	0	0.0340232	0.0655124	0	0	0
RIMS3	ENSG00000117016	1.64566	0.610015	0.209872	protein_coding	7.6322	15.5341	22.702	3.13432	9.44935	13.4539
AL031289.2	ENSG00000287743	-1.1784		0.94217	lncRNA	0	0	0	0	0	0
AL031289.1	ENSG00000237899				lncRNA	0	0	0	0	0	0
NFYC-AS1	ENSG00000272145	-1.04979	0.991316	0.948961	lncRNA	0.0367346	0.0815583	0.109672	0.0420435	0.0817838	0.109976
NFYC	ENSG00000066136	1.14438	0.885241	0.607573	protein_coding	25.1568	36.2699	47.4979	24.8271	31.711	35.7461
KCNQ4	ENSG00000117013	4.65898	0.152845	0.0139826	protein_coding	0.621473	2.28401	4.29795	0.439905	0.487458	0.55999
CITED4	ENSG00000179862	2.52052	0.360521	0.0684225	protein_coding	2.01065	10.0683	18.9003	2.00663	3.97986	6.65356
AC119677.1	ENSG00000229528				lncRNA	0	0	0	0	0	0
AL391730.2	ENSG00000286668	3.15253		0.516763	lncRNA	0	0.0109187	0.0327562	0	0	0
CTPS1	ENSG00000171793	1.3634	0.739256	0.342504	protein_coding	60.2081	120.616	227.099	47.1728	88.4592	125.153
SLFNL1-AS1	ENSG00000281207	4.14886	0.28611	0.0429173	lncRNA	0.548359	0.939538	1.5723	0	0.208014	0.577375
SLFNL1	ENSG00000171790	-1.33267	0.918781	0.691074	protein_coding	0	0.0855368	0.146939	0.0466659	0.103422	0.13747
SCMH1	ENSG00000010803	-1.48116	0.42379	0.0937127	protein_coding	26.6963	29.7644	32.5469	33.7902	44.1587	54.8668
AC093151.7	ENSG00000287400				lncRNA	0	0	0	0	0	0
AC093151.2	ENSG00000235358	-6.8425		0.277106	lncRNA	0	0	0	0	0.0231792	0.0420435
FOXO6	ENSG00000204060	4.86741	0.258618	0.0353388	protein_coding	0.146229	0.67752	1.68979	0.126131	0.134533	0.139998
FOXO6-AS1	ENSG00000229901	5.45676		0.312939	lncRNA	0	0.0244898	0.0734693	0	0	0
EDN2	ENSG00000127129	1.7658		0.532071	protein_coding	0	0.0873499	0.26205	0.0420435	0.0478992	0.0549881
HIVEP3	ENSG00000127124	-1.10827	0.931151	0.731057	protein_coding	8.91997	12.624	15.6857	11.604	13.9617	17.5412
AL445933.2	ENSG00000230881				lncRNA	0	0	0	0	0	0
AC119676.1	ENSG00000284895				protein_coding	0	0	0	0	0	0
AL158216.1	ENSG00000287587				lncRNA	0	0	0	0	0	0
GUCA2B	ENSG00000044012				protein_coding	0	0	0	0	0	0
GUCA2A	ENSG00000197273	-1.1784		0.94217	protein_coding	0	0	0	0	0	0
FOXJ3	ENSG00000198815	1.544	0.33123	0.0572704	protein_coding	59.256	64.5291	72.257	38.4993	41.7463	47.3448
AC096540.1	ENSG00000227527				lncRNA	0	0	0	0	0	0
RIMKLA	ENSG00000177181	-2.44194	0.699437	0.296269	protein_coding	0.0365573	0.0462681	0.0655124	0	0.105661	0.274941
ZMYND12	ENSG00000066185	1.22143	0.92643	0.714604	protein_coding	0.365573	0.717481	1.01544	0.549881	0.597271	0.653322
PPCS	ENSG00000127125	1.25485	0.697226	0.293113	protein_coding	35.5336	39.9248	44.0899	26.7517	31.9514	38.4527
CCDC30	ENSG00000186409	1.87661	0.634225	0.230452	protein_coding	1.53954	2.04066	2.64489	0.886651	1.08311	1.34539
PPIH	ENSG00000171960	1.02285	0.988165	0.935951	protein_coding	13.2337	18.1728	27.3306	16.8539	17.7653	18.2889
AC098484.4	ENSG00000285728	-1.33329	0.910936	0.671573	lncRNA	0.0655124	0.0829436	0.110204	0.0824822	0.117744	0.186663
AC098484.2	ENSG00000234917	1.05931		0.937847	lncRNA	0.0327562	0.1087	0.183673	0.0274941	0.113429	0.186663
YBX1	ENSG00000065978	-1.20318	0.830287	0.489683	protein_coding	482.368	580.513	725.105	522.799	698.499	841.899
CLDN19	ENSG00000164007	-4.0108		0.452822	protein_coding	0	0	0	0	0.0140145	0.0420435
P3H1	ENSG00000117385	-1.22047	0.7981	0.43451	protein_coding	194.605	262.561	342.991	291.19	320.454	365.44
C1orf50	ENSG00000164008	-1.13732	0.928017	0.718941	protein_coding	5.99439	6.29762	6.61686	5.00392	7.2257	8.36666
AC098484.3	ENSG00000283580	1.09477	0.961437	0.841103	protein_coding	3.94818	4.98458	6.64897	4.15326	4.52659	4.835
AC098484.1	ENSG00000228452	3.15265		0.516747	lncRNA	0	0.0121858	0.0365573	0	0	0
TMEM269	ENSG00000274386	1.85251		0.501945	protein_coding	0.0327562	0.0719657	0.109672	0	0.0274941	0.0824822
SVBP	ENSG00000177868	-1.65095	0.501597	0.13624	protein_coding	6.50719	7.81528	9.04072	8.24822	12.9477	18.4151
ERMAP	ENSG00000164010	-1.28401	0.755714	0.366809	protein_coding	10.5796	12.1431	15.1713	15.1767	15.5936	16.4264
AL512353.1	ENSG00000228192	-1.61966	0.774438	0.39648	lncRNA	0.327562	0.389992	0.511802	0.233329	0.619527	0.882914
ZNF691	ENSG00000164011	-1.27792	0.832611	0.492499	protein_coding	4.61863	5.88707	7.20178	6.35113	7.54725	8.45074
SLC2A1	ENSG00000117394	-2.09739	0.0934537	0.006222	protein_coding	58.6652	120.256	169.114	156.612	252.22	317.391
SLC2A1-AS1	ENSG00000227533	1.34499	0.87375	0.578799	lncRNA	1.01544	1.3651	1.87347	0.412411	1.04012	1.44664
AC099795.1	ENSG00000283973				lncRNA	0	0	0	0	0	0
FAM183A	ENSG00000186973	4.31158		0.147149	protein_coding	0.0655124	0.0706987	0.0734693	0	0.00916468	0.0274941
EBNA1BP2	ENSG00000117395	1.37866	0.636875	0.233058	protein_coding	46.5466	78.8582	121.849	46.3	57.2047	65.6122
CFAP57	ENSG00000243710	1.42733	0.861202	0.549228	protein_coding	0.196537	0.542176	0.881631	0.192458	0.384798	0.588609
TMEM125	ENSG00000179178	24.5044	0.002681	3.767e-05	protein_coding	0.524099	1.37357	2.90204	0.0274941	0.0542898	0.0933317
C1orf210	ENSG00000253313	7.76064		0.218677	protein_coding	0	0.0354085	0.0734693	0	0	0
TIE1	ENSG00000066056	-1.34264	0.937093	0.748114	protein_coding	0.0365573	0.612407	1.50679	0.126131	0.81911	2.14454
MPL	ENSG00000117400	-1.0405	0.991038	0.946395	protein_coding	0.0982686	0.264936	0.404081	0.126131	0.260907	0.329929
AL139289.2	ENSG00000287113	-4.01018		0.452879	lncRNA	0	0	0	0	0.00916468	0.0274941
AL139289.1	ENSG00000234694	14.6824	0.465132	0.114528	lncRNA	0	0.070817	0.146939	0	0	0
CDC20	ENSG00000117399	-40.927	4.857e-08	3.932e-11	protein_coding	0.257142	0.5285	0.80426	9.00651	21.7945	41.9559
ELOVL1	ENSG00000066322	-1.59434	0.271089	0.038783	protein_coding	37.2857	56.018	67.1557	80.1349	89.3477	107.378
MED8	ENSG00000159479	1.21993	0.774438	0.396782	protein_coding	59.2227	80.4603	113.73	47.9496	65.9834	76.7187
MED8-AS1	ENSG00000229431	7.78131		0.228107	lncRNA	0	0.0367346	0.110204	0	0	0
SZT2	ENSG00000198198	1.1793	0.856039	0.533737	protein_coding	23.6827	41.1372	53.155	32.0128	34.8751	38.9323
SZT2-AS1	ENSG00000229372	-4.01018		0.452879	lncRNA	0	0	0	0	0.00916468	0.0274941
HYI	ENSG00000178922	-1.96203	0.320982	0.0535632	protein_coding	4.44489	8.51672	12.1853	14.5169	16.7273	20.6854
HYI-AS1	ENSG00000229348	3.15265		0.518035	lncRNA	0	0.0121858	0.0365573	0	0	0
PTPRF	ENSG00000142949	-1.11244	0.92606	0.71337	protein_coding	81.3305	135.612	190.281	132.017	150.856	179.949
KDM4A	ENSG00000066135	-1.48403	0.441804	0.103112	protein_coding	36.5142	48.4332	72.164	58.9198	71.8903	80.7786
AL451062.2	ENSG00000284989	26.9985		0.0627982	protein_coding	0	0.134694	0.404081	0	0	0
KDM4A-AS1	ENSG00000236200	2.20691	0.568858	0.177587	lncRNA	0.365573	0.485535	0.697958	0.139998	0.203535	0.302435
ST3GAL3	ENSG00000126091	1.60657	0.364943	0.0697892	protein_coding	14.2208	27.4369	39.5265	13.9395	17.0899	19.9707
ST3GAL3-AS1	ENSG00000229444				lncRNA	0	0	0	0	0	0
ARTN	ENSG00000117407	-1.03099	0.994946	0.968379	protein_coding	0.0367346	0.0912101	0.163781	0.0420435	0.0909485	0.13747
AL357079.1	ENSG00000237950	7.7066		0.244815	lncRNA	0	0.0340824	0.0655124	0	0	0
AL357079.3	ENSG00000288573	-6.84145		0.277149	lncRNA	0	0	0	0	0.0183294	0.0549881
IPO13	ENSG00000117408	1.15504	0.866669	0.560856	protein_coding	30.6271	44.6203	59.7672	34.2026	38.6321	44.7343
AL357079.2	ENSG00000285649	1.48221		0.672208	lncRNA	0	0.057246	0.0982686	0	0.0435843	0.084087
DPH2	ENSG00000132768	2.10689	0.169267	0.0167087	protein_coding	19.4572	38.0017	62.8162	15.2042	18.0364	21.7785
ATP6V0B	ENSG00000117410	1.80999	0.185117	0.0193542	protein_coding	80.8423	114.313	178.016	59.6071	63.1548	66.7651
B4GALT2	ENSG00000117411	-1.43003	0.461132	0.112858	protein_coding	71.5396	79.7776	89.8896	77.4232	114.127	149.086
CCDC24	ENSG00000159214	1.02127	0.994946	0.967707	protein_coding	1.65306	2.48956	3.4394	1.9133	2.44036	3.15326
SLC6A9	ENSG00000196517	1.21807	0.822997	0.476754	protein_coding	50.248	73.1029	96.767	42.5608	60.0258	69.5321
AL139220.2	ENSG00000230615	1.95786	0.544805	0.163075	lncRNA	2.08376	3.41331	4.22555	1.29222	1.75691	2.43852
KLF17	ENSG00000171872	-12.5066		0.144242	protein_coding	0	0	0	0.0420435	0.0478992	0.0549881
KLF18	ENSG00000283039				protein_coding	0	0	0	0	0	0
DMAP1	ENSG00000178028	1.09081	0.928393	0.720105	protein_coding	16.8894	19.972	21.6367	15.0942	18.3683	21.4842
ERI3	ENSG00000117419	1.109	0.912492	0.67395	protein_coding	44.876	65.3748	93.1223	44.9528	58.9616	73.7863
ERI3-IT1	ENSG00000233602	10.0648		0.15485	lncRNA	0.0327562	0.0475351	0.0731145	0	0	0
RNF220	ENSG00000187147	1.27763	0.689331	0.286596	protein_coding	56.0057	60.2426	65.204	36.3471	47.2123	55.4974
TMEM53	ENSG00000126106	1.06996	0.972174	0.879476	protein_coding	4.31376	5.15541	6.79591	3.05184	4.84008	6.89513
ARMH1	ENSG00000198520	1.33405	0.899025	0.640126	protein_coding	0.131025	0.397476	0.80426	0.164964	0.300939	0.504522
KIF2C	ENSG00000142945	-16.0677	0.0001159	5.897e-07	protein_coding	0.844897	0.951662	1.06016	8.67985	15.3455	27.6865
AL592166.1	ENSG00000225721	-2.58399		0.346262	lncRNA	0	0.0244898	0.0734693	0	0.0746949	0.139998
RPS8	ENSG00000142937	-1.04002	0.975089	0.891681	protein_coding	802.505	1169.61	1637.04	705.497	1216.45	1518.82
BEST4	ENSG00000142959	3.84912	0.253032	0.0341658	protein_coding	0.182786	0.488483	0.9551	0.0420435	0.122059	0.186663
PLK3	ENSG00000173846	1.30682	0.729086	0.32976	protein_coding	27.3306	36.4927	54.4736	24.6396	27.9265	30.9861
TCTEX1D4	ENSG00000188396	-4.01092		0.458643	protein_coding	0	0	0	0	0.0155553	0.0466659
BTBD19	ENSG00000222009	-1.4032	0.756627	0.368175	protein_coding	4.70203	7.90427	14.2939	9.4265	11.0883	13.7482
PTCH2	ENSG00000117425	-2.10821	0.606742	0.206428	protein_coding	0.196537	0.395178	0.584916	0.466659	0.833134	1.34539
EIF2B3	ENSG00000070785	-1.06093	0.953149	0.80899	protein_coding	22.9945	29.0234	38.755	25.0746	30.826	37.006
HECTD3	ENSG00000126107	1.25468	0.763665	0.379603	protein_coding	45.4041	59.124	82.506	43.6792	47.1203	53.0589
UROD	ENSG00000126088	-1.05544	0.960673	0.83647	protein_coding	53.4254	86.7624	125.449	71.2096	91.579	109.776
ZSWIM5	ENSG00000162415	-3.2794	0.432588	0.098585	protein_coding	0.0367346	0.283648	0.584916	0.084087	0.925079	2.36449
LINC01144	ENSG00000281912	-1.09485	0.983022	0.918099	lncRNA	0	0.0840332	0.219344	0	0.0932517	0.252261
HPDL	ENSG00000186603	-1.57541	0.764531	0.38074	protein_coding	0.367346	0.607159	1.01544	0.672696	0.970537	1.16665
MUTYH	ENSG00000132781	1.29524	0.79787	0.433959	protein_coding	6.43408	8.87072	10.2857	5.69324	6.86027	8.61892
AL451136.1	ENSG00000288208				protein_coding	0	0	0	0	0	0
TOE1	ENSG00000132773	-1.44829	0.694136	0.290549	protein_coding	4.45485	6.06608	7.12652	6.9285	8.8073	9.88022
TESK2	ENSG00000070759	1.75006	0.65639	0.248542	protein_coding	1.93753	3.43741	4.73877	1.30664	1.95407	2.43852
CCDC163	ENSG00000280670	1.95358	0.609454	0.209192	protein_coding	1.47403	2.49607	3.89387	0.632363	1.29856	1.95997
MMACHC	ENSG00000132763	-1.25494	0.854286	0.529914	protein_coding	3.83248	6.00266	8.40817	7.04655	7.52487	8.32461
PRDX1	ENSG00000117450	-1.72943	0.24839	0.0330372	protein_coding	133.898	192.044	229.58	296.083	332.149	383.733
AKR1A1	ENSG00000117448	1.23021	0.800533	0.438666	protein_coding	72.555	102.193	156.049	58.2324	83.0809	108.598
NASP	ENSG00000132780	-1.95603	0.0826889	0.005155	protein_coding	29.5748	30.761	31.7408	52.0919	60.1394	74.8938
CCDC17	ENSG00000159588	2.63232	0.495893	0.132105	protein_coding	0.182786	0.235319	0.293877	0.0420435	0.094565	0.186663
GPBP1L1	ENSG00000159592	1.15666	0.828276	0.484905	protein_coding	97.6039	104.308	113.435	80.4713	90.177	96.085
TMEM69	ENSG00000159596	1.03279	0.975382	0.892921	protein_coding	17.3755	20.0938	22.0075	16.9913	19.5399	21.6996
IPP	ENSG00000197429	1.29679	0.746353	0.351125	protein_coding	10.3592	13.0939	16.9991	9.50183	10.092	10.5465
AL604028.1	ENSG00000230896	1.25793	0.910728	0.671104	lncRNA	0.661223	0.853881	0.950489	0.462479	0.658813	0.907304
MAST2	ENSG00000086015	1.2415	0.697516	0.293987	protein_coding	71.6522	80.567	88.4203	53.7124	64.8533	73.9545
PIK3R3	ENSG00000117461	-3.12782	0.0256995	0.0008991	protein_coding	3.85714	6.22478	10.8209	15.8664	19.4522	25.2945
P3R3URF-PIK3R3	ENSG00000278139				protein_coding	0	0	0	0	0	0
AL358075.1	ENSG00000226957				lncRNA	0	0	0	0	0	0
AL358075.2	ENSG00000227857	-1.07948		0.949171	lncRNA	0	0.0109187	0.0327562	0	0.00916468	0.0274941
TSPAN1	ENSG00000117472	3.83691	0.185779	0.0195415	protein_coding	0.771427	1.15013	1.80159	0.109976	0.316801	0.420435
P3R3URF	ENSG00000250719				protein_coding	0	0	0	0	0	0
POMGNT1	ENSG00000085998	-1.06107	0.943581	0.770333	protein_coding	74.4978	79.9026	85.6248	72.1719	84.8932	91.6518
LURAP1	ENSG00000171357	-1.86822	0.637754	0.233815	protein_coding	0.514285	1.17331	1.50679	1.70463	2.22427	2.77487
RAD54L	ENSG00000085999	-17.2655	0.001636	1.92e-05	protein_coding	0.131025	0.19014	0.292458	2.00663	3.33352	5.47132
LRRC41	ENSG00000132128	1.15804	0.860639	0.546295	protein_coding	101.446	135.098	171.073	102.553	116.666	133.488
UQCRH	ENSG00000173660	1.0126	0.992855	0.958088	protein_coding	93.4403	108.596	129.82	88.3384	107.271	126.004
NSUN4	ENSG00000117481	1.4069	0.520903	0.147125	protein_coding	20.6692	24.8369	28.7632	16.1447	17.6538	19.413
FAAH	ENSG00000117480	1.45832	0.827933	0.484623	protein_coding	0.26205	0.600511	0.844897	0.326661	0.395667	0.439905
LINC01398	ENSG00000224863				lncRNA	0	0	0	0	0	0
DMBX1	ENSG00000197587	-1.1784		0.94217	protein_coding	0	0	0	0	0	0
TMEM275	ENSG00000282881				protein_coding	0	0	0	0	0	0
MKNK1-AS1	ENSG00000269956				lncRNA	0	0	0	0	0	0
KNCN	ENSG00000162456				protein_coding	0	0	0	0	0	0
MKNK1	ENSG00000079277	1.00072	0.998855	0.997875	protein_coding	13.6921	16.2274	18.827	13.3346	16.25	18.2889
MOB3C	ENSG00000142961	-1.10833	0.9203	0.698381	protein_coding	10.0167	12.6232	14.9143	13.4721	14.0034	15.0516
ATPAF1	ENSG00000123472	1.05852	0.946955	0.780525	protein_coding	40.1764	40.6006	41.1061	33.5427	38.5026	40.9924
TEX38	ENSG00000186118	-4.01018		0.452879	protein_coding	0	0	0	0	0.00916468	0.0274941
EFCAB14-AS1	ENSG00000228237				lncRNA	0	0	0	0	0	0
EFCAB14	ENSG00000159658	1.05291	0.951582	0.796076	protein_coding	73.1119	77.249	80.2066	72.0205	73.3285	75.3062
CYP4B1	ENSG00000142973				protein_coding	0	0	0	0	0	0
CYP4A11	ENSG00000187048				protein_coding	0	0	0	0	0	0
CYP4X1	ENSG00000186377	-1.1784		0.94217	protein_coding	0	0	0	0	0	0
CYP4Z1	ENSG00000186160				protein_coding	0	0	0	0	0	0
CYP4A22-AS1	ENSG00000225506	3.04087		0.329033	lncRNA	0	0.048743	0.146229	0	0.00916468	0.0274941
CYP4A22	ENSG00000162365				protein_coding	0	0	0	0	0	0
LINC00853	ENSG00000224805	1.22577		0.819273	lncRNA	0.0365573	0.0462681	0.0655124	0.0274941	0.0387345	0.0466659
PDZK1IP1	ENSG00000162366	1.35159	0.931151	0.730426	protein_coding	0.0731145	0.302645	0.687881	0	0.215638	0.604869
TAL1	ENSG00000162367	1.32191		0.78826	protein_coding	0	0.0450011	0.0982686	0	0.0274941	0.0824822
AL135960.1	ENSG00000226252				lncRNA	0	0	0	0	0	0
STIL	ENSG00000123473	-1.99829	0.511461	0.141456	protein_coding	3.54605	4.1844	5.43673	4.33048	8.3407	15.2317
CMPK1	ENSG00000162368	1.35795	0.64655	0.240937	protein_coding	90.8082	112.537	150.154	57.3894	82.8349	124.383
LINC01389	ENSG00000225762				lncRNA	0	0	0	0	0	0
FOXE3	ENSG00000186790	-1.84187		0.568916	protein_coding	0	0.0122449	0.0367346	0	0.02472	0.0466659
FOXD2-AS1	ENSG00000237424	2.56846	0.456523	0.109874	lncRNA	0.475244	1.59253	2.68601	0.466659	0.613217	0.742339
FOXD2	ENSG00000186564	1.49199	0.866689	0.560962	protein_coding	0	0.23725	0.491343	0.126131	0.159253	0.186663
LINC01738	ENSG00000227947	-1.1784		0.94217	lncRNA	0	0	0	0	0	0
TRABD2B	ENSG00000269113	-4.14775		0.105626	protein_coding	0	0.0244306	0.0367346	0.0466659	0.113122	0.210218
AL691459.1	ENSG00000223814				lncRNA	0	0	0	0	0	0
AC096541.1	ENSG00000225028				lncRNA	0	0	0	0	0	0
LINC02794	ENSG00000226133				lncRNA	0	0	0	0	0	0
AL356289.1	ENSG00000231413				lncRNA	0	0	0	0	0	0
AL109659.1	ENSG00000223720				lncRNA	0	0	0	0	0	0
SLC5A9	ENSG00000117834				protein_coding	0	0	0	0	0	0
AL109659.2	ENSG00000272491	3.15265		0.516747	lncRNA	0	0.0122449	0.0367346	0	0	0
SPATA6	ENSG00000132122	-1.32756	0.854286	0.530269	protein_coding	2.53469	3.55017	4.09453	3.03328	4.67676	6.70855
AGBL4	ENSG00000186094				protein_coding	0	0	0	0	0	0
AL391844.1	ENSG00000287661				lncRNA	0	0	0	0	0	0
BEND5	ENSG00000162373	-5.54969	0.516512	0.14413	protein_coding	0	0.0873499	0.26205	0	0.504058	1.51217
AL645507.1	ENSG00000286597				lncRNA	0	0	0	0	0	0
AC099788.1	ENSG00000229846				lncRNA	0	0	0	0	0	0
AGBL4-AS1	ENSG00000230114				lncRNA	0	0	0	0	0	0
AGBL4-IT1	ENSG00000225623				lncRNA	0	0	0	0	0	0
ELAVL4	ENSG00000162374				protein_coding	0	0	0	0	0	0
ELAVL4-AS1	ENSG00000237337				lncRNA	0	0	0	0	0	0
AL592182.1	ENSG00000233407				lncRNA	0	0	0	0	0	0
LINC02808	ENSG00000284696				lncRNA	0	0	0	0	0	0
AL592182.2	ENSG00000284645				lncRNA	0	0	0	0	0	0
DMRTA2	ENSG00000142700	-1.1784		0.94217	protein_coding	0	0	0	0	0	0
AL049637.1	ENSG00000284700				lncRNA	0	0	0	0	0	0
FAF1	ENSG00000185104	1.60129	0.294352	0.0452601	protein_coding	41.0172	67.4621	92.057	38.4092	42.1423	46.8992
FAF1-AS1	ENSG00000225767				lncRNA	0	0	0	0	0	0
CDKN2C	ENSG00000123080	-1.93211	0.654376	0.246531	protein_coding	2.16191	3.44716	5.65713	4.1066	6.656	8.7981
C1orf185	ENSG00000204006	5.45675		0.31294	protein_coding	0	0.0243715	0.0731145	0	0	0
LINC01562	ENSG00000203356	1.25612		0.79931	lncRNA	0	0.048743	0.146229	0	0.0338847	0.0549881
RNF11	ENSG00000123091	-1.04548	0.96493	0.851031	protein_coding	65.3509	95.9504	124.015	85.4452	100.292	121.084
AL162430.2	ENSG00000236434				lncRNA	0	0	0	0	0	0
TTC39A	ENSG00000085831	7.11826	0.0115877	0.0002767	protein_coding	1.79131	3.74094	6.12541	0.336348	0.508725	0.769833
TTC39A-AS1	ENSG00000261664	-1.1784		0.94217	lncRNA	0	0	0	0	0	0
EPS15	ENSG00000085832	-1.0702	0.947003	0.781047	protein_coding	43.0163	64.5189	85.3955	62.1823	69.0648	79.6586
AC104170.1	ENSG00000238140				lncRNA	0	0	0	0	0	0
EPS15-AS1	ENSG00000227070	7.76034		0.212605	lncRNA	0	0.0340824	0.0655124	0	0	0
OSBPL9	ENSG00000117859	-1.04684	0.959598	0.834078	protein_coding	103.347	109.07	113.179	103.295	114.259	134.164
NRDC	ENSG00000078618	1.08877	0.920495	0.703034	protein_coding	179.313	191.325	198.551	159.63	175.893	207.99
AL050343.2	ENSG00000266993	1.26504	0.950387	0.792033	lncRNA	0	0.0853003	0.255901	0.0274941	0.0683043	0.0933317
AL050343.3	ENSG00000272175	-4.01092		0.452811	lncRNA	0	0	0	0	0.0155553	0.0466659
RAB3B	ENSG00000169213	1.0899	0.952775	0.805687	protein_coding	34.0163	84.4448	137.576	68.9093	77.4835	91.2318
TXNDC12	ENSG00000117862	1.19254	0.785939	0.414684	protein_coding	86.5747	103.72	116.375	76.7634	87.0298	104.065
AL445685.3	ENSG00000285839	5.3327	0.408456	0.0866371	protein_coding	0.425831	0.837832	1.2795	0	0.15416	0.462479
KTI12	ENSG00000198841	1.33349	0.733463	0.335771	protein_coding	11.2681	15.5271	22.4449	9.37547	11.6526	13.496
AL445685.1	ENSG00000223390	5.61742	0.467789	0.117032	lncRNA	0	0.0953067	0.220408	0	0.0140145	0.0420435
TXNDC12-AS1	ENSG00000228369	-1.1784		0.94217	lncRNA	0	0	0	0	0	0
BTF3L4	ENSG00000134717	1.11538	0.897528	0.636361	protein_coding	77.0693	100.633	117.497	87.3244	90.2214	93.9747
ZFYVE9	ENSG00000157077	1.23255	0.755714	0.36677	protein_coding	43.1727	48.1116	54.0682	34.2301	39.0666	45.1726
CC2D1B	ENSG00000154222	-1.10742	0.905001	0.656295	protein_coding	25.6154	27.4815	30.1232	29.2128	30.432	32.4996
AL513218.1	ENSG00000272100	3.15265		0.516747	lncRNA	0	0.0121858	0.0365573	0	0	0
AL513218.2	ENSG00000287078	-1.50441		0.657363	lncRNA	0	0.0244898	0.0734693	0	0.0323439	0.0549881
ORC1	ENSG00000085840	-2.63235	0.46607	0.11554	protein_coding	0.294806	0.844319	1.68979	1.21331	2.20981	3.98664
PRPF38A	ENSG00000134748	-1.18392	0.820611	0.472161	protein_coding	21.7829	24.5187	27.3814	26.0249	28.9844	32.4155
TUT4	ENSG00000134744	1.41403	0.468893	0.117691	protein_coding	40.0936	44.1329	47.2685	27.4965	31.1916	33.5528
AL591167.1	ENSG00000272371				lncRNA	0	0	0	0	0	0
GPX7	ENSG00000116157	-1.11579	0.898621	0.639266	protein_coding	24.7309	26.2985	27.551	25.487	29.3779	33.5528
SHISAL2A	ENSG00000182183	19.2812		0.0719183	protein_coding	0.0655124	0.0950702	0.146229	0	0	0
COA7	ENSG00000162377	1.2151	0.820591	0.472102	protein_coding	17.8521	27.8352	36.0454	19.8782	22.9116	24.6396
ZYG11B	ENSG00000162378	1.17626	0.836642	0.498191	protein_coding	26.4122	40.2555	47.4148	27.8748	34.1923	42.1759
ZYG11A	ENSG00000203995	2.23641	0.668754	0.261113	protein_coding	0.438687	1.02605	2.16191	0.186663	0.448743	0.907304
AC099677.3	ENSG00000242391				lncRNA	0	0	0	0	0	0
ECHDC2	ENSG00000121310	1.25569	0.792875	0.425857	protein_coding	12.6123	14.2251	17.4263	8.58652	11.3028	13.0872
SCP2	ENSG00000116171	-1.50282	0.322332	0.0541104	protein_coding	40.7754	48.5396	54.7262	69.0651	72.9733	76.7294
PODN	ENSG00000174348	-3.44654	0.179083	0.0181227	protein_coding	1.5723	3.72096	6.98243	4.86645	12.8342	25.9829
AL445183.1	ENSG00000232993				lncRNA	0	0	0	0	0	0
SLC1A7	ENSG00000162383	-20.997		0.0759062	protein_coding	0	0	0	0.0420435	0.0753932	0.13747
AL445183.2	ENSG00000235563	-2.604		0.344681	lncRNA	0	0.0109187	0.0327562	0	0.0323439	0.0549881
CPT2	ENSG00000157184	-1.13387	0.90222	0.649045	protein_coding	9.77141	15.2873	18.2055	15.3997	17.3262	18.6685
AL606760.2	ENSG00000236723	-1.84623	0.764715	0.38153	lncRNA	0.0367346	0.114315	0.196537	0	0.213462	0.420435
CZIB	ENSG00000162384	-1.15225	0.870379	0.57147	protein_coding	23.8719	31.3577	39.3075	26.3393	36.1744	44.9445
AL606760.3	ENSG00000259818	-1.1784		0.94217	lncRNA	0	0	0	0	0	0
MAGOH	ENSG00000162385	1.19011	0.826542	0.482456	protein_coding	17.7211	24.239	33.1346	18.3935	20.3691	22.7876
AL606760.1	ENSG00000226754	-1.62476	0.761892	0.377065	lncRNA	0.40213	0.443437	0.524099	0.467399	0.744114	0.924957
LRP8	ENSG00000157193	1.34343	0.822625	0.475841	protein_coding	4.20408	6.56552	8.15509	2.52261	4.85471	8.02826
AL355483.3	ENSG00000234578				lncRNA	0	0	0	0	0	0
AL355483.1	ENSG00000228838				lncRNA	0	0	0	0	0	0
AL355483.2	ENSG00000232762				lncRNA	0	0	0	0	0	0
LINC01771	ENSG00000225675	-9.67218		0.191085	lncRNA	0	0	0	0	0.0274941	0.0824822
AC119428.2	ENSG00000285954				lncRNA	0	0	0	0	0	0
AC119428.1	ENSG00000226938				lncRNA	0	0	0	0	0	0
LINC02812	ENSG00000230138				lncRNA	0	0	0	0	0	0
DMRTB1	ENSG00000143006				protein_coding	0	0	0	0	0	0
GLIS1	ENSG00000174332	-1.36637	0.665673	0.257321	protein_coding	10.8096	12.534	14.3265	14.8193	17.1349	21.6524
NDC1	ENSG00000058804	1.39748	0.61323	0.213659	protein_coding	30.2667	34.8231	38.1292	14.2527	24.874	36.4296
YIPF1	ENSG00000058799	1.02979	0.97875	0.902852	protein_coding	24.6857	29.2254	32.4287	24.4147	28.4194	33.5994
DIO1	ENSG00000211452				protein_coding	0	0	0	0	0	0
HSPB11	ENSG00000081870	-1.24734	0.793065	0.426165	protein_coding	12.6767	14.3154	15.1714	15.8504	17.8604	20.2997
LRRC42	ENSG00000116212	-1.03643	0.970927	0.874886	protein_coding	42.5161	48.9727	53.8185	42.8632	50.8653	62.8123
LDLRAD1	ENSG00000203985	5.45675		0.31294	protein_coding	0	0.0243715	0.0731145	0	0	0
TMEM59	ENSG00000116209	-1.18218	0.818731	0.467813	protein_coding	202.106	235.334	278.493	264.58	278.192	290.355
TCEANC2	ENSG00000116205	-1.04564	0.971435	0.876755	protein_coding	6.64951	11.0599	13.5627	9.62292	11.5702	13.3278
AL357673.1	ENSG00000256407	2.88075	0.611757	0.211761	protein_coding	0	0.217756	0.587754	0	0.0695376	0.126131
CDCP2	ENSG00000157211				protein_coding	0	0	0	0	0	0
AL357673.2	ENSG00000280425	-1.06419		0.950045	lncRNA	0	0.0231045	0.0365573	0	0.02472	0.0466659
CYB5RL	ENSG00000215883	1.25585	0.826089	0.4814	protein_coding	7.16522	7.61074	8.32008	5.66377	6.10562	6.34656
MRPL37	ENSG00000116221	1.50068	0.440461	0.102097	protein_coding	92.9285	126.636	179.081	70.6597	84.3998	92.3984
SSBP3	ENSG00000157216	-2.26602	0.0155898	0.0004111	protein_coding	22.8122	29.2994	33.9027	56.699	66.3856	75.6086
SSBP3-AS1	ENSG00000198711	22.1939		0.0816532	lncRNA	0	0.110145	0.293877	0	0	0
AL161644.1	ENSG00000225632				lncRNA	0	0	0	0	0	0
AL035415.1	ENSG00000232245				lncRNA	0	0	0	0	0	0
AC099796.2	ENSG00000287582				lncRNA	0	0	0	0	0	0
LINC02784	ENSG00000235741				lncRNA	0	0	0	0	0	0
ACOT11	ENSG00000162390	-2.75148	0.416264	0.0905389	protein_coding	0.146939	0.35899	0.491343	0.839986	0.991025	1.29222
FAM151A	ENSG00000162391	-1.1784		0.94217	protein_coding	0	0	0	0	0	0
AL590093.1	ENSG00000230728				lncRNA	0	0	0	0	0	0
MROH7	ENSG00000184313	-1.94571		0.474743	protein_coding	0	0.0231045	0.0365573	0	0.0591396	0.0933317
MROH7-TTC4	ENSG00000271723	-1.28793		0.801954	protein_coding	0	0.0354085	0.0734693	0	0.0415086	0.0824822
TTC4	ENSG00000243725	1.18473	0.817501	0.465728	protein_coding	27.6244	28.0427	28.6609	19.9882	23.7676	28.2328
PARS2	ENSG00000162396	1.01981	0.992259	0.953764	protein_coding	5.83061	6.87805	7.67702	4.86645	6.77683	7.90418
TTC22	ENSG00000006555	3.62765		0.239387	protein_coding	0	0.0545937	0.163781	0	0.00916468	0.0274941
AC096536.1	ENSG00000237453				lncRNA	0	0	0	0	0	0
LEXM	ENSG00000162398	-1.1784		0.94217	protein_coding	0	0	0	0	0	0
DHCR24	ENSG00000116133	-2.42916	0.0684701	0.003809	protein_coding	11.9888	18.9269	24.6489	25.5624	45.9646	59.5521
AC096536.3	ENSG00000287724				lncRNA	0	0	0	0	0	0
AC096536.2	ENSG00000242396	-4.01018		0.456218	lncRNA	0	0	0	0	0.00916468	0.0274941
DHCR24-DT	ENSG00000233203	-1.0796		0.949092	lncRNA	0	0.0122449	0.0367346	0	0.0140145	0.0420435
AL590440.2	ENSG00000284601				lncRNA	0	0	0	0	0	0
TMEM61	ENSG00000143001	-1.50478		0.675757	protein_coding	0	0.0231636	0.0367346	0	0.0402753	0.0933317
AL590440.1	ENSG00000233271				lncRNA	0	0	0	0	0	0
BSND	ENSG00000162399	-1.1784		0.94217	protein_coding	0	0	0	0	0	0
PCSK9	ENSG00000169174	-10.1614	0.158443	0.0149039	protein_coding	0	0.0340232	0.0655124	0	0.380602	1.09976
USP24	ENSG00000162402	1.34779	0.610248	0.210154	protein_coding	52.4571	60.0861	64.9228	39.8152	44.5496	49.8742
MIR4422HG	ENSG00000231090				lncRNA	0	0	0	0	0	0
AL603840.1	ENSG00000234810	-6.84145		0.277149	lncRNA	0	0	0	0	0.0183294	0.0549881
LINC01755	ENSG00000233079	-4.01018		0.452879	lncRNA	0	0	0	0	0.00916468	0.0274941
LINC01753	ENSG00000230250				lncRNA	0	0	0	0	0	0
AL353681.1	ENSG00000235612				lncRNA	0	0	0	0	0	0
AC119674.1	ENSG00000260971	-6.92575		0.284448	lncRNA	0	0	0	0	0.0311106	0.0933317
AC119674.2	ENSG00000284686	-3.29025		0.214006	protein_coding	0	0.0243715	0.0731145	0	0.0884019	0.210218
LINC01767	ENSG00000223956				lncRNA	0	0	0	0	0	0
PLPP3	ENSG00000162407	-4.43332	0.007394	0.000145	protein_coding	2.6205	11.6474	23.7257	27.4666	51.6442	73.6602
PRKAA2	ENSG00000162409	-1.09306	0.972581	0.882571	protein_coding	0.771427	2.17493	4.29106	1.02665	2.36647	4.81146
FYB2	ENSG00000187889				protein_coding	0	0	0	0	0	0
AL360295.1	ENSG00000229913				lncRNA	0	0	0	0	0	0
C8A	ENSG00000157131				protein_coding	0	0	0	0	0	0
C8B	ENSG00000021852				protein_coding	0	0	0	0	0	0
AL161740.1	ENSG00000236341				lncRNA	0	0	0	0	0	0
DAB1	ENSG00000173406				protein_coding	0	0	0	0	0	0
AL390243.1	ENSG00000227935				lncRNA	0	0	0	0	0	0
DAB1-AS1	ENSG00000226759	-4.01018		0.452879	lncRNA	0	0	0	0	0.00916468	0.0274941
AL445193.2	ENSG00000235038				lncRNA	0	0	0	0	0	0
OMA1	ENSG00000162600	1.12258	0.94119	0.762448	protein_coding	5.39999	8.27268	10.9733	6.05426	7.37474	8.86651
AL035411.3	ENSG00000286918	-1.1784		0.94217	lncRNA	0	0	0	0	0	0
TACSTD2	ENSG00000184292	-1.30887	0.90327	0.652903	protein_coding	0.697958	1.37394	1.99813	0.882914	1.79885	2.28663
MYSM1	ENSG00000162601	1.20091	0.809749	0.452984	protein_coding	17.7796	22.8307	25.4516	13.1176	18.9444	26.4493
AL136985.3	ENSG00000283445	-6.84145		0.277149	lncRNA	0	0	0	0	0.0183294	0.0549881
JUN	ENSG00000177606	-2.12746	0.0736441	0.004212	protein_coding	60.9921	110.627	164.837	169.308	235.357	343.285
LINC01135	ENSG00000234807	1.19821	0.940602	0.760999	lncRNA	0.182786	0.315729	0.404081	0.192458	0.269601	0.336348
AL136985.2	ENSG00000272226	-2.60438		0.345242	lncRNA	0	0.0121858	0.0365573	0.0274941	0.0387345	0.0466659
AL136985.1	ENSG00000231740				lncRNA	0	0	0	0	0	0
LINC02777	ENSG00000232453	-3.18713	0.227474	0.028255	lncRNA	0.294806	0.525716	0.694588	1.44664	1.6579	1.84991
LINC01358	ENSG00000237352	-1.98621	0.555739	0.169704	lncRNA	1.5354	1.74376	1.93262	2.47329	3.47171	4.835
AL592431.2	ENSG00000241042				lncRNA	0	0	0	0	0	0
AL592431.1	ENSG00000235215				lncRNA	0	0	0	0	0	0
HSD52	ENSG00000224609	1.18593	0.950313	0.791277	lncRNA	0.146229	0.176806	0.220408	0.0549881	0.166178	0.233329
AC093424.1	ENSG00000270457	3.15265		0.516747	lncRNA	0	0.0121858	0.0365573	0	0	0
FGGY	ENSG00000172456	-1.2675	0.839728	0.50462	protein_coding	5.69958	6.01616	6.3244	5.00392	7.67879	9.58592
AL035416.1	ENSG00000226883				lncRNA	0	0	0	0	0	0
HOOK1	ENSG00000134709	1.03134		0.978137	protein_coding	0	0.0327562	0.0982686	0	0.0274941	0.0824822
CYP2J2	ENSG00000134716	-3.05365	0.338879	0.0599647	protein_coding	0.0982686	0.106048	0.110204	0.274941	0.340679	0.420435
C1orf87	ENSG00000162598				protein_coding	0	0	0	0	0	0
LINC02778	ENSG00000238242				lncRNA	0	0	0	0	0	0
LINC01748	ENSG00000226476	-6.84145		0.288288	lncRNA	0	0	0	0	0.0183294	0.0549881
AC099792.1	ENSG00000231252	-1.1784		0.94217	lncRNA	0	0	0	0	0	0
NFIA	ENSG00000162599	1.19604	0.839822	0.505035	protein_coding	11.351	12.1877	12.7094	10.0353	10.2179	10.3598
NFIA-AS2	ENSG00000237928	-3.18856		0.320052	lncRNA	0	0.0121858	0.0365573	0	0.0415086	0.0824822
NFIA-AS1	ENSG00000237853				lncRNA	0	0	0	0	0	0
AC099791.3	ENSG00000284808				lncRNA	0	0	0	0	0	0
AC099791.4	ENSG00000287224				lncRNA	0	0	0	0	0	0
TM2D1	ENSG00000162604	-1.02713	0.981657	0.910186	protein_coding	20.4979	23.7306	27.1877	21.5828	24.4099	27.7662
AC099791.2	ENSG00000271200	-4.01092		0.452811	lncRNA	0	0	0	0	0.0155553	0.0466659
PATJ	ENSG00000132849	1.66874	0.388001	0.0778442	protein_coding	15.3175	16.3315	16.9714	5.58129	9.84259	12.9731
L1TD1	ENSG00000240563	-2.36317	0.647422	0.241702	protein_coding	0.0367346	0.565001	1.14647	0.588609	1.33768	2.58444
KANK4	ENSG00000132854	-14.2258	0.001725	2.125e-05	protein_coding	0.294806	0.757718	1.09672	1.63331	10.7995	27.1916
USP1	ENSG00000162607	1.26412	0.752298	0.360882	protein_coding	34.9346	37.2463	38.4558	19.1718	29.4187	39.5914
DOCK7	ENSG00000116641	-1.13508	0.88243	0.599398	protein_coding	91.9101	125.225	148.678	119.53	142.173	185.357
ANGPTL3	ENSG00000132855	2.28011		0.411017	protein_coding	0	0.0352902	0.0731145	0	0.0140145	0.0420435
AC103923.1	ENSG00000235545	-1.19276		0.820807	lncRNA	0	0.0854776	0.146229	0.0824822	0.102189	0.139998
ATG4C	ENSG00000125703	1.44504	0.584205	0.189241	protein_coding	13.4896	14.2851	15.0023	6.68492	9.84789	12.5923
AC099794.1	ENSG00000234318	-1.07964		0.949717	lncRNA	0	0.0121858	0.0365573	0	0.0155553	0.0466659
LINC01739	ENSG00000229537				lncRNA	0	0	0	0	0	0
AL162400.3	ENSG00000286455				lncRNA	0	0	0	0	0	0
AL162400.1	ENSG00000227485				lncRNA	0	0	0	0	0	0
AL162400.2	ENSG00000229225				lncRNA	0	0	0	0	0	0
AC096543.1	ENSG00000203605				lncRNA	0	0	0	0	0	0
LINC00466	ENSG00000224209				lncRNA	0	0	0	0	0	0
AC096543.2	ENSG00000228734				lncRNA	0	0	0	0	0	0
FOXD3-AS1	ENSG00000230798	-1.1784		0.94217	lncRNA	0	0	0	0	0	0
FOXD3	ENSG00000187140	9.81961		0.176453	protein_coding	0	0.043675	0.131025	0	0	0
ALG6	ENSG00000088035	2.01218	0.453412	0.108595	protein_coding	4.33469	8.66542	13.6921	2.06013	4.29007	6.98349
ITGB3BP	ENSG00000142856	1.08348	0.969197	0.865457	protein_coding	3.56326	7.37443	12.3818	4.96113	6.79878	10.2553
BX004807.1	ENSG00000286429				lncRNA	0	0	0	0	0	0
EFCAB7	ENSG00000203965	-1.3044	0.859313	0.542574	protein_coding	3.58261	3.84078	4.1928	4.66683	4.98712	5.58129
DLEU2L	ENSG00000116652	-1.52562		0.575307	lncRNA	0.0365573	0.0681056	0.131025	0.0420435	0.0937226	0.192458
PGM1	ENSG00000079739	-1.04309	0.970927	0.872338	protein_coding	73.2101	108.355	138.453	82.4547	113.043	155.771
ROR1	ENSG00000185483	-1.66709	0.502794	0.136753	protein_coding	11.0061	24.7344	50.1931	23.8923	41.2427	52.0324
ROR1-AS1	ENSG00000223949	25.4973	0.0100332	0.0002232	lncRNA	0.40213	1.21884	2.82857	0	0.0366587	0.109976
AL445205.1	ENSG00000284928	-6.84375		0.277054	lncRNA	0	0	0	0	0.0295698	0.0466659
UBE2U	ENSG00000177414				protein_coding	0	0	0	0	0	0
CACHD1	ENSG00000158966	-1.151	0.899339	0.641418	protein_coding	7.56733	9.61981	11.6618	9.41774	11.0775	12.4598
RAVER2	ENSG00000162437	2.01566	0.271561	0.0389605	protein_coding	10.9837	12.1757	13.0042	4.45661	6.07681	9.09984
JAK1	ENSG00000162434	1.35077	0.5999	0.200822	protein_coding	230.571	251.134	270.11	164.497	185.964	210.463
LINC01359	ENSG00000226891	-1.0796		0.949092	lncRNA	0	0.0122449	0.0367346	0	0.0140145	0.0420435
AL357078.2	ENSG00000272506				lncRNA	0	0	0	0	0	0
AK4	ENSG00000162433	-1.31016	0.783289	0.410057	protein_coding	13.9224	45.6835	96.6939	34.8961	59.8521	83.0186
DNAJC6	ENSG00000116675	1.81638	0.413459	0.0890002	protein_coding	7.4029	12.9018	17.1183	3.51924	7.11785	10.2665
AL139294.1	ENSG00000229294				lncRNA	0	0	0	0	0	0
LEPROT	ENSG00000213625	-1.61827	0.363898	0.0694004	protein_coding	49.0407	91.1762	129.888	127.16	147.562	165.43
LEPR	ENSG00000116678	-1.90229	0.330879	0.057101	protein_coding	10.9469	17.852	28.4979	24.3129	33.9605	44.018
AC119800.1	ENSG00000237852	-2.48747		0.216551	lncRNA	0	0.0488613	0.0734693	0.084087	0.126909	0.186663
AL513493.1	ENSG00000285079				lncRNA	0	0	0	0	0	0
PDE4B	ENSG00000184588	-1.4095	0.755563	0.366168	protein_coding	3.99626	8.13882	11.9755	8.11986	11.452	17.9536
PDE4B-AS1	ENSG00000227466				lncRNA	0	0	0	0	0	0
SGIP1	ENSG00000118473	-2.11792	0.240812	0.0313199	protein_coding	8.41223	11.8051	15.2316	12.8798	24.9903	39.2615
AL139147.1	ENSG00000248458	1.1106		0.903862	lncRNA	0	0.0827662	0.182786	0.0420435	0.0726191	0.0933317
TCTEX1D1	ENSG00000152760	-1.64828	0.758257	0.371303	protein_coding	0.624489	1.12854	1.40852	1.51357	1.85991	2.19952
INSL5	ENSG00000172410	5.45676		0.31294	protein_coding	0	0.0244306	0.0367346	0	0	0
DNAI4	ENSG00000152763	-1.07055	0.974571	0.890262	protein_coding	1.39592	3.25499	6.14162	2.88688	3.4882	3.91993
AL592161.1	ENSG00000231080				lncRNA	0	0	0	0	0	0
MIER1	ENSG00000198160	1.00924	0.99501	0.969882	protein_coding	26.6693	38.7287	47.9879	30.6918	38.3411	47.3723
SLC35D1	ENSG00000116704	-1.44758	0.531781	0.15474	protein_coding	21.1959	27.212	32.9855	26.9919	39.3743	50.6715
C1orf141	ENSG00000203963	-1.1784		0.94217	protein_coding	0	0	0	0	0	0
AL133320.2	ENSG00000275678				lncRNA	0	0	0	0	0	0
IL23R	ENSG00000162594				protein_coding	0	0	0	0	0	0
IL12RB2	ENSG00000081985	-1.1784		0.94217	protein_coding	0	0	0	0	0	0
SERBP1	ENSG00000142864	-1.26246	0.704768	0.30191	protein_coding	201.343	221.113	232.541	253.943	279.226	311.215
LINC01702	ENSG00000235200				lncRNA	0	0	0	0	0	0
GADD45A	ENSG00000116717	4.25164	0.0001256	6.613e-07	protein_coding	183.554	323.435	450.477	51.3864	76.0857	90.3451
GNG12	ENSG00000172380	-1.49617	0.53062	0.154004	protein_coding	83.0203	174.356	231.554	220.77	260.859	322.038
GNG12-AS1	ENSG00000232284	1.8587	0.715252	0.316245	lncRNA	0.229294	0.333041	0.440816	0.0549881	0.191126	0.378392
DIRAS3	ENSG00000162595	-3.75954	0.175369	0.0176352	protein_coding	2.04721	2.71651	3.41632	1.86663	10.204	25.1296
WLS	ENSG00000116729	-2.85608	0.00232	3.153e-05	protein_coding	75.3427	113.527	175.255	272.686	324.25	377.088
RPE65	ENSG00000116745	-10.401		0.189151	protein_coding	0	0	0	0	0.0466659	0.139998
DEPDC1	ENSG00000024526	-8.54659	0.0272911	0.0009737	protein_coding	0.771427	1.19887	1.80159	3.40552	10.2751	23.9198
AL138789.1	ENSG00000233589	-4.01092		0.452811	lncRNA	0	0	0	0	0.0155553	0.0466659
DEPDC1-AS1	ENSG00000234264	-4.0108		0.453177	lncRNA	0	0	0	0	0.0140145	0.0420435
AL035412.1	ENSG00000285041				lncRNA	0	0	0	0	0	0
AL033530.1	ENSG00000285407				lncRNA	0	0	0	0	0	0
AL691520.1	ENSG00000285473				lncRNA	0	0	0	0	0	0
LINC01707	ENSG00000223883				lncRNA	0	0	0	0	0	0
LINC02791	ENSG00000235446				lncRNA	0	0	0	0	0	0
LINC01758	ENSG00000229639				lncRNA	0	0	0	0	0	0
AL359894.1	ENSG00000287453				lncRNA	0	0	0	0	0	0
LRRC7	ENSG00000033122	1.72734	0.880972	0.596521	protein_coding	0	0.493996	1.40852	0	0.280325	0.714845
AL117353.1	ENSG00000287283				lncRNA	0	0	0	0	0	0
LRRC7-AS1	ENSG00000237919	-1.1784		0.94217	lncRNA	0	0	0	0	0	0
LRRC40	ENSG00000066557	1.0446	0.978206	0.901671	protein_coding	7.82448	16.5974	25.5171	10.3007	15.8751	24.3047
SRSF11	ENSG00000116754	1.07664	0.932202	0.736659	protein_coding	95.4516	98.6398	104.554	73.1557	91.4909	123.338
AL353771.1	ENSG00000228988				lncRNA	0	0	0	0	0	0
ANKRD13C	ENSG00000118454	-1.03696	0.971435	0.876673	protein_coding	21.7829	27.2284	32.7553	25.8568	28.2253	30.4728
HHLA3	ENSG00000197568	2.05211	0.170017	0.0168334	lncRNA	8.37161	14.4827	21.1224	5.22387	7.07662	8.49279
HHLA3-AS1	ENSG00000226088				lncRNA	0	0	0	0	0	0
CTH	ENSG00000116761	2.03912	0.161459	0.0153421	protein_coding	14.4036	17.1189	19.3959	6.97922	8.40608	10.7331
AL354872.1	ENSG00000271992	4.53755	0.192797	0.0208944	lncRNA	0.219344	0.347099	0.491343	0	0.0677693	0.109976
LINC01788	ENSG00000229051	-1.35399	0.917166	0.684701	lncRNA	0.0367346	0.0950111	0.182786	0.0274941	0.142999	0.233329
AL513285.1	ENSG00000226208				lncRNA	0	0	0	0	0	0
PTGER3	ENSG00000050628	3.41855	0.434329	0.0994589	protein_coding	0.131025	0.226934	0.293877	0	0.0649952	0.139998
AL031429.1	ENSG00000235782				lncRNA	0	0	0	0	0	0
AL031429.2	ENSG00000269933	-1.1784		0.94217	lncRNA	0	0	0	0	0	0
ZRANB2-AS1	ENSG00000235079	-12.4388		0.160314	lncRNA	0	0	0	0.0420435	0.0478992	0.0549881
ZRANB2	ENSG00000132485	1.02437	0.983632	0.920456	protein_coding	52.9346	63.8212	71.5425	42.9264	62.2581	89.5756
ZRANB2-AS2	ENSG00000229956	-1.55916	0.787562	0.417291	lncRNA	0.182786	0.277668	0.393075	0.378392	0.443874	0.513324
NEGR1	ENSG00000172260	-1.42067	0.782803	0.409213	protein_coding	7.01631	16.4135	27.0894	9.62796	23.3088	43.8255
AL354949.1	ENSG00000231985				lncRNA	0	0	0	0	0	0
NEGR1-IT1	ENSG00000228853				lncRNA	0	0	0	0	0	0
AL513166.1	ENSG00000286863	1.42683	0.864789	0.556959	lncRNA	0.183673	0.276282	0.425831	0.0420435	0.177047	0.302435
AL583808.1	ENSG00000225087	-4.01018		0.452879	lncRNA	0	0	0	0	0.00916468	0.0274941
LINC02796	ENSG00000227016				lncRNA	0	0	0	0	0	0
LINC02797	ENSG00000285808				lncRNA	0	0	0	0	0	0
LINC01360	ENSG00000233973				lncRNA	0	0	0	0	0	0
LINC02238	ENSG00000223479				lncRNA	0	0	0	0	0	0
AL591463.1	ENSG00000285778				lncRNA	0	0	0	0	0	0
LRRIQ3	ENSG00000162620	1.28961	0.928978	0.721675	protein_coding	0.0367346	0.246606	0.556856	0.084087	0.184671	0.329929
FPGT	ENSG00000254685	-1.01037	0.996568	0.979222	protein_coding	3.26938	8.16025	11.5155	5.84405	8.23129	11.8499
FPGT-TNNI3K	ENSG00000259030	1.51761	0.840087	0.505276	protein_coding	0.292458	0.781166	1.39592	0.0933317	0.515163	1.17722
TNNI3K	ENSG00000116783	4.98851	0.499639	0.135262	protein_coding	0	0.0817357	0.146939	0	0.00916468	0.0274941
AC093158.1	ENSG00000237324				lncRNA	0	0	0	0	0	0
AC105271.1	ENSG00000233894				lncRNA	0	0	0	0	0	0
LRRC53	ENSG00000162621				protein_coding	0	0	0	0	0	0
ERICH3	ENSG00000178965	-11.9266		0.163321	protein_coding	0	0	0	0	0.0366587	0.109976
ERICH3-AS1	ENSG00000234497				lncRNA	0	0	0	0	0	0
AC135803.1	ENSG00000272864	3.41781		0.216767	lncRNA	0	0.088676	0.229294	0	0.0183294	0.0549881
CRYZ	ENSG00000116791	-1.21142	0.797134	0.432625	protein_coding	17.6694	24.0567	31.8718	27.2062	29.1434	31.5082
TYW3	ENSG00000162623	1.23951	0.755563	0.366332	protein_coding	24.5672	30.4954	34.2734	21.5263	24.6038	27.9529
AC133865.1	ENSG00000229943				lncRNA	0	0	0	0	0	0
AC099786.3	ENSG00000261213				lncRNA	0	0	0	0	0	0
AC099786.1	ENSG00000224127				lncRNA	0	0	0	0	0	0
LHX8	ENSG00000162624				protein_coding	0	0	0	0	0	0
AC099786.2	ENSG00000224149				lncRNA	0	0	0	0	0	0
SLC44A5	ENSG00000137968	-2.50125	0.731824	0.333898	protein_coding	0	0.0777573	0.196537	0.0466659	0.200454	0.302435
ACADM	ENSG00000117054	-1.15586	0.854984	0.531697	protein_coding	23.3265	26.7901	28.8582	28.5896	31.0039	34.2061
RABGGTB	ENSG00000137955	1.71374	0.281501	0.0414771	protein_coding	50.4124	87.8814	122.901	48.6443	51.2836	55.1124
MSH4	ENSG00000057468	-2.385		0.345814	protein_coding	0	0.0218375	0.0655124	0	0.052214	0.109976
ASB17	ENSG00000154007				protein_coding	0	0	0	0	0	0
AC092813.1	ENSG00000225605				lncRNA	0	0	0	0	0	0
AC092813.2	ENSG00000230027				lncRNA	0	0	0	0	0	0
ST6GALNAC3	ENSG00000184005	3.47461	0.581063	0.186452	protein_coding	0.404081	7.9098	22.6673	0.210218	2.26851	6.26864
AC104458.1	ENSG00000272855	5.45634		0.312964	lncRNA	0	0.0218375	0.0655124	0	0	0
LINC02567	ENSG00000237552				lncRNA	0	0	0	0	0	0
ST6GALNAC5	ENSG00000117069	1.72403	0.909006	0.668144	protein_coding	0.0367346	24.8562	74.4221	0.084087	14.4127	42.7807
AL035409.2	ENSG00000288543	2.64312		0.377059	lncRNA	0	0.0655124	0.196537	0	0.0183294	0.0549881
AL035409.1	ENSG00000230498	2.67697		0.39591	lncRNA	0	0.0655124	0.196537	0	0.0183294	0.0549881
PIGK	ENSG00000142892	-1.16541	0.843172	0.509131	protein_coding	29.3877	37.5997	42.321	30.0191	43.795	53.3934
AC093433.2	ENSG00000287870	-3.36584		0.224681	lncRNA	0	0.0121858	0.0365573	0	0.0415086	0.0824822
AK5	ENSG00000154027	-1.7474	0.413792	0.0895157	protein_coding	7.96948	10.6709	14.2163	8.16573	18.678	25.142
AC095030.1	ENSG00000233099				lncRNA	0	0	0	0	0	0
AC093575.1	ENSG00000287647	-1.50451		0.681074	lncRNA	0	0.0231045	0.0365573	0	0.0338847	0.0549881
ZZZ3	ENSG00000036549	1.18417	0.785777	0.414495	protein_coding	54.8448	64.0163	68.9518	49.6534	54.1257	61.8323
USP33	ENSG00000077254	-1.08455	0.937093	0.747064	protein_coding	36.2938	55.0416	67.7406	46.8365	59.6666	79.8977
MIGA1	ENSG00000180488	1.95576	0.088928	0.005703	protein_coding	26.3943	29.612	32.7235	11.6881	15.0631	21.0879
NEXN-AS1	ENSG00000235927	-1.74346	0.739256	0.342467	lncRNA	0.0734693	0.233697	0.365573	0.247446	0.43732	0.55999
NEXN	ENSG00000162614	-3.12804	0.0216929	0.0006812	protein_coding	9.69794	28.7214	54.9455	55.0981	89.8594	135.564
FUBP1	ENSG00000162613	-1.43066	0.44744	0.105514	protein_coding	40.9591	63.7568	78.3787	88.5016	91.2315	94.545
DNAJB4	ENSG00000162616	1.06727	0.9526	0.802491	protein_coding	28.7265	48.6707	74.2112	32.7939	45.5879	54.4107
GIPC2	ENSG00000137960	1.49261	0.826542	0.482453	protein_coding	0.293877	0.42649	0.658031	0.126131	0.270071	0.357423
AC103591.3	ENSG00000273338	-4.12791		0.160836	lncRNA	0	0.0109187	0.0327562	0	0.052214	0.109976
AC103591.4	ENSG00000285928				lncRNA	0	0	0	0	0	0
MGC27382	ENSG00000237413	-9.67693		0.190773	lncRNA	0	0	0	0	0.0435843	0.084087
PTGFR	ENSG00000122420	-1.3259	0.758228	0.370963	protein_coding	9.3306	17.9015	32.9746	20.1806	23.7422	30.6128
IFI44L	ENSG00000137959	-1.89399	0.740402	0.344356	protein_coding	5.17958	77.7776	129.485	79.5463	147.311	264.108
IFI44	ENSG00000137965	-1.89659	0.546489	0.164045	protein_coding	7.16325	31.7823	45.4041	41.0765	60.2801	77.6982
ADGRL4	ENSG00000162618	-1.0918	0.94049	0.75897	protein_coding	17.4857	33.4621	46.5739	24.3852	36.5249	44.8703
AL353651.2	ENSG00000282898				lncRNA	0	0	0	0	0	0
AL353651.1	ENSG00000235011				lncRNA	0	0	0	0	0	0
LINC02792	ENSG00000285462				lncRNA	0	0	0	0	0	0
AC099671.1	ENSG00000285409				lncRNA	0	0	0	0	0	0
AC098657.2	ENSG00000260322				lncRNA	0	0	0	0	0	0
AL606519.1	ENSG00000225598				lncRNA	0	0	0	0	0	0
AL136234.1	ENSG00000224326				lncRNA	0	0	0	0	0	0
LINC01781	ENSG00000234184				lncRNA	0	0	0	0	0	0
AC093154.1	ENSG00000285179				lncRNA	0	0	0	0	0	0
ADGRL2	ENSG00000117114	-1.58535	0.35184	0.0649324	protein_coding	20.0204	25.5212	35.9723	35.3848	40.4771	46.9459
AL138799.1	ENSG00000227960				lncRNA	0	0	0	0	0	0
AL138799.3	ENSG00000234953				lncRNA	0	0	0	0	0	0
AC117944.1	ENSG00000236676	-1.1784		0.94217	lncRNA	0	0	0	0	0	0
AL157944.1	ENSG00000233290				lncRNA	0	0	0	0	0	0
LINC01362	ENSG00000230817				lncRNA	0	0	0	0	0	0
LINC01361	ENSG00000236268				lncRNA	0	0	0	0	0	0
AC116099.1	ENSG00000285782				lncRNA	0	0	0	0	0	0
LINC01712	ENSG00000231364				lncRNA	0	0	0	0	0	0
LINC01725	ENSG00000233008	5.45675		0.314039	lncRNA	0	0.0243715	0.0731145	0	0	0
AL035706.1	ENSG00000237076				lncRNA	0	0	0	0	0	0
TTLL7	ENSG00000137941	1.18228	0.877787	0.587812	protein_coding	12.7102	16.3825	23.7155	10.0904	13.8359	19.1908
TTLL7-IT1	ENSG00000233061	5.45634		0.312964	lncRNA	0	0.0218375	0.0655124	0	0	0
AC104454.2	ENSG00000285201				lncRNA	0	0	0	0	0	0
AL359504.1	ENSG00000271576	1.21852	0.923946	0.710701	lncRNA	0.365573	0.600337	0.884418	0.373327	0.475375	0.632363
PRKACB	ENSG00000142875	1.10801	0.917166	0.685069	protein_coding	38.1305	53.4968	72.7516	35.3165	48.2614	60.9818
SAMD13	ENSG00000203943	1.11212	0.960298	0.835853	protein_coding	0.94993	1.52617	1.94694	0.87981	1.39983	1.67997
DNASE2B	ENSG00000137976	5.45655		0.330804	protein_coding	0	0.0231636	0.0367346	0	0	0
AL844170.1	ENSG00000285361				lncRNA	0	0	0	0	0	0
RPF1	ENSG00000117133	1.11111	0.903545	0.65361	protein_coding	34.7877	39.3213	45.9242	28.7578	35.4117	42.0926
GNG5	ENSG00000174021	-1.14293	0.858927	0.540268	protein_coding	69.6121	86.2676	103.903	88.5016	98.6127	106.818
AL359762.3	ENSG00000285851	-1.97415	0.792875	0.425841	lncRNA	0	0.0667794	0.163781	0.109976	0.140923	0.186663
SPATA1	ENSG00000122432	-1.23147	0.933083	0.738551	protein_coding	0.0982686	0.130538	0.183673	0.084087	0.173575	0.326661
CTBS	ENSG00000117151	-1.01985	0.991316	0.949023	protein_coding	15.1714	27.5245	44.1881	23.5864	28.0667	34.8075
AL359762.1	ENSG00000284882	-4.12791		0.20313	lncRNA	0	0.0109187	0.0327562	0	0.052214	0.109976
AL359762.2	ENSG00000285374				lncRNA	0	0	0	0	0	0
LINC01555	ENSG00000180869	-4.05872		0.464255	lncRNA	0	0	0	0	0.0140145	0.0420435
SSX2IP	ENSG00000117155	1.62374	0.343434	0.0614182	protein_coding	17.1551	21.768	28.9565	9.79614	13.3727	17.3487
AC104169.1	ENSG00000285325				lncRNA	0	0	0	0	0	0
LPAR3	ENSG00000171517	3.73178	0.517119	0.144654	protein_coding	0	0.140308	0.257142	0	0.0274941	0.0824822
MCOLN2	ENSG00000153898	1.68016	0.799021	0.436412	protein_coding	0.229294	1.04147	1.46939	0.13747	0.624745	0.979983
DNAI3	ENSG00000162643	1.83301	0.632446	0.228846	protein_coding	3.17735	4.83303	6.03195	1.59765	2.64906	4.47992
MCOLN3	ENSG00000055732	-1.14302	0.95908	0.832852	protein_coding	0.0327562	0.218254	0.511802	0.233329	0.244346	0.252261
SYDE2	ENSG00000097096	1.12172	0.953205	0.810548	protein_coding	2.93877	4.84214	5.99439	3.06918	4.32577	5.64657
C1orf52	ENSG00000162642	1.37833	0.606799	0.207217	protein_coding	23.0676	30.0849	41.4734	20.9505	21.8264	22.4092
BCL10	ENSG00000142867	-1.15391	0.860639	0.546643	protein_coding	16.9347	21	23.7257	17.6162	24.2102	28.1814
AL078459.1	ENSG00000223653	1.65834		0.505472	lncRNA	0.0734693	0.104722	0.131025	0.0420435	0.0570638	0.0824822
DDAH1	ENSG00000153904	-1.04109	0.980398	0.906187	protein_coding	25.3836	75.2512	126.963	50.9988	78.3455	96.5517
AL360219.1	ENSG00000273264	-1.1784		0.94217	lncRNA	0	0	0	0	0	0
AC092807.3	ENSG00000282057	-1.95986	0.663416	0.255196	lncRNA	0.183673	1.28703	1.97409	1.64964	2.53722	3.31328
AC092807.2	ENSG00000272691	3.15253		0.516763	lncRNA	0	0.0109187	0.0327562	0	0	0
CCN1	ENSG00000142871	1.50979	0.688758	0.285896	protein_coding	573.501	1074.73	2051.95	472.678	711.847	958.676
AC092807.1	ENSG00000230285	-1.1784		0.94217	lncRNA	0	0	0	0	0	0
ZNHIT6	ENSG00000117174	1.09763	0.920164	0.698171	protein_coding	18.6979	23.2658	29.6114	17.7424	21.1849	23.2396
COL24A1	ENSG00000171502	-3.48632	0.418203	0.0914118	protein_coding	0.0731145	0.346319	0.818905	0.139998	1.21326	3.07933
LINC02795	ENSG00000285210	1.73359		0.553165	lncRNA	0	0.047476	0.109672	0	0.0183294	0.0549881
ODF2L	ENSG00000122417	-1.35573	0.765358	0.382922	protein_coding	5.6204	10.9351	14.6093	10.5109	14.8099	23.2325
CLCA2	ENSG00000137975	-1.39302	0.919616	0.693172	protein_coding	0.0327562	0.157207	0.40213	0.0549881	0.222236	0.378392
CLCA1	ENSG00000016490				protein_coding	0	0	0	0	0	0
CLCA4	ENSG00000016602				protein_coding	0	0	0	0	0	0
CLCA4-AS1_1	ENSG00000236915				lncRNA	0	0	0	0	0	0
CLCA4-AS1_2	ENSG00000261737	-1.238	0.923115	0.708208	lncRNA	0.146939	0.414068	0.767702	0.420435	0.520109	0.699988
SH3GLB1	ENSG00000097033	-1.0196	0.986309	0.931012	protein_coding	146.461	152.153	156.64	128.191	155.121	171.357
AL355981.1	ENSG00000284846	3.15253		0.516763	lncRNA	0	0.0109187	0.0327562	0	0	0
SELENOF	ENSG00000183291	-1.24773	0.752298	0.360936	protein_coding	111.637	122.482	135.938	138.281	152.797	181.653
HS2ST1	ENSG00000153936	-1.61198	0.428035	0.0955423	protein_coding	16.1265	26.709	34.2907	29.01	43.0232	69.12
AL121989.1	ENSG00000267734				lncRNA	0	0	0	0	0	0
AC093155.3	ENSG00000267561	-3.83729	0.519548	0.145878	protein_coding	0	0.043675	0.131025	0.0420435	0.179821	0.357423
LINC01140	ENSG00000267272	1.47574	0.811932	0.456322	lncRNA	0.475244	1.04557	1.37576	0.606656	0.711626	0.84087
LINC02801	ENSG00000284240	3.15265		0.52917	lncRNA	0	0.0122449	0.0367346	0	0	0
LMO4	ENSG00000143013	-1.06143	0.948611	0.786185	protein_coding	62.6693	68.046	77.5667	60.9923	72.1733	91.0328
LINC01364	ENSG00000227290				lncRNA	0	0	0	0	0	0
PKN2-AS1	ENSG00000237505	2.09825	0.604244	0.204119	lncRNA	0.182786	0.33624	0.458587	0.126131	0.159253	0.186663
AL445438.1	ENSG00000286758				lncRNA	0	0	0	0	0	0
PKN2	ENSG00000065243	1.13391	0.893541	0.624252	protein_coding	32.8408	44.3581	55.8166	23.9228	39.0823	59.3047
GTF2B	ENSG00000137947	-1.09529	0.920461	0.700002	protein_coding	21.8978	25.8107	29.7551	26.5295	28.289	30.7061
KYAT3	ENSG00000137944	1.53902	0.346494	0.0623719	protein_coding	29.6448	33.3557	39.8971	18.373	21.677	23.8929
RBMXL1	ENSG00000213516	-1.61559	0.517523	0.144845	protein_coding	5.60131	7.14122	9.68767	10.4688	11.5006	12.1799
GBP3	ENSG00000117226	-1.31082	0.831525	0.491375	protein_coding	11.1699	25.2037	43.6494	8.68812	33.0491	48.6258
GBP1	ENSG00000117228	-2.51115	0.0958397	0.006477	protein_coding	27.4775	47.9293	65.971	93.2525	120.372	151.151
GBP2	ENSG00000162645	-1.58827	0.438313	0.101268	protein_coding	16.597	28.694	41.2163	38.7327	45.5728	53.143
AC104459.1	ENSG00000286802				lncRNA	0	0	0	0	0	0
GBP7	ENSG00000213512				protein_coding	0	0	0	0	0	0
GBP4	ENSG00000162654	1.4496	0.910728	0.671084	protein_coding	0.219344	1.17825	2.94806	0.186663	0.806165	1.97957
AC099063.4	ENSG00000284734	3.15253		0.516763	lncRNA	0	0.0109187	0.0327562	0	0	0
GBP5	ENSG00000154451	1.83693	0.857644	0.53695	protein_coding	0.0367346	0.149605	0.229294	0	0.0733175	0.219952
AC099063.1	ENSG00000237568				lncRNA	0	0	0	0	0	0
GBP6	ENSG00000183347	5.45676		0.312939	protein_coding	0	0.0244898	0.0734693	0	0	0
AL596214.1	ENSG00000286548	-1.1784		0.94217	lncRNA	0	0	0	0	0	0
LRRC8B	ENSG00000197147	1.68061	0.824238	0.479452	protein_coding	0.991835	4.03732	10.0234	0.373327	2.39186	6.21366
AC099569.1	ENSG00000288629				protein_coding	0	0	0	0	0	0
LRRC8C-DT	ENSG00000231999	-1.14444	0.953205	0.810457	lncRNA	0.219344	0.382508	0.524099	0.186663	0.418004	0.604869
AC093423.2	ENSG00000230735				lncRNA	0	0	0	0	0	0
LRRC8C	ENSG00000171488	-1.22009	0.905001	0.656127	protein_coding	6.6857	12.8051	22.7001	8.49279	15.6137	29.5286
AC093423.3	ENSG00000271949				protein_coding	0	0	0	0	0	0
AC099568.1	ENSG00000231613	1.60335		0.662194	lncRNA	0	0.0218375	0.0655124	0	0.00916468	0.0274941
LRRC8D-DT	ENSG00000272931	-3.76943		0.172782	lncRNA	0	0.0243715	0.0731145	0.0420435	0.10373	0.186663
LRRC8D	ENSG00000171492	-1.01939	0.990511	0.943983	protein_coding	37.5795	62.6722	75.4907	45.5301	63.908	84.9785
AL391497.1	ENSG00000272672	-1.1784		0.94217	lncRNA	0	0	0	0	0	0
ZNF326	ENSG00000162664	-1.68344	0.495893	0.131915	protein_coding	4.40816	11.9216	19.3022	16.9015	20.0668	23.2325
AL161797.1	ENSG00000287015				lncRNA	0	0	0	0	0	0
AC098656.1	ENSG00000287406				lncRNA	0	0	0	0	0	0
AL627316.1	ENSG00000287372				lncRNA	0	0	0	0	0	0
LINC02787	ENSG00000229201				lncRNA	0	0	0	0	0	0
BARHL2	ENSG00000143032				protein_coding	0	0	0	0	0	0
AC092805.1	ENSG00000287076				lncRNA	0	0	0	0	0	0
LINC02609	ENSG00000233593	3.95607	0.298302	0.0465918	lncRNA	0.0731145	0.347336	0.491343	0	0.0738524	0.13747
LINC02788	ENSG00000285532				lncRNA	0	0	0	0	0	0
LINC01763	ENSG00000225446				lncRNA	0	0	0	0	0	0
AC091614.1	ENSG00000272094				lncRNA	0	0	0	0	0	0
ZNF644	ENSG00000122482	1.0716	0.950332	0.791384	protein_coding	19.102	29.9417	38.4582	18.2469	27.9051	39.289
HFM1	ENSG00000162669	1.05982		0.95226	protein_coding	0	0.0558607	0.131025	0	0.0458234	0.13747
CDC7	ENSG00000097046	-1.6095	0.740402	0.344261	protein_coding	1.54285	2.66632	3.27562	2.39648	4.27051	7.14845
TGFBR3	ENSG00000069702	-1.05422	0.970927	0.87396	protein_coding	7.89637	8.62058	9.51427	7.53337	9.10299	11.9824
BRDT	ENSG00000137948				protein_coding	0	0	0	0	0	0
EPHX4	ENSG00000172031	-2.46506	0.622279	0.219865	protein_coding	0.183673	0.199851	0.219344	0.0933317	0.486635	1.07227
SETSIP	ENSG00000230667	-4.0108		0.452822	protein_coding	0	0	0	0	0.0140145	0.0420435
BTBD8	ENSG00000189195	1.23205	0.930453	0.726243	protein_coding	0.661223	2.87802	5.0117	1.72378	2.32961	3.49174
AC104836.1	ENSG00000273487	1.6663		0.6849	lncRNA	0	0.0243715	0.0731145	0	0.00916468	0.0274941
C1orf146	ENSG00000203910				protein_coding	0	0	0	0	0	0
GLMN	ENSG00000174842	1.02316	0.994833	0.964385	protein_coding	1.87347	5.74403	8.15227	3.40552	5.6017	9.29299
RPAP2	ENSG00000122484	1.22182	0.778776	0.403867	protein_coding	19.1624	25.9408	38.9335	18.2889	21.2213	23.3796
GFI1	ENSG00000162676	-2.34543	0.634225	0.2305	protein_coding	0	0.0827662	0.182786	0.164964	0.202837	0.233329
EVI5	ENSG00000067208	-1.0375	0.970927	0.87383	protein_coding	31.6425	35.1906	41.4559	33.4246	36.4437	40.1138
RPL5	ENSG00000122406	-1.13512	0.905836	0.659865	protein_coding	733.448	948.927	1279.39	583.891	1077.18	1405.81
DIPK1A	ENSG00000154511	-1.59084	0.454004	0.108875	protein_coding	10.7265	18.2081	22.4096	21.4001	28.9854	38.6393
AC093577.1	ENSG00000287797	-1.1784		0.94217	lncRNA	0	0	0	0	0	0
MTF2	ENSG00000143033	-1.33022	0.778159	0.403097	protein_coding	5.58366	12.7943	17.2625	12.571	17.0079	24.3597
TMED5	ENSG00000117500	-1.01723	0.992735	0.957457	protein_coding	26.6326	49.3352	74.3239	27.5805	50.1643	86.6063
CCDC18	ENSG00000122483	-2.20897	0.498673	0.134487	protein_coding	1.02857	1.59478	2.41278	1.72378	3.50666	5.85623
CCDC18-AS1	ENSG00000223745	1.80112	0.418407	0.0916413	lncRNA	6.72244	8.19506	10.5147	4.31657	4.56093	4.79296
DR1	ENSG00000117505	1.03891	0.967591	0.858886	protein_coding	53.7026	61.9898	76.9444	51.6715	59.6147	72.6668
FNBP1L	ENSG00000137942	-1.1195	0.935658	0.743201	protein_coding	9.40407	28.937	46.8086	22.6614	32.3881	46.41
BCAR3	ENSG00000137936	1.05044	0.966821	0.856234	protein_coding	29.0938	47.2243	78.9097	41.4129	44.9675	49.2792
BCAR3-AS1	ENSG00000224093	-6.84356		0.277062	lncRNA	0	0	0	0	0.028029	0.084087
AL049796.1	ENSG00000260464	-1.63472	0.836972	0.499604	lncRNA	0.0367346	0.0584539	0.0731145	0.0420435	0.0845579	0.164964
DNTTIP2	ENSG00000067334	1.19258	0.775416	0.398767	protein_coding	58.4698	66.8612	71.4121	46.2899	56.1167	70.8388
GCLM	ENSG00000023909	1.29862	0.692608	0.289407	protein_coding	16.5673	20.728	23.5063	14.0005	15.9413	18.2835
ABCA4	ENSG00000198691	1.17455	0.946059	0.778351	protein_coding	0.131025	0.385763	0.551019	0.274941	0.328205	0.373327
AC093579.1	ENSG00000233482				lncRNA	0	0	0	0	0	0
ARHGAP29	ENSG00000137962	-1.16443	0.90864	0.667149	protein_coding	20.0204	41.5766	61.3524	24.7216	48.401	82.2622
ARHGAP29-AS1	ENSG00000226835	1.35511		0.766493	lncRNA	0	0.0354085	0.0734693	0	0.0183294	0.0549881
AC097059.1	ENSG00000236098	1.73326		0.530772	lncRNA	0	0.046209	0.0731145	0	0.0231792	0.0420435
AC118469.2	ENSG00000286692	-4.01092		0.452995	lncRNA	0	0	0	0	0.0155553	0.0466659
ABCD3	ENSG00000117528	1.33162	0.624128	0.222092	protein_coding	42.9428	47.8144	52.5737	24.4273	35.8475	45.5027
F3	ENSG00000117525	-1.76477	0.738391	0.341121	protein_coding	2.20408	7.13568	16.6074	2.75329	12.588	31.5632
AC093117.1	ENSG00000223675	-1.1784		0.94217	lncRNA	0	0	0	0	0	0
SLC44A3	ENSG00000143036	-1.08554	0.981752	0.910574	protein_coding	0.255901	0.749708	1.73608	0.326661	0.808613	1.59466
CNN3	ENSG00000117519	-1.56511	0.327264	0.0556384	protein_coding	141.575	177.763	196.57	248.904	278.263	296.323
CNN3-DT	ENSG00000235501	1.27515	0.88302	0.60182	lncRNA	2.77835	3.4632	4.04081	1.97957	2.74867	3.69983
ALG14	ENSG00000172339	-1.9152	0.380846	0.0751429	protein_coding	2.84979	4.80902	6.36096	8.02826	9.20808	9.79983
ALG14-AS1	ENSG00000230427				lncRNA	0	0	0	0	0	0
TLCD4	ENSG00000152078	2.72198	0.496132	0.132382	protein_coding	0.40213	0.579766	0.786149	0	0.188143	0.522387
TLCD4-RWDD3	ENSG00000271092	1.06376	0.984096	0.922409	protein_coding	0.0734693	0.308861	0.524099	0.168174	0.306874	0.55999
AC092802.3	ENSG00000231992				lncRNA	0	0	0	0	0	0
AC092802.1	ENSG00000226026	1.60347		0.671016	lncRNA	0	0.0244306	0.0367346	0	0.00916468	0.0274941
RWDD3	ENSG00000122481	-1.0426	0.97683	0.898425	protein_coding	5.7306	9.07289	10.7768	7.82009	9.4461	11.465
AC092802.2	ENSG00000228852				lncRNA	0	0	0	0	0	0
AC092802.4	ENSG00000287919				lncRNA	0	0	0	0	0	0
LINC01760	ENSG00000228504				lncRNA	0	0	0	0	0	0
LINC01650	ENSG00000230434				lncRNA	0	0	0	0	0	0
AL445218.1	ENSG00000237954				lncRNA	0	0	0	0	0	0
LINC01761	ENSG00000233907				lncRNA	0	0	0	0	0	0
LINC02607	ENSG00000228971				lncRNA	0	0	0	0	0	0
AL683887.1	ENSG00000271252				lncRNA	0	0	0	0	0	0
LINC02790	ENSG00000237435				lncRNA	0	0	0	0	0	0
LINC01787	ENSG00000231987	-1.1784		0.94217	lncRNA	0	0	0	0	0	0
PTBP2	ENSG00000117569	-1.26993	0.889124	0.616675	protein_coding	3.04897	5.58371	7.30464	4.16231	7.07406	11.74
DPYD	ENSG00000188641	-2.34119	0.0242065	0.0008287	protein_coding	17.1183	18.7476	20.4071	34.7525	43.9219	57.3473
DPYD-AS1	ENSG00000232878				lncRNA	0	0	0	0	0	0
DPYD-IT1	ENSG00000232542				lncRNA	0	0	0	0	0	0
DPYD-AS2	ENSG00000235777				lncRNA	0	0	0	0	0	0
MIR137HG	ENSG00000225206	-2.00809	0.486474	0.127072	lncRNA	1.43265	6.22345	9.21243	9.01805	12.508	15.7663
BX005019.1	ENSG00000259946	-1.79349	0.822997	0.476891	lncRNA	0	0.046209	0.0731145	0.0549881	0.0930242	0.139998
AC104453.1	ENSG00000285922	-3.05436		0.182392	lncRNA	0	0.046209	0.0731145	0.0274941	0.161636	0.373327
LINC01776	ENSG00000226053	-5.29653	0.0897958	0.005791	lncRNA	0.0734693	0.179103	0.365573	0.384917	0.981207	1.34539
SNX7	ENSG00000162627	-1.41181	0.470575	0.118616	protein_coding	30.4897	37.9072	44.088	41.9559	53.5867	67.8055
PLPPR5	ENSG00000117598	2.24298		0.518883	protein_coding	0	0.0367346	0.110204	0	0.0140145	0.0420435
AL445433.2	ENSG00000232825				lncRNA	0	0	0	0	0	0
PLPPR4	ENSG00000117600	1.39572	0.842984	0.508627	protein_coding	1.60505	8.70035	15.6857	3.78392	6.23651	10.9665
LINC01708	ENSG00000224445				lncRNA	0	0	0	0	0	0
PALMD	ENSG00000099260	-7.4949	0.0741024	0.004305	protein_coding	0.0734693	0.611269	1.21198	1.09313	4.61254	9.89786
FRRS1	ENSG00000156869	-1.49954	0.58569	0.189854	protein_coding	6.25644	9.40124	11.6983	11.3097	14.0765	15.6331
AGL	ENSG00000162688	-1.24054	0.835359	0.496056	protein_coding	5.39999	13.4836	20.1796	11.8983	16.7105	22.6001
AC118553.1	ENSG00000228084	2.82939	0.424622	0.0939614	lncRNA	0.196537	0.395651	0.697958	0.084087	0.129683	0.164964
SLC35A3	ENSG00000117620	1.3375	0.752189	0.360371	protein_coding	10.1755	15.276	21.0295	7.31557	11.3905	18.0361
AC118553.2	ENSG00000283761	1.14299	0.91551	0.680348	protein_coding	6.25644	10.7789	15.4272	8.70301	9.42276	10.0798
MFSD14A	ENSG00000156875	1.01938	0.989514	0.941048	protein_coding	28.9102	37.1138	49.8222	26.0249	36.3801	49.0494
AC093019.2	ENSG00000241073				lncRNA	0	0	0	0	0	0
SASS6	ENSG00000156876	1.00596	0.998135	0.990359	protein_coding	2.71836	3.14677	3.50492	1.47152	3.09373	5.19638
TRMT13	ENSG00000122435	-1.09332	0.950387	0.792243	protein_coding	6.17142	7.3079	9.10276	6.62655	7.89599	9.78788
LRRC39	ENSG00000122477	-1.95322	0.672954	0.265513	protein_coding	0.0655124	0.119442	0.219344	0.168174	0.231872	0.279995
DBT	ENSG00000137992	1.24545	0.729599	0.330917	protein_coding	26.7061	30.2267	34.0348	21.1058	24.1426	27.9889
AL445928.2	ENSG00000285530	-1.07948		0.949171	lncRNA	0	0.0109187	0.0327562	0	0.00916468	0.0274941
RTCA-AS1	ENSG00000224616	-1.68894	0.747489	0.352326	lncRNA	0.257142	0.907526	1.97409	1.25998	1.5256	1.67714
RTCA	ENSG00000137996	1.19416	0.77876	0.403813	protein_coding	47.4513	50.2441	54.2771	39.069	42.1906	48.0658
AC104457.2	ENSG00000223906				lncRNA	0	0	0	0	0	0
CDC14A	ENSG00000079335	-1.06852	0.976096	0.894219	protein_coding	1.35918	2.26389	3.27562	1.72378	2.40184	3.38177
AL589990.1	ENSG00000228086	3.15265		0.516747	lncRNA	0	0.0121858	0.0365573	0	0	0
GPR88	ENSG00000181656	-29.4916		0.0496325	protein_coding	0	0	0	0.0466659	0.112587	0.164964
LINC01349	ENSG00000230402	3.15265		0.516747	lncRNA	0	0.0122449	0.0367346	0	0	0
AC099670.3	ENSG00000285525	-1.06431		0.95025	lncRNA	0	0.0243715	0.0731145	0	0.0295698	0.0466659
VCAM1	ENSG00000162692	1.32583	0.66731	0.258819	protein_coding	47.89	55.7133	70.9346	30.161	42.0502	49.2792
EXTL2	ENSG00000162694	-1.28272	0.706747	0.304227	protein_coding	37.5428	50.8426	60.9044	46.2899	65.1911	82.7846
AC104506.1	ENSG00000273204	-1.36804		0.730272	lncRNA	0	0.0354085	0.0734693	0	0.0591396	0.0933317
SLC30A7	ENSG00000162695	1.33579	0.64655	0.240931	protein_coding	32.3632	48.1878	56.3407	22.6614	36.0263	55.318
DPH5	ENSG00000117543	1.75031	0.247068	0.0327319	protein_coding	44.8192	58.4891	84.2325	24.2498	33.4371	40.7822
AC093157.2	ENSG00000235795	-1.06419		0.945827	lncRNA	0	0.0231636	0.0367346	0	0.02472	0.0466659
AC093157.1	ENSG00000233184	1.39793	0.727579	0.326499	lncRNA	7.01899	7.74965	8.22181	5.00392	5.57133	5.97018
AL109741.1	ENSG00000225938	-4.01018		0.452879	lncRNA	0	0	0	0	0.00916468	0.0274941
S1PR1	ENSG00000170989	-1.1376	0.954003	0.813051	protein_coding	1.61632	3.21569	5.14273	1.58664	3.63778	7.56086
LINC01307	ENSG00000231671				lncRNA	0	0	0	0	0	0
LINC01709	ENSG00000226715	2.10844		0.452433	lncRNA	0	0.0611653	0.146939	0	0.028029	0.084087
OLFM3	ENSG00000118733				protein_coding	0	0	0	0	0	0
AC114485.1	ENSG00000233359				lncRNA	0	0	0	0	0	0
AC099567.1	ENSG00000230864				lncRNA	0	0	0	0	0	0
COL11A1	ENSG00000060718	-1.37697	0.903705	0.654331	protein_coding	12.3198	81.6106	211.867	15.472	112.372	294.764
AC095032.2	ENSG00000230759				lncRNA	0	0	0	0	0	0
AC095032.1	ENSG00000224613	-1.76212		0.654998	lncRNA	0	0.0109187	0.0327562	0	0.0183294	0.0549881
RNPC3	ENSG00000185946	-1.33395	0.860313	0.545237	protein_coding	2.71836	4.09171	5.59326	3.99413	5.45842	6.57989
AMY2B	ENSG00000240038	1.51178	0.859451	0.543624	protein_coding	0.110204	0.532363	1.0482	0.0933317	0.339465	0.714845
AMY2A	ENSG00000243480				protein_coding	0	0	0	0	0	0
AMY1A	ENSG00000237763				protein_coding	0	0	0	0	0	0
AMY1B	ENSG00000174876				protein_coding	0	0	0	0	0	0
AMY1C	ENSG00000187733				protein_coding	0	0	0	0	0	0
AL591888.1	ENSG00000285981				lncRNA	0	0	0	0	0	0
LINC01676	ENSG00000230768				lncRNA	0	0	0	0	0	0
LINC01677	ENSG00000233047				lncRNA	0	0	0	0	0	0
AL355306.2	ENSG00000237480				lncRNA	0	0	0	0	0	0
LINC01661	ENSG00000237460				lncRNA	0	0	0	0	0	0
PRMT6	ENSG00000198890	-1.79244	0.509957	0.140459	protein_coding	2.20408	9.66096	20.3258	16.7333	17.3152	18.366
NTNG1	ENSG00000162631	4.97498	0.56093	0.172791	protein_coding	0	0.0764312	0.229294	0	0.00916468	0.0274941
VAV3	ENSG00000134215	-1.1784		0.943127	protein_coding	0	0	0	0	0	0
VAV3-AS1	ENSG00000230489				lncRNA	0	0	0	0	0	0
LINC02785	ENSG00000226822				lncRNA	0	0	0	0	0	0
SLC25A24	ENSG00000085491	-1.2158	0.828839	0.48696	protein_coding	21.9306	41.2164	58.1423	37.4608	50.0952	71.2921
AL359258.2	ENSG00000260879	-2.25644	0.580025	0.185214	lncRNA	0.0734693	0.187488	0.292458	0.210218	0.4217	0.55999
NBPF4	ENSG00000196427	-1.1784		0.94217	protein_coding	0	0	0	0	0	0
AL359258.1	ENSG00000238122	-1.1784		0.942602	lncRNA	0	0	0	0	0	0
AL390038.1	ENSG00000224698	-4.01018		0.452879	lncRNA	0	0	0	0	0.00916468	0.0274941
NBPF6	ENSG00000186086	-1.1784		0.94217	protein_coding	0	0	0	0	0	0
FAM102B	ENSG00000162636	-1.39233	0.795451	0.430143	protein_coding	3.52652	7.37299	10.8423	6.95321	10.2529	16.8264
HENMT1	ENSG00000162639	-1.13653	0.944179	0.772142	protein_coding	3.12244	4.37341	5.73949	3.98664	4.99847	6.29989
AL160171.1	ENSG00000285923	3.15265		0.516747	lncRNA	0	0.0122449	0.0367346	0	0	0
PRPF38B	ENSG00000134186	1.21457	0.787103	0.41656	protein_coding	39.504	44.6572	53.7428	35.2745	36.753	38.4917
FNDC7	ENSG00000143107	-10.3196	0.205229	0.0236168	protein_coding	0	0.0122449	0.0367346	0.0824822	0.179965	0.373327
AL591719.2	ENSG00000232971				lncRNA	0	0	0	0	0	0
STXBP3	ENSG00000116266	1.10169	0.920495	0.703171	protein_coding	20.351	29.4912	38.292	19.0037	26.7557	32.4705
AKNAD1	ENSG00000162641	-2.00891		0.3991	protein_coding	0	0.046209	0.0731145	0	0.0830171	0.164964
SPATA42	ENSG00000203897	-4.01092		0.452811	lncRNA	0	0	0	0	0.0155553	0.0466659
GPSM2	ENSG00000121957	-2.35228	0.257351	0.0350615	protein_coding	4.48163	5.74805	8.1563	9.05318	13.5151	20.813
CLCC1	ENSG00000121940	1.37128	0.548741	0.165165	protein_coding	52.6392	56.2704	59.106	33.3405	41.0708	52.4524
WDR47	ENSG00000085433	-1.33636	0.651988	0.244691	protein_coding	12.6	19.1328	24.4568	21.9888	25.6047	31.5928
TAF13	ENSG00000197780	1.37419	0.568858	0.177601	protein_coding	35.7043	37.153	39.5265	21.8206	26.955	35.3848
TMEM167B-DT	ENSG00000273382	-4.55088	0.17329	0.0172557	lncRNA	0.0367346	0.287449	0.694588	0.659857	1.32497	1.68174
TMEM167B	ENSG00000215717	1.45012	0.374808	0.073453	protein_coding	57.3583	65.4249	69.5387	41.2961	45.2067	51.5658
AL356488.2	ENSG00000270066				lncRNA	0	0	0	0	0	0
C1orf194	ENSG00000179902	-1.1784		0.94217	protein_coding	0	0	0	0	0	0
ELAPOR1	ENSG00000116299	1.91173	0.604607	0.204601	protein_coding	2.06364	2.83813	3.45306	1.05109	1.48302	1.9133
SARS1	ENSG00000031698	1.03883	0.974163	0.889766	protein_coding	373.879	436.124	533.313	267.847	419.856	498.298
CELSR2	ENSG00000143126	1.05146	0.976548	0.895578	protein_coding	4.7755	7.78436	12.5456	5.55324	7.38573	10.9701
PSRC1	ENSG00000134222	-2.07014	0.521584	0.148184	protein_coding	2.30311	3.81624	6.0599	4.75992	7.89433	12.7847
MYBPHL	ENSG00000221986	-4.01018		0.452879	protein_coding	0	0	0	0	0.00916468	0.0274941
SORT1	ENSG00000134243	-1.19487	0.885241	0.607627	protein_coding	15.4653	38.8384	72.0964	26.6976	46.4073	60.212
PSMA5	ENSG00000143106	1.2228	0.784462	0.412	protein_coding	119.981	162.502	230.767	104.395	132.919	152.45
SYPL2	ENSG00000143028	1.08344	0.97875	0.902851	protein_coding	0.917174	3.43101	5.8126	0.577375	3.1713	4.47992
ATXN7L2	ENSG00000162650	-1.56554	0.727654	0.326672	protein_coding	2.16191	2.94359	3.47294	3.35427	4.63719	5.84405
CYB561D1	ENSG00000174151	-1.04737	0.972581	0.881328	protein_coding	8.58213	16.5078	26.3943	13.3621	17.2942	20.1809
AMIGO1	ENSG00000181754	1.361	0.775008	0.397888	protein_coding	5.84081	8.11837	9.8339	5.30635	5.98186	6.43266
GPR61	ENSG00000156097				protein_coding	0	0	0	0	0	0
AL355310.3	ENSG00000254942				lncRNA	0	0	0	0	0	0
GNAI3	ENSG00000065135	1.18862	0.811413	0.455326	protein_coding	141.061	143.785	147.501	89.8049	120.918	144.151
AL355310.1	ENSG00000225113				lncRNA	0	0	0	0	0	0
GNAT2	ENSG00000134183	-2.6039		0.386579	protein_coding	0	0.0121858	0.0365573	0	0.0323439	0.0549881
AMPD2	ENSG00000116337	1.08779	0.938998	0.755984	protein_coding	58.0768	95.6511	149.694	78.1187	87.9283	106.538
AL355310.2	ENSG00000228703	-9.67516		0.206143	lncRNA	0	0	0	0	0.0371937	0.084087
GSTM4	ENSG00000168765	1.22186	0.798799	0.435247	protein_coding	15.2444	23.1626	28.7265	16.304	18.9683	23.7546
GSTM2	ENSG00000213366	1.0218	0.986678	0.932235	protein_coding	22.2634	28.6705	34.8244	24.9196	28.0623	33.3405
GSTM1	ENSG00000134184	-1.14019	0.975089	0.891921	protein_coding	0.587754	8.63707	24.6654	0.294305	9.84437	28.5388
AC000032.1	ENSG00000260246	-4.0108		0.452822	lncRNA	0	0	0	0	0.0140145	0.0420435
GSTM5	ENSG00000134201	1.54143	0.808492	0.450134	protein_coding	2.81491	7.75827	15.1334	1.02665	5.02091	11.1351
AL158847.1	ENSG00000241720	-4.0108		0.452822	lncRNA	0	0	0	0	0.0140145	0.0420435
GSTM3	ENSG00000134202	-1.25307	0.785535	0.414217	protein_coding	23.945	40.1326	60.8938	45.7792	50.2927	53.8059
EPS8L3	ENSG00000198758				protein_coding	0	0	0	0	0	0
LINC01768	ENSG00000228420	-1.1784		0.94217	lncRNA	0	0	0	0	0	0
AL450468.1	ENSG00000235005	-4.0108		0.452822	lncRNA	0	0	0	0	0.0140145	0.0420435
AL450468.2	ENSG00000261055	5.40742		0.332287	lncRNA	0	0.0218375	0.0655124	0	0	0
CSF1	ENSG00000184371	1.68336	0.28787	0.0434767	protein_coding	86.6041	132.402	187.604	53.5859	78.6685	117.974
AHCYL1	ENSG00000168710	1.45308	0.457898	0.110899	protein_coding	170.978	216.385	274.334	148.55	148.91	149.471
STRIP1	ENSG00000143093	-1.11971	0.897332	0.634707	protein_coding	30.0857	34.1555	42.114	33.5702	38.2652	43.0525
AL160006.1	ENSG00000258634	2.05077	0.16669	0.0162296	lncRNA	12.5784	16.6695	21.7469	6.76655	8.12741	10.3847
ALX3	ENSG00000156150	5.45655		0.312952	protein_coding	0	0.0231636	0.0367346	0	0	0
LINC01397	ENSG00000258673				lncRNA	0	0	0	0	0	0
UBL4B	ENSG00000186150				protein_coding	0	0	0	0	0	0
SLC6A17	ENSG00000197106	-1.22912		0.800181	protein_coding	0.0327562	0.072084	0.146939	0.0549881	0.0914834	0.126131
SLC6A17-AS1	ENSG00000227091				lncRNA	0	0	0	0	0	0
AL355990.1	ENSG00000235526				lncRNA	0	0	0	0	0	0
LINC02586	ENSG00000224965	-1.1784		0.94217	lncRNA	0	0	0	0	0	0
KCNC4	ENSG00000116396	3.01065	0.0657793	0.003576	protein_coding	5.3008	8.27609	12.7469	2.19952	2.76087	3.6866
RBM15-AS1	ENSG00000227963	1.11282		0.904023	lncRNA	0	0.0734101	0.183673	0	0.0652227	0.168174
RBM15	ENSG00000162775	1.57334	0.610248	0.210452	protein_coding	5.66683	8.48829	11.8286	4.43326	5.37303	6.59857
LAMTOR5-AS1	ENSG00000224699	1.37682	0.864047	0.555094	lncRNA	0.26205	0.514679	0.767702	0.279995	0.356932	0.412411
SLC16A4	ENSG00000168679	-2.08365	0.133048	0.0108898	protein_coding	8.26529	13.8195	19.0098	25.7344	28.8125	33.8794
AL355488.1	ENSG00000273373	1.2103	0.930499	0.728503	lncRNA	0.367346	0.448446	0.584916	0.233329	0.340842	0.494893
LAMTOR5	ENSG00000134248	1.22506	0.776156	0.400544	protein_coding	46.2449	62.4451	89.008	43.7155	50.9798	60.0381
PROK1	ENSG00000143125				protein_coding	0	0	0	0	0	0
AL358215.1	ENSG00000270380				lncRNA	0	0	0	0	0	0
AL358215.2	ENSG00000282887				lncRNA	0	0	0	0	0	0
AL358215.3	ENSG00000283999				lncRNA	0	0	0	0	0	0
CYMP-AS1	ENSG00000235407				lncRNA	0	0	0	0	0	0
KCNA10	ENSG00000143105				protein_coding	0	0	0	0	0	0
KCNA2	ENSG00000177301	-1.1784		0.94217	protein_coding	0	0	0	0	0	0
AL365361.1	ENSG00000259834	-1.04913		0.972529	lncRNA	0	0.0109187	0.0327562	0	0.00916468	0.0274941
KCNA3	ENSG00000177272	2.32758		0.511359	protein_coding	0	0.0327562	0.0982686	0	0.00916468	0.0274941
CD53	ENSG00000143119				protein_coding	0	0	0	0	0	0
AL360270.2	ENSG00000261654	1.16542		0.84662	lncRNA	0	0.0596617	0.146229	0.0420435	0.0478992	0.0549881
AL360270.1	ENSG00000232811	-1.1784		0.94217	lncRNA	0	0	0	0	0	0
LRIF1	ENSG00000121931	1.43773	0.485791	0.126618	protein_coding	20.7347	25.2926	29.392	13.7062	17.5678	19.6308
AL360270.3	ENSG00000273010	-2.4569	0.505006	0.13775	lncRNA	0.0734693	0.118175	0.182786	0.186663	0.298863	0.462479
DRAM2	ENSG00000156171	1.83747	0.194744	0.0214255	protein_coding	38.8652	51.8075	77.0754	24.8057	28.1849	33.1028
CEPT1	ENSG00000134255	1.66206	0.282338	0.0417801	protein_coding	24.9428	30.5496	37.8989	13.1596	18.3458	23.8648
AL355816.1	ENSG00000272982				lncRNA	0	0	0	0	0	0
AL355816.2	ENSG00000273221	2.89025	0.521584	0.148028	lncRNA	0.146229	0.152316	0.163781	0.0274941	0.0542898	0.0933317
DENND2D	ENSG00000162777	4.211	0.001637	1.931e-05	protein_coding	13.1606	17.9656	24.6857	2.3095	4.278	5.71792
CHI3L2	ENSG00000064886	2.44484	0.609969	0.20965	protein_coding	0.360318	1.19582	2.09387	0.164964	0.48929	0.882914
CHIA	ENSG00000134216				protein_coding	0	0	0	0	0	0
AL356387.1	ENSG00000229283				lncRNA	0	0	0	0	0	0
PIFO	ENSG00000173947	1.65749	0.754671	0.364382	protein_coding	0.655124	0.828963	1.0236	0.13747	0.529873	0.798827
OVGP1	ENSG00000085465	2.23286	0.499026	0.134869	protein_coding	0.767702	1.1454	1.65306	0.419993	0.50063	0.577375
AL390195.2	ENSG00000260948	1.07947	0.973356	0.886225	lncRNA	0.360318	0.413274	0.440816	0.294305	0.375569	0.419993
AL390195.1	ENSG00000243960	45.8752	0.209903	0.0246551	lncRNA	0	0.228511	0.393075	0	0	0
WDR77	ENSG00000116455	-1.49641	0.429602	0.0977058	protein_coding	15.7959	21.3287	26.833	27.659	31.9444	37.146
ATP5PB	ENSG00000116459	-1.12368	0.888807	0.615889	protein_coding	106.753	125.933	146.094	116.052	141.555	160.577
C1orf162	ENSG00000143110	3.0285	0.373968	0.0731587	protein_coding	0.458587	0.54393	0.697958	0.109976	0.182967	0.252261
TMIGD3	ENSG00000121933	1.33672		0.747251	protein_coding	0.0327562	0.0353494	0.0367346	0	0.0183294	0.0549881
ADORA3	ENSG00000282608	-6.84356		0.277062	protein_coding	0	0	0	0	0.028029	0.084087
RAP1A	ENSG00000116473	-1.31981	0.609109	0.208872	protein_coding	37.102	39.5109	40.9441	43.0946	52.1202	56.9402
LINC01160	ENSG00000231346	-4.37129	0.413792	0.0894872	lncRNA	0	0.0488021	0.109672	0	0.230395	0.504522
INKA2	ENSG00000197852	2.01113	0.464458	0.114335	protein_coding	10.744	31.6802	54.9455	4.89394	15.7585	25.0596
INKA2-AS1	ENSG00000227811	3.86419	0.250643	0.0335823	lncRNA	1.27749	4.45972	7.82448	0.384917	1.15694	1.86663
AL049557.1	ENSG00000284830	-1.07511		0.955681	lncRNA	0	0.0122449	0.0367346	0	0.00916468	0.0274941
DDX20	ENSG00000064703	1.0738	0.947454	0.784513	protein_coding	16.0163	24.3845	32.865	17.6162	22.7223	29.3528
KCND3	ENSG00000171385	1.0818	0.981905	0.912638	protein_coding	0.360318	1.90147	3.94818	0.357423	1.76228	3.49994
KCND3-IT1	ENSG00000232558				lncRNA	0	0	0	0	0	0
KCND3-AS1	ENSG00000237556				lncRNA	0	0	0	0	0	0
LINC01750	ENSG00000231437	-1.44118		0.642371	lncRNA	0.0367346	0.0584539	0.0731145	0	0.0897152	0.186663
LINC02884	ENSG00000231246	-1.0796		0.952583	lncRNA	0	0.0121858	0.0365573	0	0.0140145	0.0420435
CTTNBP2NL	ENSG00000143079	-1.0425	0.971763	0.878385	protein_coding	29.1673	52.2869	66.1676	47.2149	54.5026	63.3738
WNT2B	ENSG00000134245	3.58341	0.224107	0.0274705	protein_coding	1.38918	3.61804	7.66495	0.462479	0.995974	1.73213
AL354760.1	ENSG00000273483	-1.36778		0.701228	lncRNA	0	0.0366164	0.0731145	0.0274941	0.0542898	0.0933317
ST7L	ENSG00000007341	1.07949	0.952614	0.802726	protein_coding	8.35284	12.9897	19.3388	8.82559	12.0492	14.7931
CAPZA1	ENSG00000116489	1.03412	0.976548	0.89529	protein_coding	116.155	172.368	219.041	121.253	166.672	198.864
MOV10	ENSG00000155363	-1.50218	0.495893	0.132172	protein_coding	26.4122	40.9598	49.462	49.0458	61.5177	72.6943
AL603832.1	ENSG00000225075				lncRNA	0	0	0	0	0	0
RHOC	ENSG00000155366	-1.34	0.64771	0.241922	protein_coding	213.979	271.564	332.017	310.325	363.928	391.845
AL603832.3	ENSG00000271810	2.95065		0.24285	protein_coding	0.0655124	0.131923	0.257142	0	0.0466659	0.139998
PPM1J	ENSG00000155367	3.91762	0.15067	0.0136043	protein_coding	1.35262	5.4364	10.8423	1.07331	1.37823	1.8421
AL603832.2	ENSG00000261595				lncRNA	0	0	0	0	0	0
TAFA3	ENSG00000184599	3.55646		0.176003	protein_coding	0	0.102247	0.196537	0	0.0295698	0.0466659
LINC01356	ENSG00000215866	16.3778	0.0934537	0.00623	lncRNA	0.109672	0.281764	0.440816	0	0.0140145	0.0420435
LINC01357	ENSG00000224167	1.33538	0.877928	0.588698	lncRNA	0.475244	0.755055	1.10204	0.439905	0.579249	0.79332
SLC16A1	ENSG00000155380	-1.15818	0.860792	0.548094	protein_coding	84.306	114.983	144.291	88.922	133.139	172.223
SLC16A1-AS1	ENSG00000226419	1.65905	0.46607	0.115702	lncRNA	8.2985	9.09739	9.66308	4.75647	5.56325	6.71988
AL390242.1	ENSG00000287807				lncRNA	0	0	0	0	0	0
LRIG2-DT	ENSG00000238198	-1.41607	0.874967	0.581171	lncRNA	0.0655124	0.131687	0.219344	0.0933317	0.18905	0.336348
LRIG2	ENSG00000198799	1.96272	0.0837749	0.005267	protein_coding	23.1586	27.8079	34.1265	11.1836	14.1436	15.7541
MAGI3	ENSG00000081026	-1.37284	0.752552	0.361458	protein_coding	5.10611	6.70666	8.28732	8.32461	9.20993	9.92535
PHTF1	ENSG00000116793	-1.41814	0.618297	0.216535	protein_coding	12.2694	20.699	25.5171	23.7546	29.3514	34.3401
RSBN1	ENSG00000081019	1.09006	0.944523	0.77391	protein_coding	10.5061	12.3971	13.5611	7.35761	11.3265	17.5687
AL137856.1	ENSG00000231128				lncRNA	0	0	0	0	0	0
PTPN22	ENSG00000134242	5.75723	0.0209467	0.0006529	protein_coding	3.53767	4.6747	6.42856	0.326661	0.785434	1.56716
AP4B1-AS1	ENSG00000226167	3.15265		0.516747	lncRNA	0	0.0122449	0.0367346	0	0	0
BCL2L15	ENSG00000188761	-3.26545		0.184874	protein_coding	0	0.0244306	0.0367346	0	0.076934	0.13747
AP4B1	ENSG00000134262	-1.13409	0.903942	0.654761	protein_coding	9.59757	13.658	17.302	13.4996	15.5009	18.6663
DCLRE1B	ENSG00000118655	-1.57174	0.580087	0.185449	protein_coding	5.63407	6.35995	7.38456	8.66096	9.96165	11.6575
HIPK1-AS1	ENSG00000235527	10.0812		0.184194	lncRNA	0	0.047476	0.109672	0	0	0
HIPK1	ENSG00000163349	1.2786	0.675923	0.269119	protein_coding	60.8611	75.756	90.5141	52.1258	59.2029	71.457
OLFML3	ENSG00000116774	-3.63343	0.006919	0.0001312	protein_coding	14.0524	34.9532	45.6234	71.622	127.007	173.976
AL591742.2	ENSG00000282048				lncRNA	0	0	0	0	0	0
SYT6	ENSG00000134207				protein_coding	0	0	0	0	0	0
AL121999.1	ENSG00000232895				lncRNA	0	0	0	0	0	0
TRIM33	ENSG00000197323	-1.10119	0.919805	0.697079	protein_coding	16.4939	25.2264	31.7683	23.166	27.7432	35.7973
BCAS2	ENSG00000116752	1.58078	0.30368	0.0483274	protein_coding	40.2861	48.4666	59.8775	24.5954	30.619	36.1822
DENND2C	ENSG00000175984	-1.07537	0.976096	0.894361	protein_coding	0.734693	1.72757	3.39982	1.09976	1.87142	2.70662
AMPD1	ENSG00000116748				protein_coding	0	0	0	0	0	0
NRAS	ENSG00000213281	-1.52299	0.463998	0.114141	protein_coding	29.0571	50.5758	65.3487	63.7456	77.0119	102.333
CSDE1	ENSG00000009307	1.27756	0.740092	0.343358	protein_coding	727.636	825.157	972.66	527.198	645.944	784.733
SIKE1	ENSG00000052723	1.69579	0.219516	0.0265937	protein_coding	49.6082	58.2888	70.457	27.7067	34.3186	44.4029
SYCP1	ENSG00000198765				protein_coding	0	0	0	0	0	0
TSHB	ENSG00000134200				protein_coding	0	0	0	0	0	0
TSPAN2	ENSG00000134198	-1.66785	0.700985	0.2981	protein_coding	1.72653	11.4371	17.8521	7.23148	19.0789	26.5529
LINC01765	ENSG00000233730				lncRNA	0	0	0	0	0	0
AL049825.1	ENSG00000285698	63.6826	0.005252	8.716e-05	lncRNA	0.292458	1.067	2.06364	0	0.00916468	0.0274941
NGF-AS1	ENSG00000228035	-1.84154		0.568576	lncRNA	0	0.0122449	0.0367346	0	0.0183294	0.0549881
NGF	ENSG00000134259	5.33508	0.001893	2.398e-05	protein_coding	14.1111	32.4977	57.8147	1.89196	6.0839	8.19323
AL512638.3	ENSG00000287103				lncRNA	0	0	0	0	0	0
VANGL1	ENSG00000173218	-1.22065	0.834265	0.494973	protein_coding	14.8408	29.1851	41.8581	26.3613	35.6128	45.3377
CASQ2	ENSG00000118729	-1.1784		0.94217	protein_coding	0	0	0	0	0	0
NHLH2	ENSG00000177551				protein_coding	0	0	0	0	0	0
LINC01649	ENSG00000228127				lncRNA	0	0	0	0	0	0
SLC22A15	ENSG00000163393	8.93536	0.154912	0.01426	protein_coding	0.257142	2.14574	5.33926	0	0.229117	0.687351
AL365318.1	ENSG00000237993				lncRNA	0	0	0	0	0	0
MAB21L3	ENSG00000173212	-6.84145		0.277149	protein_coding	0	0	0	0	0.0183294	0.0549881
LINC01779	ENSG00000235933				lncRNA	0	0	0	0	0	0
AL355538.1	ENSG00000287217				lncRNA	0	0	0	0	0	0
ATP1A1	ENSG00000163399	1.08367	0.937093	0.74803	protein_coding	401.526	431.555	456.281	354.595	398.305	474.732
ATP1A1-AS1	ENSG00000203865	-1.53153	0.789577	0.42038	lncRNA	0.694588	1.11634	1.73608	1.45718	1.73089	2.10218
LINC01762	ENSG00000233154	3.15265		0.516747	lncRNA	0	0.0122449	0.0367346	0	0	0
AL136376.1	ENSG00000230381				lncRNA	0	0	0	0	0	0
AL390066.1	ENSG00000224950	-2.28318		0.344013	lncRNA	0	0.0352902	0.0731145	0	0.076934	0.13747
AL390066.2	ENSG00000286276				lncRNA	0	0	0	0	0	0
CD58	ENSG00000116815	1.23239	0.890977	0.620278	protein_coding	5.36326	9.87924	16.3781	4.45661	8.00853	11.8224
IGSF3	ENSG00000143061	1.44518	0.896138	0.631167	protein_coding	0.771427	3.84706	9.89238	0.462479	2.6531	6.98349
LINC02868	ENSG00000203864				lncRNA	0	0	0	0	0	0
CD2	ENSG00000116824				protein_coding	0	0	0	0	0	0
AL157904.1	ENSG00000272715	-1.06403		0.949269	lncRNA	0	0.0218375	0.0655124	0	0.0183294	0.0549881
PTGFRN	ENSG00000134247	-1.4085	0.880822	0.595577	protein_coding	11.902	45.5538	110.356	14.6311	64.158	158.943
CD101	ENSG00000134256	-1.37873	0.903545	0.65369	protein_coding	0	0.154188	0.425831	0.0420435	0.207315	0.439905
AL445231.1	ENSG00000236137	-1.84154		0.58011	lncRNA	0	0.0121858	0.0365573	0	0.0183294	0.0549881
TTF2	ENSG00000116830	1.15563	0.901739	0.646383	protein_coding	8.8103	10.2838	11.7922	6.30653	8.85874	12.2898
TRIM45	ENSG00000134253	1.46348	0.734939	0.337657	protein_coding	5.33736	5.67388	6.02714	3.36348	3.79721	4.48153
VTCN1	ENSG00000134258	-1.1784		0.94217	protein_coding	0	0	0	0	0	0
LINC01525	ENSG00000235202				lncRNA	0	0	0	0	0	0
AL358072.1	ENSG00000271427	-1.05451		0.949283	lncRNA	0	0.046209	0.0731145	0	0.0463584	0.084087
MAN1A2	ENSG00000198162	-1.39804	0.524558	0.150307	protein_coding	25.5306	36.9716	49.3523	44.7763	51.6539	60.0195
AL157902.1	ENSG00000236866				lncRNA	0	0	0	0	0	0
TENT5C	ENSG00000183508	3.14456	0.428832	0.0967436	protein_coding	0.109672	0.849229	1.70332	0	0.252831	0.632363
GDAP2	ENSG00000196505	2.05645	0.0596442	0.003039	protein_coding	24.3106	28.5837	35.5959	10.0484	13.8964	16.9864
WDR3	ENSG00000065183	1.19767	0.805262	0.44566	protein_coding	37.4731	44.1857	49.9372	32.9621	36.9069	43.4459
SPAG17	ENSG00000155761	-1.84161		0.568556	protein_coding	0	0.0109187	0.0327562	0	0.0183294	0.0549881
AL391557.1	ENSG00000287980				lncRNA	0	0	0	0	0	0
TBX15	ENSG00000092607				protein_coding	0	0	0	0	0	0
AL139420.1	ENSG00000226172				lncRNA	0	0	0	0	0	0
AL139420.2	ENSG00000239216				lncRNA	0	0	0	0	0	0
WARS2	ENSG00000116874	1.14698	0.902607	0.650472	protein_coding	12.2694	12.3333	12.4474	8.27571	10.839	12.5531
WARS2-IT1	ENSG00000224238				lncRNA	0	0	0	0	0	0
WARS2-AS1	ENSG00000231365	1.50349	0.729599	0.33063	lncRNA	4.1928	8.34448	12.6488	2.14454	5.56414	8.07319
AL359915.1	ENSG00000227712	3.15253		0.516763	lncRNA	0	0.0109187	0.0327562	0	0	0
LINC01780	ENSG00000232650	-1.1784		0.94217	lncRNA	0	0	0	0	0	0
HAO2	ENSG00000116882	3.15265		0.516747	protein_coding	0	0.0122449	0.0367346	0	0	0
HAO2-IT1	ENSG00000230921				lncRNA	0	0	0	0	0	0
HSD3B2	ENSG00000203859				protein_coding	0	0	0	0	0	0
HSD3B1	ENSG00000203857	-4.01018		0.452879	protein_coding	0	0	0	0	0.00916468	0.0274941
LINC00622	ENSG00000260941	-1.12633	0.957319	0.828102	lncRNA	0.655124	1.18324	1.5354	1.09313	1.31508	1.73213
ZNF697	ENSG00000143067	1.0807	0.94049	0.758759	protein_coding	14.0694	23.9699	33.0112	19.0863	22.1497	27.6865
PHGDH	ENSG00000092621	-1.28162	0.707663	0.305237	protein_coding	184.155	218.409	248.583	203.428	279.966	325.627
HMGCS2	ENSG00000134240				protein_coding	0	0	0	0	0	0
REG4	ENSG00000134193	-1.1784		0.94217	protein_coding	0	0	0	0	0	0
ADAM30	ENSG00000134249				protein_coding	0	0	0	0	0	0
NOTCH2	ENSG00000134250	-1.02026	0.989576	0.941264	protein_coding	272.277	408.08	591.021	294.431	416.314	545.345
AC245008.1	ENSG00000273406	10.064		0.163792	lncRNA	0	0.044942	0.0982686	0	0	0
SEC22B	ENSG00000265808	1.40089	0.516106	0.143971	protein_coding	250.052	253.093	258.807	171.537	180.665	187.457
NOTCH2NLR	ENSG00000286106	-1.5718	0.90222	0.647507	protein_coding	0	1.24448	2.77835	0	1.95931	3.31328
NBPF26	ENSG00000273136	-1.00543	0.996933	0.981816	protein_coding	18.3107	22.0644	26.7233	18.1461	22.2403	26.0396
AC253572.1	ENSG00000287979				lncRNA	0	0	0	0	0	0
PPIAL4A	ENSG00000263353				protein_coding	0	0	0	0	0	0
LINC00623	ENSG00000226067	-1.55019	0.549883	0.165693	lncRNA	7.00983	10.6394	14.6595	6.98349	16.5201	21.513
FCGR1B	ENSG00000198019	-4.01092		0.452811	protein_coding	0	0	0	0	0.0155553	0.0466659
AC244453.3	ENSG00000234998				lncRNA	0	0	0	0	0	0
AC244453.2	ENSG00000233029	-1.06416		0.946565	lncRNA	0	0.0231045	0.0365573	0	0.0231792	0.0420435
AC244453.1	ENSG00000227193	7.85376		0.245964	lncRNA	0	0.0366164	0.0731145	0	0	0
FAM72B	ENSG00000188610	-2.88355	0.364521	0.0696364	protein_coding	0.196537	0.602631	1.0236	1.30664	1.72338	2.39198
SRGAP2C	ENSG00000171943	1.66902	0.31283	0.0512488	protein_coding	35.1315	43.0781	57.2579	18.0787	25.7684	37.6669
SRGAP2-AS1	ENSG00000230806				lncRNA	0	0	0	0	0	0
LINC02798	ENSG00000227082	-3.11221		0.328812	lncRNA	0	0.0121858	0.0365573	0	0.0366587	0.109976
AL592494.1	ENSG00000228826				lncRNA	0	0	0	0	0	0
AL592494.2	ENSG00000272583				lncRNA	0	0	0	0	0	0
LINC01691	ENSG00000224857				lncRNA	0	0	0	0	0	0
LINC02799	ENSG00000235887	-1.1784		0.94217	lncRNA	0	0	0	0	0	0
AC239800.2	ENSG00000232721	1.33667		0.758134	lncRNA	0	0.0340824	0.0655124	0	0.0183294	0.0549881
LINC02591	ENSG00000263590	-1.24515	0.860639	0.547019	lncRNA	4.22555	6.42502	9.98013	5.85623	8.01433	9.88022
H3-2	ENSG00000273213	1.14253	0.946955	0.78087	protein_coding	2.8653	4.2296	5.00834	2.52261	3.68381	5.16888
AC246680.1	ENSG00000230186	-1.1784		0.94217	lncRNA	0	0	0	0	0	0
FAM72C	ENSG00000263513	-1.62878	0.822997	0.47684	protein_coding	0.131025	0.239238	0.367346	0.126131	0.383664	0.604869
LINC02802	ENSG00000232527	-1.03551	0.984096	0.922392	lncRNA	6.0685	9.44342	15.723	6.57989	9.77357	11.7675
PPIAL4E	ENSG00000271567				protein_coding	0	0	0	0	0	0
AC246785.3	ENSG00000237343	1.5062		0.640035	lncRNA	0.0365573	0.058513	0.0734693	0	0.0420435	0.126131
NBPF15	ENSG00000266338	1.02542	0.981914	0.912978	protein_coding	36.2282	38.537	39.9298	32.9379	37.66	40.6561
PPIAL4F	ENSG00000279782				protein_coding	0	0	0	0	0	0
LINC01632	ENSG00000277199				lncRNA	0	0	0	0	0	0
FP700111.1	ENSG00000224363				lncRNA	0	0	0	0	0	0
SRGAP2B	ENSG00000196369	1.47751	0.493518	0.130515	protein_coding	30.3425	44.6449	61.0903	21.4196	30.1808	43.0557
FAM72D	ENSG00000215784	-7.73757	0.169358	0.0167452	protein_coding	0	0.141161	0.292458	0.419993	1.11573	2.25451
PPIAL4D	ENSG00000256374				protein_coding	0	0	0	0	0	0
AC245014.3	ENSG00000276216	-1.1784		0.94217	lncRNA	0	0	0	0	0	0
AC245014.1	ENSG00000236140	3.15253		0.516763	lncRNA	0	0.0109187	0.0327562	0	0	0
NBPF20	ENSG00000162825	-1.06562	0.968242	0.861916	protein_coding	5.86336	8.6927	12.9413	5.71876	9.2819	11.3938
AC239860.3	ENSG00000287374				lncRNA	0	0	0	0	0	0
GPR89A	ENSG00000117262	1.16164	0.868888	0.567183	protein_coding	19.1387	20.0674	20.9839	11.4358	17.2389	20.868
PDZK1	ENSG00000174827	-2.1114	0.605827	0.205605	protein_coding	0.0655124	0.192793	0.292458	0.252261	0.376268	0.549881
CD160	ENSG00000117281	3.15265		0.516747	protein_coding	0	0.0122449	0.0367346	0	0	0
RNF115	ENSG00000265491	-1.23438	0.7528	0.361926	protein_coding	31.2244	32.9512	34.9836	36.787	40.7923	45.7325
POLR3C	ENSG00000186141	1.07274	0.942799	0.768447	protein_coding	37.7636	39.7505	43.1632	28.6488	37.1091	42.2326
NUDT17	ENSG00000186364	-1.16575	0.940602	0.76051	protein_coding	1.61632	2.17032	2.55498	1.78711	2.55516	2.98509
PIAS3	ENSG00000131788	1.08476	0.930499	0.727795	protein_coding	50.4118	67.4385	85.0039	56.2803	62.1727	65.6589
ANKRD35	ENSG00000198483	-1.35452	0.89361	0.624777	protein_coding	0.330612	0.594914	1.01544	0.373327	0.791289	1.62215
ITGA10	ENSG00000143127	-4.22005	0.158398	0.0148845	protein_coding	0.163781	0.702153	1.0653	2.33699	2.96702	3.87327
AC243547.1	ENSG00000244619				lncRNA	0	0	0	0	0	0
PEX11B	ENSG00000131779	-1.18639	0.817501	0.465422	protein_coding	18.5143	23.1226	29.1361	25.0159	27.4058	29.5286
RBM8A	ENSG00000265241	-1.29325	0.657758	0.249706	protein_coding	46.3828	70.2157	93.5134	86.4414	90.7969	97.8583
LIX1L-AS1	ENSG00000234222	-1.77084		0.454853	lncRNA	0	0.0488613	0.0734693	0.0466659	0.0850928	0.126131
AC243547.3	ENSG00000280778	-4.01092		0.452811	protein_coding	0	0	0	0	0.0155553	0.0466659
LIX1L	ENSG00000271601	-1.13412	0.875422	0.582408	protein_coding	33.4285	39.6878	47.1034	41.539	45.0157	47.2623
ANKRD34A	ENSG00000272031	-1.94768	0.552588	0.167345	protein_coding	1.50612	3.0255	4.13097	3.29929	5.92903	7.46654
AC243547.2	ENSG00000278431	-4.01018		0.453063	lncRNA	0	0	0	0	0.00916468	0.0274941
POLR3GL	ENSG00000121851	-1.14372	0.869361	0.568528	protein_coding	23.2139	24.3357	26.0449	18.6685	27.9272	33.8328
TXNIP	ENSG00000265972	-2.34136	0.207468	0.0240184	protein_coding	50.3999	217.931	487.272	365.671	510.26	605.679
HJV	ENSG00000168509				protein_coding	0	0	0	0	0	0
AC239799.2	ENSG00000287190	-4.01092		0.452811	lncRNA	0	0	0	0	0.0155553	0.0466659
LINC01719	ENSG00000233396	-1.01179	0.996933	0.981114	lncRNA	1.60505	3.35596	4.71589	1.8696	3.41061	4.19993
NBPF10	ENSG00000271425	-1.54443	0.411259	0.0878099	protein_coding	12.1224	18.5373	24.7858	23.04	28.6578	32.1994
NOTCH2NLA	ENSG00000264343	-1.66632	0.606446	0.205995	protein_coding	4.04081	7.64403	10.3091	9.37984	12.7327	16.3315
AC239799.1	ENSG00000276509	-1.42948	0.864189	0.55553	lncRNA	0.0982686	0.191348	0.365573	0.247446	0.273915	0.294305
PPIAL4H	ENSG00000270339	-1.1784		0.94217	protein_coding	0	0	0	0	0	0
AC245407.2	ENSG00000287978	-3.1289	0.363643	0.0691839	lncRNA	0.0327562	0.120709	0.255901	0.192458	0.398813	0.630653
NBPF12	ENSG00000268043	1.31393	0.675923	0.268074	protein_coding	19.5882	25.6082	29.5017	16.084	19.5058	22.3671
AC244394.3	ENSG00000234225	-4.01018		0.452879	lncRNA	0	0	0	0	0.00916468	0.0274941
PRKAB2	ENSG00000131791	2.28532	0.0104769	0.0002387	protein_coding	110.828	131.406	161.947	45.1968	57.509	67.8055
AC242426.2	ENSG00000237188	-1.24109	0.903214	0.651466	lncRNA	1.02857	2.31181	3.2536	2.14422	2.86671	3.26661
FMO5	ENSG00000131781	-3.16276	0.40323	0.0844793	protein_coding	0.0367346	0.165592	0.329015	0.420435	0.532048	0.653322
CHD1L	ENSG00000131778	-1.64505	0.235911	0.030176	protein_coding	21.4898	24.1539	27.1255	34.6425	39.8112	49.9791
LINC00624	ENSG00000278811				lncRNA	0	0	0	0	0	0
BCL9	ENSG00000116128	-1.85126	0.125072	0.009778	protein_coding	11.902	19.6044	26.504	31.7328	36.3045	43.473
AC242628.1	ENSG00000288626				protein_coding	0	0	0	0	0	0
ACP6	ENSG00000162836	1.89783	0.327309	0.0556839	protein_coding	6.17818	10.1641	13.9959	5.03141	5.36397	5.97323
AC241644.1	ENSG00000227139				lncRNA	0	0	0	0	0	0
GJA5	ENSG00000265107	-4.6527	0.582033	0.187639	protein_coding	0	0.233095	0.589612	0.0420435	1.09906	3.16182
AC241644.3	ENSG00000274415				lncRNA	0	0	0	0	0	0
AC241644.2	ENSG00000234190				lncRNA	0	0	0	0	0	0
GJA8	ENSG00000121634				protein_coding	0	0	0	0	0	0
GPR89B	ENSG00000188092	1.711	0.338393	0.0598396	protein_coding	8.73718	13.0451	15.4285	6.60083	7.6024	8.41318
AC239803.1	ENSG00000273059	-1.1784		0.94217	lncRNA	0	0	0	0	0	0
LINC02804	ENSG00000274372	10.0644		0.167921	lncRNA	0	0.046209	0.0731145	0	0	0
NBPF11	ENSG00000263956	1.47493	0.399849	0.0829208	protein_coding	23.4207	24.2011	25.4204	15.7266	16.4213	17.2664
LINC02805	ENSG00000232265	-1.1784		0.94217	lncRNA	0	0	0	0	0	0
AC239809.3	ENSG00000227733	1.27605	0.957206	0.82378	lncRNA	0	0.790128	2.26018	0	0.614569	1.75962
LINC01731	ENSG00000234283	-1.84216		0.585842	lncRNA	0	0.0122449	0.0367346	0	0.0295698	0.0466659
LINC01138	ENSG00000274020	1.028	0.991135	0.947175	lncRNA	3.74693	5.71675	9.56482	4.64649	5.57047	6.13835
LINC02806	ENSG00000238107	19.0411	0.406727	0.0858037	lncRNA	0	0.0913283	0.163781	0	0	0
AC245100.1	ENSG00000224481	2.97249		0.33568	lncRNA	0	0.0450011	0.0982686	0	0.00916468	0.0274941
AC245100.5	ENSG00000272824	1.29129	0.928978	0.721511	lncRNA	0.0327562	0.145198	0.255901	0.084087	0.104963	0.13747
PPIAL4G	ENSG00000236334				protein_coding	0	0	0	0	0	0
NBPF14	ENSG00000270629	-1.61697	0.284531	0.0424879	protein_coding	33.3183	50.1224	70.0437	64.611	81.0709	90.7299
NOTCH2NLB	ENSG00000286019	-1.14296	0.953428	0.811955	protein_coding	0.913931	1.93856	3.79972	1.67997	2.21224	3.10683
NUDT4B	ENSG00000177144	-1.71222	0.357818	0.0672681	protein_coding	7.49387	9.89527	14.3304	13.9531	16.9377	21.1058
PDE4DIP	ENSG00000178104	1.46072	0.492067	0.129835	protein_coding	135.218	153.968	176.143	65.9857	105.45	131.971
AC239802.1	ENSG00000254913				lncRNA	0	0	0	0	0	0
AC239802.2	ENSG00000255148				lncRNA	0	0	0	0	0	0
AC239804.1	ENSG00000254539	1.73332	0.836972	0.499629	lncRNA	0.0734693	0.208059	0.294806	0	0.110511	0.247446
NBPF9	ENSG00000269713	1.13178	0.860639	0.545833	protein_coding	40.1399	44.2118	47.2017	37.1927	39.054	40.4879
AC245297.3	ENSG00000274265	-1.49031	0.571537	0.179323	lncRNA	8.4511	9.48435	11.3693	7.91829	14.1774	19.6343
AC245297.2	ENSG00000272755	-1.53157	0.851247	0.523261	lncRNA	0.0367346	0.15594	0.365573	0.168174	0.228255	0.329929
NOTCH2NLC	ENSG00000286219	1.1717	0.927499	0.717483	protein_coding	3.56326	11.7262	22.1104	5.03991	9.9942	18.8884
AC242842.3	ENSG00000286185	1.09228	0.984443	0.924328	protein_coding	0.491343	1.25162	2.05714	0.546566	1.14374	1.48468
NBPF19	ENSG00000271383	-1.35341	0.663416	0.255691	protein_coding	13.8559	16.0496	18.7173	17.2388	21.7677	25.0579
PPIAL4C	ENSG00000263464	-1.1784		0.94217	protein_coding	0	0	0	0	0	0
AC242842.1	ENSG00000275557	-1.1784		0.94217	lncRNA	0	0	0	0	0	0
FCGR1A	ENSG00000150337				protein_coding	0	0	0	0	0	0
H2BC18	ENSG00000203814	-2.00236	0.670808	0.263107	protein_coding	0.0982686	0.215897	0.329015	0.139998	0.411613	0.632363
AC243772.2	ENSG00000233030	-2.15422	0.733616	0.33603	lncRNA	0	0.104604	0.182786	0	0.220795	0.522387
H3C13	ENSG00000183598	1.34982		0.768474	protein_coding	0	0.0340824	0.0655124	0	0.0183294	0.0549881
H4C14	ENSG00000270882	1.01406	0.995646	0.975229	protein_coding	3.7102	4.98745	7.09211	4.28907	4.92032	5.97323
H3C14	ENSG00000203811	3.15265		0.516747	protein_coding	0	0.0121858	0.0365573	0	0	0
H2AC18	ENSG00000203812	-2.54525	0.666511	0.258212	protein_coding	0	0.896007	1.40852	2.06013	2.28821	2.65995
H2AC19	ENSG00000272196	-1.74116	0.826406	0.482182	protein_coding	1.10204	1.31083	1.44127	1.49331	2.2821	3.62921
H3C15	ENSG00000203852	-1.1784		0.94217	protein_coding	0	0	0	0	0	0
H4C15	ENSG00000270276	-2.4988	0.493518	0.13051	protein_coding	0.0327562	1.85321	4.13097	3.27179	4.6331	6.05426
AC239868.1	ENSG00000264207	-3.52171	0.304899	0.0487138	lncRNA	0.0982686	0.118293	0.146939	0.186663	0.419074	0.630653
H2BC21	ENSG00000184678	-3.12844	0.42379	0.0935977	protein_coding	0.0367346	1.52309	3.58261	4.1066	4.76982	5.74626
H2AC20	ENSG00000184260	-5.66778		0.0590117	protein_coding	0	0.0231636	0.0367346	0.084087	0.141622	0.247446
H2AC21	ENSG00000184270				protein_coding	0	0	0	0	0	0
BOLA1	ENSG00000178096	1.00366	0.998329	0.991252	protein_coding	5.84916	7.59766	8.85305	5.82874	7.62259	10.1325
SV2A	ENSG00000159164	-1.14008	0.851643	0.525846	protein_coding	51.8858	53.1974	54.7713	59.3047	60.6852	63.0653
SF3B4	ENSG00000143368	-1.26087	0.721572	0.321459	protein_coding	39.6023	59.3322	72.6027	69.34	74.8047	83.162
MTMR11	ENSG00000014914	-1.39074	0.753712	0.363178	protein_coding	6.75917	11.632	20.8985	13.7664	16.1792	19.3833
OTUD7B	ENSG00000264522	-1.10204	0.918348	0.690261	protein_coding	19.7848	26.9121	36.0454	27.2191	29.6619	31.0328
AC244033.2	ENSG00000285184	-1.25259	0.906983	0.662679	lncRNA	0.982686	1.68302	2.30311	1.29222	2.13331	2.75329
VPS45	ENSG00000136631	-1.07992	0.930499	0.727773	protein_coding	31.9373	41.158	46.6471	39.3107	44.4588	51.7524
PLEKHO1	ENSG00000023902	-1.76667	0.388479	0.0782215	protein_coding	25.5535	44.6315	79.7614	72.5188	78.8581	87.7885
AC242988.2	ENSG00000285554	-4.01092		0.452811	lncRNA	0	0	0	0	0.0155553	0.0466659
ANP32E	ENSG00000143401	-2.02692	0.157348	0.0146766	protein_coding	18.3673	26.9744	32.6822	33.1723	54.6418	94.1671
AC242988.1	ENSG00000276110				lncRNA	0	0	0	0	0	0
CA14	ENSG00000118298	-1.07944		0.949196	protein_coding	0	0.0122449	0.0367346	0	0.00916468	0.0274941
APH1A	ENSG00000117362	1.01405	0.99146	0.951269	protein_coding	101.086	122.105	145.139	96.3117	120.444	150.642
C1orf54	ENSG00000118292	-1.54624	0.561387	0.172964	protein_coding	12.0639	15.8227	21.1224	14.5169	24.4831	33.5928
CIART	ENSG00000159208	-1.30845	0.892815	0.622379	protein_coding	2.05714	4.84355	6.55124	5.27886	6.34418	8.11986
MRPS21	ENSG00000266472	-1.19295	0.77569	0.399759	protein_coding	51.3264	55.2144	61.6774	51.5239	65.9583	77.6123
PRPF3	ENSG00000117360	1.00177	0.998593	0.99437	protein_coding	22.8966	32.4842	41.1428	30.0611	32.4279	36.5394
RPRD2	ENSG00000163125	-1.09815	0.920461	0.699897	protein_coding	28.1376	38.2247	55.0918	38.406	41.9463	44.8428
TARS2	ENSG00000143374	1.74024	0.257451	0.0350987	protein_coding	26.5771	35.6966	53.8162	19.5483	20.5107	21.0463
ECM1	ENSG00000143369	-4.19332	4.288e-06	9.835e-09	protein_coding	25.4188	33.1427	40.1399	108.685	138.97	180.955
FALEC	ENSG00000228126	7.28872	0.174853	0.017553	lncRNA	0.163781	0.213363	0.255901	0	0.0231792	0.0420435
ADAMTSL4-AS2	ENSG00000237781	-1.1784		0.94217	lncRNA	0	0	0	0	0	0
ADAMTSL4	ENSG00000143382	-2.114	0.425553	0.0944715	protein_coding	4.18775	4.94406	6.28785	3.49174	10.4681	19.4661
ADAMTSL4-AS1	ENSG00000203804	-9.25901		0.234323	lncRNA	0	0	0	0	0.0323439	0.0549881
MCL1	ENSG00000143384	-1.14796	0.88118	0.597636	protein_coding	172.102	247.76	301.89	243.306	284.393	364.599
ENSA	ENSG00000143420	-1.37154	0.509957	0.140519	protein_coding	49.6584	62.491	70.9942	74.9488	85.725	93.8411
GOLPH3L	ENSG00000143457	1.58791	0.428832	0.0967707	protein_coding	23.9448	36.6544	52.8244	21.0604	23.0855	26.4595
HORMAD1	ENSG00000143452	-4.01018		0.452879	protein_coding	0	0	0	0	0.00916468	0.0274941
CTSS	ENSG00000163131	-1.81511	0.728847	0.328857	protein_coding	1.35262	2.58449	4.16004	1.35331	4.68237	10.2553
CTSK	ENSG00000143387	-2.2454	0.295829	0.0458293	protein_coding	3.73421	12.5311	24.1714	15.0731	28.1314	40.7822
ARNT	ENSG00000143437	-1.08393	0.919805	0.696271	protein_coding	54.8012	61.5546	66.9729	59.882	66.7614	73.9966
CTXND2	ENSG00000283324				protein_coding	0	0	0	0	0	0
SETDB1	ENSG00000143379	1.07525	0.94216	0.766712	protein_coding	33.7389	36.9642	41.5836	32.498	34.3876	36.3994
CERS2	ENSG00000143418	-1.00187	0.998527	0.993227	protein_coding	144.404	155.371	161.729	143.409	155.843	171.964
AL590133.2	ENSG00000259357	1.50642		0.655616	lncRNA	0.0327562	0.0598391	0.110204	0	0.0371937	0.084087
AL590133.1	ENSG00000231073	-4.01018		0.452879	lncRNA	0	0	0	0	0.00916468	0.0274941
ANXA9	ENSG00000143412	1.57607	0.866857	0.561493	protein_coding	0.0655124	0.107315	0.146229	0	0.0746949	0.139998
MINDY1	ENSG00000143409	-1.95948	0.267298	0.037785	protein_coding	6.06121	7.44634	9.43177	12.6473	14.6035	17.4901
PRUNE1	ENSG00000143363	-1.00569	0.996479	0.978834	protein_coding	21.4163	22.0498	22.8848	21.7478	22.2059	22.7035
BNIPL	ENSG00000163141	1.77871	0.741037	0.345282	protein_coding	0.196537	0.395592	0.661223	0.139998	0.213235	0.252261
C1orf56	ENSG00000143443	1.21569	0.911137	0.671889	protein_coding	3.57043	4.09833	4.95918	2.14454	3.39998	5.25544
CDC42SE1	ENSG00000197622	-1.01705	0.98824	0.936426	protein_coding	68.1657	84.2814	95.6338	79.7565	85.6103	96.6691
MLLT11	ENSG00000213190	-2.18288	0.339112	0.0600844	protein_coding	14.9877	34.6089	54.146	37.1244	75.5434	139.34
GABPB2	ENSG00000143458	1.24265	0.813003	0.457811	protein_coding	8.84418	13.7042	19.5581	9.84287	11.0302	12.2347
AL592424.1	ENSG00000261168	-1.82879		0.39177	lncRNA	0.0367346	0.0584539	0.0731145	0.0420435	0.0937226	0.192458
SEMA6C	ENSG00000143434	-1.41722	0.858927	0.540726	protein_coding	0.918366	1.56371	2.45672	1.35331	2.21115	3.05184
TNFAIP8L2	ENSG00000163154				protein_coding	0	0	0	0	0	0
SCNM1	ENSG00000163156	1.42256	0.58195	0.187238	protein_coding	31.0201	43.0137	62.8162	23.4799	30.2474	33.803
LYSMD1	ENSG00000163155	1.09046	0.937428	0.74862	protein_coding	10.9306	13.6267	15.0351	11.8563	12.4797	13.1697
TMOD4	ENSG00000163157	1.29116	0.919805	0.696538	protein_coding	0.0982686	0.179281	0.255901	0	0.120211	0.192458
VPS72	ENSG00000163159	1.05219	0.952775	0.805414	protein_coding	40.3229	42.5183	46.7265	38.1892	40.4454	42.1276
[truncated: 34,814 more rows]
