# Supplementary material for: EET-Based Therapeutics Mitigate Sorafenib-Associated Glomerular Cell Damage
Source: Biomolecules. 2025 Sep 16;15(9):1324. doi: 10.3390/biom15091324 (PMC12467510; doi:10.3390/biom15091324)
Supplement: Supplementary file 1 [file biomolecules-15-01324-s001.zip › Supplemental Table 3 (Group D vs. Group B).xlsx]

## Sheet: Sheet1
Name	Ensembl ID	Fold change	FDR p-value	P-value	Biotype	Group D - Min CPM	Group D - Mean CPM	Group D - Max CPM	Group B - Min CPM	Group B - Mean CPM	Group B - Max CPM
MIR1302-2HG	ENSG00000243485	-4.02554		0.450072	lncRNA	0	0	0	0	0.0109187	0.0327562
FAM138A	ENSG00000237613				lncRNA	0	0	0	0	0	0
OR4F5	ENSG00000186092				protein_coding	0	0	0	0	0	0
AL627309.1	ENSG00000238009	1.23632		0.682954	lncRNA	0.867616	1.10662	1.40179	0.687881	0.901224	1.0653
AL627309.3	ENSG00000239945	5.97729		0.357642	lncRNA	0	0.0225905	0.0677715	0	0	0
AL627309.2	ENSG00000239906				lncRNA	0	0	0	0	0	0
AL627309.5	ENSG00000241860	1.58446	0.999951	0.362148	lncRNA	1.33241	1.96566	2.42977	1.01544	1.24241	1.35918
AL627309.4	ENSG00000241599				lncRNA	0	0	0	0	0	0
AP006222.2	ENSG00000286448	3.38393		0.511283	lncRNA	0	0.0103836	0.0311509	0	0	0
AL732372.1	ENSG00000236601				lncRNA	0	0	0	0	0	0
OR4F29	ENSG00000284733	-4.02569		0.450058	protein_coding	0	0	0	0	0.0122449	0.0367346
AC114498.1	ENSG00000235146				lncRNA	0	0	0	0	0	0
OR4F16	ENSG00000284662	-6.96784		0.269527	protein_coding	0	0	0	0	0.0243715	0.0731145
AL669831.2	ENSG00000229905	3.38393		0.511284	lncRNA	0	0.0103288	0.0309863	0	0	0
LINC01409	ENSG00000237491	1.55893	0.999951	0.40061	lncRNA	1.39438	1.94058	2.83474	0.80426	1.23862	1.73608
FAM87B	ENSG00000177757	2.96681		0.119479	lncRNA	0.309863	1.37834	2.23646	0.0327562	0.463211	0.881631
LINC01128	ENSG00000228794	1.06171	0.999951	0.833794	lncRNA	13.2621	17.1714	21.2125	10.3182	16.1794	19.4485
LINC00115	ENSG00000225880	-1.0147		0.982638	lncRNA	0.0929589	0.128997	0.169429	0	0.134398	0.220408
AL669831.7	ENSG00000288531	-4.02569		0.450058	lncRNA	0	0	0	0	0.0121858	0.0365573
FAM41C	ENSG00000230368	-1.48444		0.678618	lncRNA	0	0.0620824	0.123945	0	0.094952	0.219344
AL645608.6	ENSG00000272438	-1.10091		0.919312	lncRNA	0	0.0320625	0.0623019	0	0.0327562	0.0982686
AL645608.2	ENSG00000230699	1.19345		0.782619	lncRNA	0.216904	0.401131	0.643829	0.163781	0.335516	0.438687
AL645608.4	ENSG00000241180	-6.96784		0.269527	lncRNA	0	0	0	0	0.0243715	0.0731145
LINC02593	ENSG00000223764	1.02847	0.999951	0.967983	lncRNA	0.371836	1.20916	1.90021	0.163781	1.17633	2.96114
SAMD11	ENSG00000187634	1.11766	0.999951	0.826467	protein_coding	1.30142	5.91913	8.97973	1.70332	5.29619	7.78774
NOC2L	ENSG00000188976	1.0228	0.999951	0.925841	protein_coding	61.1669	90.1197	105.197	62.9247	88.1143	118.616
KLHL17	ENSG00000187961	-1.32172	0.999951	0.451042	protein_coding	3.45775	4.6593	6.35219	4.07754	6.15858	7.42112
PLEKHN1	ENSG00000187583	-1.70269	0.999951	0.291963	protein_coding	1.15258	1.27821	1.39438	1.28571	2.18041	3.29015
PERM1	ENSG00000187642	1.92588		0.408998	protein_coding	0.0929589	0.117702	0.135543	0	0.0585721	0.110204
AL645608.7	ENSG00000272512	2.24889		0.373247	lncRNA	0.0619726	0.0866058	0.135543	0	0.0366164	0.0731145
HES4	ENSG00000188290	-1.23358	0.999951	0.581707	protein_coding	3.98732	5.14085	7.43671	4.42343	6.3414	8.02527
ISG15	ENSG00000187608	-1.55067	0.999951	0.206916	protein_coding	47.2029	74.1456	127.137	46.8367	114.98	191.121
AL645608.1	ENSG00000224969	-4.02554		0.450072	lncRNA	0	0	0	0	0.0109187	0.0327562
AGRN	ENSG00000188157	1.05361	0.999951	0.844349	protein_coding	312.901	386.149	501.358	332.375	366.502	402.508
AL645608.5	ENSG00000242590	5.84496		0.318927	lncRNA	0	0.0206575	0.0619726	0	0	0
AL645608.8	ENSG00000273443	3.38393		0.511283	lncRNA	0	0.0103836	0.0311509	0	0	0
RNF223	ENSG00000237330				protein_coding	0	0	0	0	0	0
C1orf159	ENSG00000131591	1.02585	0.999951	0.952969	protein_coding	3.98732	4.49008	5.08286	3.59999	4.3772	5.66637
AL390719.3	ENSG00000285812				lncRNA	0	0	0	0	0	0
LINC01342	ENSG00000223823				lncRNA	0	0	0	0	0	0
AL390719.2	ENSG00000272141				lncRNA	0	0	0	0	0	0
TTLL10-AS1	ENSG00000205231				lncRNA	0	0	0	0	0	0
TTLL10	ENSG00000162571	-4.02554		0.450072	protein_coding	0	0	0	0	0.0109187	0.0327562
TNFRSF18	ENSG00000186891	1.25744	0.999951	0.718294	protein_coding	0.123945	0.861111	1.52486	0.327562	0.683869	1.21224
TNFRSF4	ENSG00000186827	-1.16558		0.823464	protein_coding	0.249208	0.410993	0.712685	0.182786	0.478183	0.884418
SDF4	ENSG00000078808	1.09046	0.999951	0.721528	protein_coding	126.827	172.813	201.92	115.171	158.483	198.477
B3GALT6	ENSG00000176022	1.12209	0.999951	0.654933	protein_coding	24.758	25.641	27.2441	17.6228	22.8548	32.2069
C1QTNF12	ENSG00000184163	-2.96747		0.0565056	protein_coding	0.123945	0.193979	0.271086	0.438687	0.580724	0.844897
AL162741.1	ENSG00000260179	-1.55694		0.632164	lncRNA	0.0309863	0.052775	0.0934528	0	0.0857141	0.257142
UBE2J2	ENSG00000160087	1.28595	0.999951	0.257435	protein_coding	56.8908	74.9449	87.7302	46.4277	58.281	78.1346
LINC01786	ENSG00000230415	-1.29476		0.667622	lncRNA	0.0677715	0.177687	0.371836	0.146229	0.235378	0.330612
SCNN1D	ENSG00000162572	1.10965	0.999951	0.828166	protein_coding	2.74475	3.13153	3.55121	2.55901	2.82089	3.11184
ACAP3	ENSG00000131584	1.31877	0.999951	0.312595	protein_coding	18.8707	32.8348	40.2902	15.7885	24.9007	34.4204
PUSL1	ENSG00000169972	1.36908	0.999951	0.351335	protein_coding	9.35786	25.3995	33.8519	11.4319	18.5526	28.5428
INTS11	ENSG00000127054	-1.05478	0.999951	0.81587	protein_coding	43.8766	51.8252	56.9751	49.6813	54.6658	63.1836
AL139287.1	ENSG00000240731	-3.11854		0.123524	lncRNA	0.0311509	0.0423364	0.0619726	0.0734693	0.138745	0.196537
CPTP	ENSG00000224051	1.16277	0.999951	0.518406	protein_coding	25.8241	28.0752	30.3278	22.0075	24.1332	26.0739
TAS1R3	ENSG00000169962	-1.06717		0.911591	protein_coding	0.2372	0.368876	0.526767	0.183673	0.391805	0.589612
DVL1	ENSG00000107404	-1.02664	0.999951	0.904394	protein_coding	67.6121	70.4541	75.1247	61.7086	72.3287	82.6897
MXRA8	ENSG00000162576	-1.47278	0.999951	0.210555	protein_coding	71.0206	86.212	95.2529	54.6046	126.976	255.243
AURKAIP1	ENSG00000175756	1.72614	0.999951	0.0628031	protein_coding	55.0626	133.31	180.489	45.7604	77.231	129.196
CCNL2	ENSG00000221978	1.02992	0.999951	0.899683	protein_coding	52.8943	69.1441	98.6604	49.0407	67.1393	86.2751
MRPL20-AS1	ENSG00000224870	1.87146	0.999951	0.0518513	lncRNA	10.2565	16.2851	20.8088	6.22368	8.70218	13.1972
MRPL20	ENSG00000242485	1.31479	0.999951	0.283291	protein_coding	36.3779	58.7763	72.1456	35.3767	44.7063	60.7958
MRPL20-DT	ENSG00000272455	1.06139	0.999951	0.906931	lncRNA	1.05913	1.2377	1.33241	0.917174	1.17334	1.50612
ANKRD65	ENSG00000235098	1.37842		0.570352	protein_coding	0.280359	0.403618	0.557753	0.182786	0.285934	0.491343
AL391244.1	ENSG00000225905	2.26258		0.466454	lncRNA	0	0.0338858	0.101657	0	0.0109187	0.0327562
TMEM88B	ENSG00000205116				protein_coding	0	0	0	0	0	0
LINC01770	ENSG00000225285	1.74735		0.620367	lncRNA	0	0.0619726	0.185918	0	0.0327562	0.0982686
VWA1	ENSG00000179403	1.32935	0.999951	0.54742	protein_coding	4.30349	5.58489	7.59164	2.08376	4.19884	5.99439
ATAD3C	ENSG00000215915	-1.25611		0.713522	protein_coding	0.0929589	0.149764	0.186906	0.109672	0.187784	0.257142
ATAD3B	ENSG00000160072	-1.03935	0.999951	0.898448	protein_coding	10.0396	16.0744	19.7497	11.6612	16.71	24.9061
ATAD3A	ENSG00000197785	1.30775	0.999951	0.410551	protein_coding	20.8228	51.3692	71.6684	18.1469	39.2815	69.3917
TMEM240	ENSG00000205090	-1.55827	0.999951	0.432653	protein_coding	0.280359	1.11564	2.35496	0.844897	1.74228	2.44934
SSU72	ENSG00000160075	1.14424	0.999951	0.580852	protein_coding	93.8575	136.012	157.219	96.3033	118.869	162.073
AL645728.1	ENSG00000215014	1.89465		0.256908	lncRNA	0.464794	0.635514	0.88103	0.163781	0.335635	0.47755
FNDC10	ENSG00000228594	1.07232	0.999951	0.841764	protein_coding	5.57753	6.92332	9.14915	5.43753	6.45327	7.60391
AL691432.4	ENSG00000286989	1.24535		0.77578	lncRNA	0	0.076332	0.135543	0.0327562	0.0598391	0.110204
AL691432.2	ENSG00000272106	1.49081	0.999951	0.451318	lncRNA	1.08452	1.29552	1.52486	0.491343	0.87156	1.49885
MIB2	ENSG00000197530	1.11553	0.999951	0.710645	protein_coding	41.8005	66.1725	80.2415	38.5313	59.3208	99.6978
MMP23B	ENSG00000189409	1.62223	0.999951	0.195644	protein_coding	12.6114	30.4983	42.1878	10.7113	18.7997	28.4693
CDK11B	ENSG00000248333	1.07146	0.999951	0.795748	protein_coding	35.6652	58.9234	73.2271	38.6851	54.9954	82.3958
FO704657.1	ENSG00000272004	-1.10013		0.925392	lncRNA	0	0.0206575	0.0619726	0	0.0243715	0.0731145
SLC35E2B	ENSG00000189339	1.16681	0.999951	0.539592	protein_coding	62.2142	77.6254	102.317	48.5999	66.524	84.511
CDK11A	ENSG00000008128	1.1219	0.999951	0.701082	protein_coding	17.8171	29.2642	35.1071	14.8713	26.0872	37.8367
AL031282.2	ENSG00000268575	-1.22269	0.999951	0.664555	lncRNA	3.37751	4.03025	4.57919	3.86523	4.93976	6.10506
NADK	ENSG00000008130	-1.01777	0.999951	0.933857	protein_coding	52.3336	56.8283	62.3754	52.9346	57.8413	64.0849
GNB1	ENSG00000078369	-1.19416	0.999951	0.483413	protein_coding	395.548	436.291	513.877	441.256	520.989	633.014
AL109917.1	ENSG00000231050	1.96765		0.293788	lncRNA	0.0677715	0.209167	0.373811	0.0367346	0.104663	0.146229
CALML6	ENSG00000169885	-1.08136		0.886214	protein_coding	0.474401	0.530957	0.560717	0.425831	0.581636	0.694588
TMEM52	ENSG00000178821	1.17005		0.761272	protein_coding	0.982687	1.08354	1.14649	0.475244	0.91751	1.21198
CFAP74	ENSG00000142609	-1.08361		0.972394	protein_coding	0	0	0	0	0	0
AL391845.2	ENSG00000233542				lncRNA	0	0	0	0	0	0
GABRD	ENSG00000187730	5.84497		0.318927	protein_coding	0	0.0207124	0.0311509	0	0	0
AL391845.1	ENSG00000226969				lncRNA	0	0	0	0	0	0
PRKCZ	ENSG00000067606	-1.02507	0.999951	0.93471	protein_coding	9.25183	10.8073	12.3945	8.22538	11.0764	13.4081
AL590822.2	ENSG00000271806				lncRNA	0	0	0	0	0	0
PRKCZ-AS1	ENSG00000182873	-1.28646	0.999951	0.615617	lncRNA	0.779372	0.9533	1.23945	1.17922	1.23584	1.31606
FAAP20	ENSG00000162585	-1.08376	0.999951	0.75474	protein_coding	22.4598	30.3695	36.254	28.1125	32.9131	38.755
AL590822.1	ENSG00000234396	-4.02569		0.450058	lncRNA	0	0	0	0	0.0121858	0.0365573
SKI	ENSG00000157933	-1.41824	0.999951	0.12443	protein_coding	53.5173	69.1967	90.2321	75.6733	98.144	122.357
AL590822.3	ENSG00000287356	1.12808		0.825438	lncRNA	0.436113	0.64822	0.898603	0.514285	0.572589	0.655124
MORN1	ENSG00000116151	1.96685	0.999951	0.158256	protein_coding	2.66482	5.01654	6.75976	1.17922	2.55492	3.39982
AL589739.1	ENSG00000272161	-4.02554		0.450072	lncRNA	0	0	0	0	0.0109187	0.0327562
AL513477.2	ENSG00000272420	1.29406		0.682254	lncRNA	0.124604	0.138359	0.154931	0.0327562	0.108582	0.182786
RER1	ENSG00000157916	1.38023	0.999951	0.194945	protein_coding	171.602	254.036	305.04	138.788	184.057	263.644
PEX10	ENSG00000157911	1.39758	0.999951	0.146158	protein_coding	27.5468	31.4643	34.8579	19.4119	22.5098	25.0898
PLCH2	ENSG00000149527	-4.39692		0.0555922	protein_coding	0	0.0855296	0.154931	0.183673	0.386737	0.720637
AL139246.1	ENSG00000224387				lncRNA	0	0	0	0	0	0
AL139246.4	ENSG00000229393				lncRNA	0	0	0	0	0	0
PANK4	ENSG00000157881	-1.17441	0.999951	0.483978	protein_coding	19.0566	20.5433	22.2418	19.814	24.131	29.3877
HES5	ENSG00000197921	-1.08361		0.972394	protein_coding	0	0	0	0	0	0
AL139246.5	ENSG00000272449	2.83261		0.103139	lncRNA	0.216904	0.373983	0.498415	0	0.124085	0.26205
TNFRSF14-AS1	ENSG00000238164	1.35126		0.645831	lncRNA	0.0929589	0.305163	0.542172	0.182786	0.221748	0.26205
TNFRSF14	ENSG00000157873	-1.03801	0.999951	0.912809	protein_coding	16.5777	34.5306	51.0658	17.8849	35.8439	69.8693
AL139246.3	ENSG00000228037	-1.96724		0.334394	lncRNA	0.0311509	0.0639604	0.0929589	0.0731145	0.129271	0.183673
PRXL2B	ENSG00000157870	-1.1667	0.999951	0.535756	protein_coding	18.8707	22.844	26.3292	21.4226	26.6547	33.0244
MMEL1	ENSG00000142606	1.1779		0.812616	protein_coding	0.0309863	0.213999	0.373811	0	0.183378	0.367346
MMEL1-AS1	ENSG00000237058				lncRNA	0	0	0	0	0	0
TTC34	ENSG00000215912	1.74203		0.510838	protein_coding	0.0311509	0.0836515	0.185918	0	0.0450011	0.0982686
AC242022.2	ENSG00000285945				lncRNA	0	0	0	0	0	0
AC242022.1	ENSG00000283259				lncRNA	0	0	0	0	0	0
AL592464.2	ENSG00000233234				lncRNA	0	0	0	0	0	0
AL592464.3	ENSG00000287396				lncRNA	0	0	0	0	0	0
AL592464.1	ENSG00000231630				lncRNA	0	0	0	0	0	0
AL589702.1	ENSG00000284745				lncRNA	0	0	0	0	0	0
ACTRT2	ENSG00000169717				protein_coding	0	0	0	0	0	0
PRDM16-DT	ENSG00000177133	1.57337		0.673099	lncRNA	0	0.0206575	0.0619726	0	0.0109187	0.0327562
PRDM16	ENSG00000142611	1.26886	0.999951	0.731114	protein_coding	0.186906	1.53702	3.78033	0.329015	1.20888	2.48947
AL008733.1	ENSG00000226286				lncRNA	0	0	0	0	0	0
AL590438.1	ENSG00000272235	1.07448		0.942574	lncRNA	0.0311509	0.0733227	0.154931	0	0.0668386	0.163781
AL354743.2	ENSG00000287828	2.8228		0.266055	lncRNA	0.0311509	0.0742892	0.123945	0	0.0231045	0.0365573
AL354743.1	ENSG00000286518				lncRNA	0	0	0	0	0	0
ARHGEF16	ENSG00000130762	-1.27992	0.999951	0.705384	protein_coding	1.5887	2.95635	4.40005	0.511802	3.78223	8.48386
AL512413.1	ENSG00000272088	3.38393		0.511284	lncRNA	0	0.0103288	0.0309863	0	0	0
MEGF6	ENSG00000162591	-1.71662	0.999951	0.219791	protein_coding	3.45775	17.8877	37.8033	9.58774	30.7096	45.9525
AL513320.1	ENSG00000238260	-1.90015		0.566015	lncRNA	0	0.0103836	0.0311509	0	0.0231636	0.0367346
TPRG1L	ENSG00000158109	1.09197	0.999951	0.733866	protein_coding	78.7672	124.739	153.807	85.9196	114.234	160.053
WRAP73	ENSG00000116213	1.10074	0.999951	0.701314	protein_coding	20.1721	25.0875	27.8801	16.6335	22.7938	31.9959
TP73	ENSG00000078900	-1.08361		0.972394	protein_coding	0	0	0	0	0	0
TP73-AS3	ENSG00000227589				lncRNA	0	0	0	0	0	0
TP73-AS2	ENSG00000235131				lncRNA	0	0	0	0	0	0
CCDC27	ENSG00000162592	-1.08361		0.972394	protein_coding	0	0	0	0	0	0
SMIM1	ENSG00000235169	1.40256	0.999951	0.539967	protein_coding	1.69429	2.32521	2.69581	0.694588	1.65207	2.71877
LRRC47	ENSG00000130764	-1.16081	0.999951	0.602646	protein_coding	53.7612	91.4281	121.65	61.9748	106.132	183.489
AL365330.1	ENSG00000272153	1.32292		0.739244	lncRNA	0	0.0639056	0.123945	0	0.046209	0.0731145
CEP104	ENSG00000116198	1.09324	0.999951	0.698165	protein_coding	35.4793	43.4426	48.2217	34.5466	39.7345	45.8081
DFFB	ENSG00000169598	1.13135	0.999951	0.77935	protein_coding	3.47046	4.7231	5.96389	3.11184	4.177	4.95918
C1orf174	ENSG00000198912	1.18746	0.999951	0.57169	protein_coding	20.389	43.0126	56.2275	19.9813	36.2247	61.604
LINC01134	ENSG00000236423	1.36776		0.633956	lncRNA	0.0929589	0.527778	0.778774	0.131025	0.385881	0.624489
LINC01346	ENSG00000233304				lncRNA	0	0	0	0	0	0
LINC01345	ENSG00000226374				lncRNA	0	0	0	0	0	0
LINC02780	ENSG00000284668				lncRNA	0	0	0	0	0	0
AL805961.1	ENSG00000284703				lncRNA	0	0	0	0	0	0
LINC01777	ENSG00000235054				lncRNA	0	0	0	0	0	0
AL355602.1	ENSG00000284694				lncRNA	0	0	0	0	0	0
Z98747.1	ENSG00000227169				lncRNA	0	0	0	0	0	0
LINC01646	ENSG00000232596				lncRNA	0	0	0	0	0	0
AJAP1	ENSG00000196581	-1.40412	0.999951	0.801687	protein_coding	0	0.877945	2.63384	0	1.23382	3.70145
Z98886.1	ENSG00000287586				lncRNA	0	0	0	0	0	0
BX005132.1	ENSG00000284739				lncRNA	0	0	0	0	0	0
LINC02781	ENSG00000284674				lncRNA	0	0	0	0	0	0
LINC02782	ENSG00000231510				lncRNA	0	0	0	0	0	0
AL139823.1	ENSG00000284616				lncRNA	0	0	0	0	0	0
Z98259.3	ENSG00000284692				lncRNA	0	0	0	0	0	0
Z98259.2	ENSG00000284666				lncRNA	0	0	0	0	0	0
Z98259.1	ENSG00000260972				lncRNA	0	0	0	0	0	0
AL365255.1	ENSG00000236948				lncRNA	0	0	0	0	0	0
NPHP4	ENSG00000131697	1.01493	0.999951	0.963215	protein_coding	7.81889	8.35895	8.67475	7.4204	8.23662	9.39521
KCNAB2	ENSG00000069424	-1.06755	0.999951	0.88724	protein_coding	1.93136	6.43219	13.2311	3.89387	6.86558	10.744
CHD5	ENSG00000116254	-1.76732		0.403861	protein_coding	0.0619726	0.0847826	0.124604	0.0367346	0.154673	0.329015
AL031847.1	ENSG00000285629	27.4563		0.0732827	protein_coding	0	0.11422	0.34266	0	0	0
RPL22	ENSG00000116251	1.13436	0.999951	0.633287	protein_coding	333.444	420.62	473.027	316.951	370.803	469.762
RNF207-AS1	ENSG00000226944	1.22009		0.756579	lncRNA	0.154931	0.201573	0.280359	0.0327562	0.169688	0.255901
RNF207	ENSG00000158286	1.19574	0.999951	0.587046	protein_coding	8.52123	10.4879	11.557	6.94432	8.77416	11.2231
ICMT	ENSG00000116237	1.00549	0.999951	0.979768	protein_coding	93.6096	104.529	111.789	98.3997	103.958	109.579
LINC00337	ENSG00000225077	13.2282		0.136328	lncRNA	0.0311509	0.0526652	0.0929589	0	0	0
HES3	ENSG00000173673				protein_coding	0	0	0	0	0	0
GPR153	ENSG00000158292	-1.34584	0.999951	0.44042	protein_coding	4.79725	6.27095	8.83109	4.71589	8.44095	10.6163
ACOT7	ENSG00000097021	-1.28493	0.999951	0.405413	protein_coding	9.12723	16.6938	28.7553	16.268	21.4496	30.8891
AL031848.2	ENSG00000271746	-1.09801		0.914445	lncRNA	0	0.0442145	0.101657	0	0.043675	0.131025
HES2	ENSG00000069812	-1.56221		0.441013	protein_coding	0.338858	0.568461	0.774657	0.329015	0.886935	1.67057
ESPN	ENSG00000187017	1.28791		0.679857	protein_coding	0.186906	0.244656	0.309863	0.0731145	0.191821	0.404081
AL031848.1	ENSG00000231868				lncRNA	0	0	0	0	0	0
TNFRSF25	ENSG00000215788	-1.52273	0.999951	0.371743	protein_coding	2.02481	2.75604	3.53244	4.02901	4.20151	4.37142
PLEKHG5	ENSG00000171680	-1.44345	0.999951	0.16135	protein_coding	11.1209	13.3337	16.9185	15.3918	19.2426	23.2897
NOL9	ENSG00000162408	-1.15914	0.999951	0.578198	protein_coding	11.8685	14.0394	15.6552	13.1352	16.2848	19.9968
TAS1R1	ENSG00000173662	5.84496		0.325267	protein_coding	0	0.0206575	0.0619726	0	0	0
ZBTB48	ENSG00000204859	-1.07884	0.999951	0.809814	protein_coding	10.0705	15.0817	18.976	10.7113	16.2726	25.604
KLHL21	ENSG00000162413	-1.47736	0.999951	0.122569	protein_coding	32.6773	39.6328	49.8121	50.2153	58.5498	69.3917
PHF13	ENSG00000116273	-1.40892	0.999951	0.1381	protein_coding	22.0237	26.2785	29.1271	36.8507	37.0195	37.1387
THAP3	ENSG00000041988	-1.13656	0.999951	0.643372	protein_coding	16.6396	19.3748	20.7465	14.6229	22.022	31.2979
DNAJC11	ENSG00000007923	1.13293	0.999951	0.606367	protein_coding	41.7076	63.24	76.9884	35.737	55.8245	72.4407
LINC01672	ENSG00000228750				lncRNA	0	0	0	0	0	0
AL591163.1	ENSG00000284744				lncRNA	0	0	0	0	0	0
CAMTA1-DT	ENSG00000237436	3.38393		0.511284	lncRNA	0	0.0103288	0.0309863	0	0	0
CAMTA1	ENSG00000171735	-1.19991	0.999951	0.501529	protein_coding	13.3015	17.2173	20.7298	15.1713	20.6523	25.2223
AL512330.1	ENSG00000237365				lncRNA	0	0	0	0	0	0
CAMTA1-IT1	ENSG00000237402	3.38393		0.511284	lncRNA	0	0.0103288	0.0309863	0	0	0
CAMTA1-AS2	ENSG00000237728				lncRNA	0	0	0	0	0	0
CAMTA1-AS1	ENSG00000225126				lncRNA	0	0	0	0	0	0
AL359881.3	ENSG00000270171				lncRNA	0	0	0	0	0	0
AL359881.2	ENSG00000270035	-1.08361		0.972394	lncRNA	0	0	0	0	0	0
AL359881.1	ENSG00000269978				lncRNA	0	0	0	0	0	0
VAMP3	ENSG00000049245	-1.20169	0.999951	0.425297	protein_coding	76.6002	88.1263	109.537	75.7835	105.896	126.603
Z98884.2	ENSG00000269925	1.06967		0.936101	lncRNA	0	0.062247	0.155755	0	0.0596617	0.146229
PER3	ENSG00000049246	-1.99921	0.999951	0.119023	protein_coding	1.5887	4.98628	10.6593	4.51836	9.97302	15.4937
Z98884.1	ENSG00000236266	3.38403		0.511272	lncRNA	0	0.0112953	0.0338858	0	0	0
UTS2	ENSG00000049247	-2.42299		0.414002	protein_coding	0	0.0206575	0.0619726	0	0.0545937	0.163781
TNFRSF9	ENSG00000049249	2.45366	0.999951	0.0149928	protein_coding	13.927	20.8215	25.9176	6.50719	8.48093	11.956
PARK7	ENSG00000116288	1.16143	0.999951	0.527264	protein_coding	144.179	182.655	210.331	135.349	157.272	195.465
AL034417.4	ENSG00000284747	1.75202		0.454542	lncRNA	0.0623019	0.107263	0.135543	0	0.0571277	0.0982686
AL034417.3	ENSG00000284716	-1.08361		0.972394	lncRNA	0	0	0	0	0	0
ERRFI1	ENSG00000116285	-1.16768	0.999951	0.649886	protein_coding	35.6817	47.1605	68.2318	23.8408	55.0686	75.8197
AL034417.2	ENSG00000238290	-2.03698		0.450722	lncRNA	0	0.0310961	0.0623019	0	0.0655124	0.196537
LINC01714	ENSG00000227634	-1.10374		0.911547	lncRNA	0	0.0413151	0.123945	0	0.0463272	0.0734693
AL358876.2	ENSG00000233645				lncRNA	0	0	0	0	0	0
SLC45A1	ENSG00000162426	1.43476	0.999951	0.387908	protein_coding	4.58597	7.85905	10.2487	3.58261	5.47589	7.60407
RERE	ENSG00000142599	-1.82751	0.989323	0.0112085	protein_coding	27.9112	37.3394	52.1189	49.0407	68.2469	87.0428
RERE-AS1	ENSG00000232912	2.23581		0.427715	lncRNA	0	0.0319528	0.0619726	0	0.0122449	0.0367346
AL357552.2	ENSG00000228423				lncRNA	0	0	0	0	0	0
ENO1	ENSG00000074800	-1.14919	0.999951	0.594379	protein_coding	687.834	729.345	759.086	689.876	838.16	1049.89
ENO1-AS1	ENSG00000230679	6.2103		0.066716	lncRNA	0.0338858	0.09409	0.154931	0	0.0121858	0.0365573
CA6	ENSG00000131686				protein_coding	0	0	0	0	0	0
SLC2A7	ENSG00000197241	-1.08361		0.972394	protein_coding	0	0	0	0	0	0
SLC2A5	ENSG00000142583	-1.40281		0.717319	protein_coding	0.0311509	0.0639604	0.0929589	0	0.0898839	0.196537
GPR157	ENSG00000180758	-1.03424	0.999951	0.922088	protein_coding	8.1494	8.38048	8.67475	7.01899	8.66598	10.102
MIR34AHG	ENSG00000228526	-1.20661	0.999951	0.673362	lncRNA	3.04972	4.34836	6.63107	3.48979	5.24866	6.98243
LNCTAM34A	ENSG00000234546	1.27007	0.999951	0.529234	lncRNA	8.1494	12.2943	16.2296	7.05555	9.6796	13.0408
H6PD	ENSG00000049239	1.08958	0.999951	0.676974	protein_coding	78.1067	84.7513	90.0772	76.004	77.792	79.183
SPSB1	ENSG00000171621	-1.10431	0.999951	0.727068	protein_coding	31.8051	35.7182	42.1414	27.8449	39.4405	51.6893
BX323043.1	ENSG00000284652	-1.04618		0.942913	lncRNA	0.0311509	0.216295	0.338858	0.146939	0.225431	0.365573
LINC02606	ENSG00000284693	1.351	0.999951	0.554074	lncRNA	1.79721	2.13554	2.30517	1.0482	1.58264	2.15688
AL928921.1	ENSG00000235263				lncRNA	0	0	0	0	0	0
SLC25A33	ENSG00000171612	-1.17546	0.999951	0.594451	protein_coding	9.18953	11.3062	13.479	9.02964	13.2845	15.4285
TMEM201	ENSG00000188807	-1.33197	0.999951	0.299849	protein_coding	8.1927	10.9088	13.7579	11.6618	14.5282	16.2
PIK3CD	ENSG00000171608	-1.23505	0.999951	0.481415	protein_coding	19.3488	30.0764	50.5077	22.044	37.1443	57.3561
PIK3CD-AS1	ENSG00000179840				lncRNA	0	0	0	0	0	0
PIK3CD-AS2	ENSG00000231789	1.09682	0.999951	0.862828	lncRNA	1.14649	3.00166	3.96463	1.24474	2.73801	4.84897
CLSTN1	ENSG00000171603	-1.05868	0.999951	0.803919	protein_coding	182.447	204.403	219.552	181.273	216.422	243.727
CTNNBIP1	ENSG00000178585	1.00467	0.999951	0.985552	protein_coding	15.0453	16.3209	18.6847	15.025	16.2442	17.3608
AL357140.1	ENSG00000223989				lncRNA	0	0	0	0	0	0
AL357140.4	ENSG00000285701				lncRNA	0	0	0	0	0	0
LZIC	ENSG00000162441	-1.03651	0.999951	0.876258	protein_coding	29.9947	36.7217	40.7646	34.7216	38.0628	43.604
AL357140.2	ENSG00000228150	2.23582		0.437844	lncRNA	0	0.0320625	0.0623019	0	0.0121858	0.0365573
NMNAT1	ENSG00000173614	1.04445	0.999951	0.879027	protein_coding	14.1917	16.8948	19.4843	11.694	16.1806	22.1171
AL603962.1	ENSG00000241326				lncRNA	0	0	0	0	0	0
RBP7	ENSG00000162444	-1.49879		0.577596	protein_coding	0.0677715	0.332728	0.774657	0.109672	0.499123	1.27749
UBE4B	ENSG00000130939	-1.11495	0.999951	0.606905	protein_coding	55.5274	61.9885	69.9741	61.3851	69.1154	80.7795
KIF1B	ENSG00000054523	-1.12827	0.999951	0.565884	protein_coding	57.233	63.8191	68.7501	56.6815	72.0042	81.0109
AL139424.3	ENSG00000284735	-6.96732		0.269547	lncRNA	0	0	0	0	0.0218375	0.0655124
AL139424.2	ENSG00000284642	-2.4085		0.278993	lncRNA	0	0.0320625	0.0623019	0.0655124	0.0828845	0.109672
PGD	ENSG00000142657	1.35309	0.999951	0.265488	protein_coding	131.985	156.892	201.876	72.7124	115.945	160.473
AL139424.1	ENSG00000271989	-4.02569		0.450058	lncRNA	0	0	0	0	0.0121858	0.0365573
CENPS-CORT	ENSG00000251503	2.22984	0.999951	0.125316	protein_coding	1.17748	1.43035	1.5887	0.294806	0.647928	0.840817
CENPS	ENSG00000175279	1.36235	0.999951	0.401105	protein_coding	6.69304	7.54761	8.22385	4.29106	5.54446	7.67702
CORT	ENSG00000241563	1.5604		0.584446	protein_coding	0.101657	0.147886	0.218057	0	0.0926545	0.146939
DFFA	ENSG00000160049	-1.14127	0.999951	0.549434	protein_coding	47.4429	59.0548	78.1474	52.9713	67.3914	83.6921
AL354956.1	ENSG00000203469	-1.08364		0.972665	lncRNA	0	0	0	0	0	0
PEX14	ENSG00000142655	-1.18187	0.999951	0.492022	protein_coding	16.4227	18.8572	20.3992	19.621	22.2895	25.9347
AL139423.2	ENSG00000287727				lncRNA	0	0	0	0	0	0
CASZ1	ENSG00000130940	1.00727		0.991237	protein_coding	0.280359	0.820635	1.67326	0.255901	0.812258	1.70332
AL139423.1	ENSG00000272078	-2.46207		0.376823	lncRNA	0	0.0206575	0.0619726	0	0.0559198	0.131025
C1orf127	ENSG00000175262	8.36019		0.230072	protein_coding	0	0.0338858	0.101657	0	0	0
TARDBP	ENSG00000120948	1.0616	0.999951	0.783451	protein_coding	96.4293	97.6461	98.7485	78.6121	91.9784	104.59
MASP2	ENSG00000009724	3.38403		0.511272	protein_coding	0	0.0112953	0.0338858	0	0	0
SRM	ENSG00000116649	1.17064	0.999951	0.614999	protein_coding	68.4487	151.749	194.631	70.8189	129.63	224.338
EXOSC10	ENSG00000171824	-1.12774	0.999951	0.594444	protein_coding	34.671	40.1185	43.5432	42.0979	45.2373	50.3759
AL109811.1	ENSG00000226849	-1.00549		0.993632	lncRNA	0.0311509	0.118504	0.169429	0.0365573	0.117085	0.183673
EXOSC10-AS1	ENSG00000230337	1.47452		0.498827	lncRNA	0.186906	0.244656	0.309863	0.0655124	0.168303	0.292458
MTOR	ENSG00000198793	1.20763	0.999951	0.512384	protein_coding	67.5811	139.663	188.993	69.0829	115.652	182.277
MTOR-AS1	ENSG00000225602				lncRNA	0	0	0	0	0	0
ANGPTL7	ENSG00000171819	-4.02569		0.450058	protein_coding	0	0	0	0	0.0121858	0.0365573
UBIAD1	ENSG00000120942	1.2425	0.999951	0.416826	protein_coding	25.0369	41.5114	50.4645	24.0103	33.4119	46.1754
AL031291.1	ENSG00000284646				lncRNA	0	0	0	0	0	0
DISP3	ENSG00000204624	-2.65112		0.430085	protein_coding	0	0.0103288	0.0309863	0	0.0327562	0.0982686
AL590989.1	ENSG00000285833				lncRNA	0	0	0	0	0	0
LINC01647	ENSG00000235643				lncRNA	0	0	0	0	0	0
AL031731.1	ENSG00000284708				lncRNA	0	0	0	0	0	0
FBXO2	ENSG00000116661	1.20093	0.999951	0.654039	protein_coding	6.41416	7.61715	8.84687	3.94818	6.33859	7.86121
FBXO44	ENSG00000132879	-1.2843	0.999951	0.298506	protein_coding	17.6884	20.3474	25.0059	18.827	26.1227	35.737
FBXO6	ENSG00000116663	-1.0777	0.999951	0.820747	protein_coding	7.49868	10.9491	13.7915	9.95789	11.799	14.1428
MAD2L2	ENSG00000116670	-1.1365	0.999951	0.617872	protein_coding	28.1665	29.3287	30.2261	19.0098	33.3314	46.9836
DRAXIN	ENSG00000162490	-1.22044		0.781635	protein_coding	0.124604	0.32911	0.557753	0.146229	0.402828	0.734693
AGTRAP	ENSG00000177674	-1.17273	0.999951	0.50418	protein_coding	28.067	35.6907	41.4597	30.3425	41.8562	54.4775
C1orf167	ENSG00000215910	1.18562		0.859486	protein_coding	0	0.0424462	0.0934528	0	0.0340232	0.0655124
C1orf167-AS1	ENSG00000177553				lncRNA	0	0	0	0	0	0
MTHFR	ENSG00000177000	1.37103	0.999951	0.251408	protein_coding	17.2904	27.9741	33.5808	14.2817	20.4051	25.4438
CLCN6	ENSG00000011021	-1.44036	0.999951	0.23103	protein_coding	19.8312	29.162	37.376	26.3032	42.0062	73.0652
NPPA	ENSG00000175206	-1.08361		0.972394	protein_coding	0	0	0	0	0	0
NPPB	ENSG00000120937	-6.91515		0.317146	protein_coding	0	0	0	0	0.0231045	0.0365573
AL021155.4	ENSG00000285646	1.02878		0.973371	lncRNA	0.0338858	0.0734874	0.124604	0	0.0734101	0.183673
KIAA2013	ENSG00000116685	-1.01057	0.999951	0.96397	protein_coding	74.1192	91.7003	107.248	74.7824	92.6722	123.686
PLOD1	ENSG00000083444	-1.65099	0.999951	0.0577526	protein_coding	262.353	304.291	335.605	460.618	502.38	547.481
AL096840.2	ENSG00000287384				lncRNA	0	0	0	0	0	0
MFN2	ENSG00000116688	1.03712	0.999951	0.880319	protein_coding	106.159	143.476	164.228	108.096	138.346	168.134
MIIP	ENSG00000116691	-1.36462	0.999951	0.299336	protein_coding	10.2798	13.0646	15.834	10.6747	17.8249	22.0449
TNFRSF8	ENSG00000120949	1.27641		0.720716	protein_coding	0.0309863	0.109251	0.203315	0.0327562	0.0842106	0.110204
AL357835.1	ENSG00000285604				lncRNA	0	0	0	0	0	0
TNFRSF1B	ENSG00000028137	-1.40147	0.999951	0.416435	protein_coding	5.23336	7.60951	10.4114	3.39982	10.6636	15.3299
VPS13D	ENSG00000048707	-1.04026	0.999951	0.868326	protein_coding	44.982	45.402	45.9527	37.2857	47.2383	63.9752
LINC02766	ENSG00000229484				lncRNA	0	0	0	0	0	0
DHRS3	ENSG00000162496	-1.05113	0.999951	0.874089	protein_coding	15.5551	16.1309	16.5723	14.9519	16.956	19.8
AC254633.1	ENSG00000272482	1.16747		0.851016	lncRNA	0	0.0977913	0.169429	0.0367346	0.0815583	0.109672
AADACL4	ENSG00000204518				protein_coding	0	0	0	0	0	0
AADACL3	ENSG00000188984				protein_coding	0	0	0	0	0	0
C1orf158	ENSG00000157330	3.38393		0.511284	protein_coding	0	0.0103288	0.0309863	0	0	0
PRAMEF12	ENSG00000116726				protein_coding	0	0	0	0	0	0
PRAMEF1	ENSG00000116721				protein_coding	0	0	0	0	0	0
LINC01784	ENSG00000228338				lncRNA	0	0	0	0	0	0
PRAMEF11	ENSG00000239810				protein_coding	0	0	0	0	0	0
HNRNPCL1	ENSG00000179172				protein_coding	0	0	0	0	0	0
PRAMEF2	ENSG00000120952				protein_coding	0	0	0	0	0	0
PRAMEF4	ENSG00000243073				protein_coding	0	0	0	0	0	0
PRAMEF10	ENSG00000187545				protein_coding	0	0	0	0	0	0
PRAMEF7	ENSG00000204510				protein_coding	0	0	0	0	0	0
PRAMEF6	ENSG00000232423				protein_coding	0	0	0	0	0	0
PRAMEF27	ENSG00000274764				protein_coding	0	0	0	0	0	0
HNRNPCL3	ENSG00000277058				protein_coding	0	0	0	0	0	0
PRAMEF25	ENSG00000229571				protein_coding	0	0	0	0	0	0
HNRNPCL2	ENSG00000275774				protein_coding	0	0	0	0	0	0
AC245056.1	ENSG00000233336				lncRNA	0	0	0	0	0	0
PRAMEF26	ENSG00000280267				protein_coding	0	0	0	0	0	0
HNRNPCL4	ENSG00000179412				protein_coding	0	0	0	0	0	0
PRAMEF9	ENSG00000204505				protein_coding	0	0	0	0	0	0
PRAMEF13	ENSG00000279169				protein_coding	0	0	0	0	0	0
PRAMEF18	ENSG00000279804				protein_coding	0	0	0	0	0	0
PRAMEF5	ENSG00000270601				protein_coding	0	0	0	0	0	0
PRAMEF8	ENSG00000182330				protein_coding	0	0	0	0	0	0
PRAMEF33	ENSG00000237700				protein_coding	0	0	0	0	0	0
PRAMEF15	ENSG00000204501				protein_coding	0	0	0	0	0	0
AC243961.1	ENSG00000228229				lncRNA	0	0	0	0	0	0
PRAMEF14	ENSG00000204481				protein_coding	0	0	0	0	0	0
PRAMEF19	ENSG00000204480				protein_coding	0	0	0	0	0	0
PRAMEF17	ENSG00000204479				protein_coding	0	0	0	0	0	0
PRAMEF20	ENSG00000204478				protein_coding	0	0	0	0	0	0
LRRC38	ENSG00000162494	-2.25106	0.999951	0.552772	protein_coding	0	0.764329	2.29299	0	1.72516	5.17548
AL354712.1	ENSG00000259961				lncRNA	0	0	0	0	0	0
PDPN	ENSG00000162493	1.18448	0.999951	0.903729	protein_coding	0	4.34846	13.0142	0	3.66996	10.9733
AL359771.1	ENSG00000237445				lncRNA	0	0	0	0	0	0
PRDM2	ENSG00000116731	-1.22764	0.999951	0.417135	protein_coding	17.0084	20.7214	26.5862	15.7959	25.4426	35.8992
KAZN	ENSG00000189337	-1.38795	0.999951	0.230221	protein_coding	17.1019	23.0277	32.2257	22.3347	31.9571	47.3982
AL357873.1	ENSG00000231606				lncRNA	0	0	0	0	0	0
KAZN-AS1	ENSG00000234593				lncRNA	0	0	0	0	0	0
AL031293.1	ENSG00000287756				lncRNA	0	0	0	0	0	0
TMEM51-AS1	ENSG00000175147	-1.03925		0.958346	lncRNA	0.0623019	0.210551	0.433808	0.0365573	0.218006	0.360318
TMEM51	ENSG00000171729	-1.21296	0.999951	0.709719	protein_coding	2.18057	5.31072	10.5663	2.37622	6.44068	12.6111
C1orf195	ENSG00000204464	3.38393		0.511284	lncRNA	0	0.0103288	0.0309863	0	0	0
FHAD1	ENSG00000142621	1.91447		0.474218	protein_coding	0.135543	0.159127	0.186906	0	0.0804096	0.131025
FHAD1-AS1	ENSG00000233485	2.89817		0.300664	lncRNA	0	0.0413699	0.0929589	0	0.0121858	0.0365573
AL031283.2	ENSG00000236045				lncRNA	0	0	0	0	0	0
AL031283.1	ENSG00000228140	3.38393		0.511283	lncRNA	0	0.0103836	0.0311509	0	0	0
EFHD2	ENSG00000142634	-1.14935	0.999951	0.597053	protein_coding	16.4477	23.3082	32.5356	23.6571	26.7908	28.8071
CTRC	ENSG00000162438	-9.90973		0.193371	protein_coding	0	0	0	0	0.0354085	0.0734693
CELA2A	ENSG00000142615				protein_coding	0	0	0	0	0	0
CELA2B	ENSG00000215704				protein_coding	0	0	0	0	0	0
CASP9	ENSG00000132906	1.35724	0.999951	0.3221	protein_coding	8.30433	16.315	20.7042	6.81329	12.0235	17.4857
DNAJC16	ENSG00000116138	1.16721	0.999951	0.519807	protein_coding	32.8765	37.3975	41.8046	28.6944	32.0453	38.5313
AL121992.3	ENSG00000272510	-9.90973		0.187587	lncRNA	0	0	0	0	0.0354085	0.0734693
AGMAT	ENSG00000116771	1.44206	0.999951	0.449366	protein_coding	2.57186	4.38781	6.7286	2.0964	3.04627	4.84897
AL121992.1	ENSG00000237301	2.0572		0.425862	lncRNA	0.0309863	0.052775	0.0934528	0	0.0244898	0.0734693
DDI2	ENSG00000197312	-1.2468	0.999951	0.355006	protein_coding	28.0426	30.8115	33.6147	35.4857	38.4146	43.759
RSC1A1	ENSG00000215695	2.3589	0.999951	0.157119	protein_coding	0.271086	0.721953	1.02255	0	0.304159	0.584916
AL121992.2	ENSG00000271742				lncRNA	0	0	0	0	0	0
PLEKHM2	ENSG00000116786	-1.29051	0.999951	0.292128	protein_coding	95.3842	105.221	110.218	105.285	135.787	162.11
AL450998.2	ENSG00000237938	-4.02554		0.450072	lncRNA	0	0	0	0	0.0109187	0.0327562
SLC25A34	ENSG00000162461	-2.23902		0.13739	protein_coding	0.169429	0.273819	0.402822	0.556856	0.62537	0.661223
SLC25A34-AS1	ENSG00000224459	8.30595		0.24062	lncRNA	0	0.0309863	0.0929589	0	0	0
TMEM82	ENSG00000162460				protein_coding	0	0	0	0	0	0
FBLIM1	ENSG00000162458	-1.81556	0.999951	0.0739216	protein_coding	56.1963	111.699	209.467	78.5754	202.798	335.882
UQCRHL	ENSG00000233954	1.05624		0.929064	protein_coding	0.123945	0.227865	0.372743	0.131025	0.214808	0.330612
FLJ37453	ENSG00000179743	2.07347	0.999951	0.17427	lncRNA	0.813258	1.06832	1.30142	0.367346	0.510157	0.687881
SPEN	ENSG00000065526	-1.32374	0.999951	0.192298	protein_coding	40.3241	47.5557	56.3331	50.6938	62.9643	78.4519
ZBTB17	ENSG00000116809	1.0163	0.999951	0.944445	protein_coding	21.1327	22.8356	25.0077	18.3435	22.478	29.0938
SRARP	ENSG00000183888	-1.08361		0.972394	protein_coding	0	0	0	0	0	0
AL355994.3	ENSG00000233078				lncRNA	0	0	0	0	0	0
HSPB7	ENSG00000173641	1.55573	0.999951	0.418062	protein_coding	4.95781	51.7704	93.2536	5.76509	33.2764	76.1876
CLCNKA	ENSG00000186510	1.01557		0.982678	protein_coding	0.0929589	0.096023	0.101657	0	0.0926545	0.146939
CLCNKB	ENSG00000184908	-1.75738		0.28748	protein_coding	0.280359	0.376498	0.508286	0.511802	0.654384	0.753393
FAM131C	ENSG00000185519	-1.76134	0.999951	0.265066	protein_coding	1.55755	2.45181	3.22257	1.57196	4.31681	6.12541
EPHA2	ENSG00000142627	-1.6742	0.999951	0.102094	protein_coding	62.6887	115.363	213.124	143.853	193.144	277.543
AL451042.2	ENSG00000227959	-2.12809		0.26618	lncRNA	0.0309863	0.052775	0.0934528	0.0982686	0.118293	0.146939
AL451042.1	ENSG00000224621	3.38393		0.511283	lncRNA	0	0.0103836	0.0311509	0	0	0
ARHGEF19-AS1	ENSG00000234166				lncRNA	0	0	0	0	0	0
ARHGEF19	ENSG00000142632	1.39681	0.999951	0.250078	protein_coding	13.0452	20.3957	24.8721	10.5147	14.6041	21.453
AL109627.1	ENSG00000288398	1.06431	0.999951	0.885488	lncRNA	4.02822	5.93011	7.25155	3.57043	5.57612	7.01631
CPLANE2	ENSG00000132881	1.23254	0.999951	0.653957	protein_coding	3.06764	4.11351	4.76609	1.93262	3.34453	4.51836
FBXO42	ENSG00000037637	1.29852	0.999951	0.243647	protein_coding	56.0232	79.079	101.209	50.1825	60.9046	70.4938
SZRD1	ENSG00000055070	-1.09846	0.999951	0.67282	protein_coding	122.458	125.087	128.698	128.241	137.413	143.158
SPATA21	ENSG00000187144	2.10514		0.340819	protein_coding	0.0309863	0.128195	0.218057	0.0365573	0.0571868	0.0982686
NECAP2	ENSG00000157191	-1.13568	0.999951	0.574403	protein_coding	93.8578	106.11	113.937	85.7633	120.497	140.804
LINC01772	ENSG00000226029	-1.00787		0.988806	lncRNA	0.591868	0.772742	0.982687	0.584916	0.776715	0.991835
AL137802.2	ENSG00000261135	-1.10738		0.879481	lncRNA	0	0.145042	0.249208	0.0367346	0.163058	0.255901
AL137802.3	ENSG00000285853	11.0194		0.179979	lncRNA	0	0.045181	0.135543	0	0	0
AL137802.1	ENSG00000224174	-1.56525		0.531186	lncRNA	0.0309863	0.097956	0.169429	0.0731145	0.152434	0.220408
LINC01783	ENSG00000233421	1.76103		0.44037	lncRNA	0.0619726	0.12814	0.186906	0	0.0721431	0.183673
NBPF1	ENSG00000219481	1.37344	0.999951	0.175335	protein_coding	65.5104	79.1444	101.542	45.404	57.6225	64.6698
AL137798.1	ENSG00000271732	-6.96785		0.269526	lncRNA	0	0	0	0	0.0244306	0.0367346
AL137798.2	ENSG00000282143	-4.02571		0.467676	lncRNA	0	0	0	0	0.0122449	0.0367346
AL021920.1	ENSG00000279151				lncRNA	0	0	0	0	0	0
AL021920.3	ENSG00000282740				lncRNA	0	0	0	0	0	0
CROCC	ENSG00000058453	-1.06215	0.999951	0.826989	protein_coding	11.1209	13.9653	16.9495	14.3145	14.8362	15.5003
BX284668.1	ENSG00000223643				lncRNA	0	0	0	0	0	0
BX284668.2	ENSG00000228549	2.5681		0.233736	lncRNA	0.0623019	0.128887	0.169429	0	0.0463272	0.0734693
BX284668.4	ENSG00000238142	1.03925	0.999951	0.9348	lncRNA	2.74128	2.96224	3.12962	2.63212	2.85159	3.26938
BX284668.5	ENSG00000272426	-4.02554		0.450072	lncRNA	0	0	0	0	0.0109187	0.0327562
MFAP2	ENSG00000117122	-1.43152	0.999951	0.141881	protein_coding	74.1704	100.45	125.185	114.355	143.801	187.137
AL049569.2	ENSG00000286898				lncRNA	0	0	0	0	0	0
AL049569.1	ENSG00000226526	-2.44137		0.25142	lncRNA	0.0309863	0.0771887	0.169429	0.0982686	0.191703	0.330612
ATP13A2	ENSG00000159363	-1.42497	0.999951	0.213679	protein_coding	15.723	21.78	30.5215	13.9592	31.0425	51.9479
AL049569.3	ENSG00000288636				protein_coding	0	0	0	0	0	0
SDHB	ENSG00000117118	1.16024	0.999951	0.492752	protein_coding	69.2544	88.967	99.683	56.0423	76.6763	97.8611
PADI2	ENSG00000117115	-8.91762	0.88776	0.006292	protein_coding	0	0.124912	0.340849	0.0734693	1.14882	2.75152
LINC02783	ENSG00000204362	-1.66835		0.470201	lncRNA	0.0338858	0.249131	0.557753	0.0734693	0.421551	1.06016
AL590644.1	ENSG00000282843				lncRNA	0	0	0	0	0	0
PADI1	ENSG00000142623	-7.27191		0.0107327	protein_coding	0	0.0929589	0.278877	0.0734693	0.706221	1.27749
PADI3	ENSG00000142619	-6.96785		0.279969	protein_coding	0	0	0	0	0.0244306	0.0367346
PADI4	ENSG00000159339	-1.09786		0.938474	protein_coding	0	0.0103836	0.0311509	0	0.0122449	0.0367346
PADI6	ENSG00000276747	-1.08361		0.972394	protein_coding	0	0	0	0	0	0
RCC2-AS1	ENSG00000227751	1.29175		0.784191	lncRNA	0	0.0320625	0.0623019	0	0.0244898	0.0734693
RCC2	ENSG00000179051	-1.34747	0.999951	0.209968	protein_coding	140.366	159.756	172.783	190.285	215.268	264.419
ARHGEF10L	ENSG00000074964	-1.11617	0.999951	0.676108	protein_coding	15.4519	17.3795	19.3354	18.498	19.4009	20.3089
LINC02810	ENSG00000236648				lncRNA	0	0	0	0	0	0
ACTL8	ENSG00000117148				protein_coding	0	0	0	0	0	0
AL357509.1	ENSG00000284653				lncRNA	0	0	0	0	0	0
LINC01654	ENSG00000261781				lncRNA	0	0	0	0	0	0
IGSF21	ENSG00000117154				protein_coding	0	0	0	0	0	0
IGSF21-AS1	ENSG00000230035				lncRNA	0	0	0	0	0	0
AL591896.1	ENSG00000225387				lncRNA	0	0	0	0	0	0
KLHDC7A	ENSG00000179023				protein_coding	0	0	0	0	0	0
PAX7	ENSG00000009709				protein_coding	0	0	0	0	0	0
TAS1R2	ENSG00000179002				protein_coding	0	0	0	0	0	0
ALDH4A1	ENSG00000159423	-1.23395	0.999951	0.529267	protein_coding	4.48574	5.81141	7.56066	5.6204	7.17453	8.66407
IFFO2	ENSG00000169991	-1.69327	0.999951	0.0502714	protein_coding	9.65679	13.3437	19.0566	13.9224	22.5958	28.5307
AL137127.1	ENSG00000272084	-1.29336		0.653495	lncRNA	0.135543	0.179894	0.249208	0.146939	0.237616	0.40213
UBR4	ENSG00000127481	-1.37136	0.999951	0.218976	protein_coding	165.467	191.847	205.845	175.868	263.1	310.481
EMC1-AS1	ENSG00000230424	-1.33184	0.999951	0.622662	lncRNA	1.14649	1.81115	2.16869	1.31606	2.41431	4.51836
EMC1	ENSG00000127463	1.02586	0.999951	0.909938	protein_coding	108.917	127.622	143.793	101.905	124.423	142.573
MRTO4	ENSG00000053372	1.23554	0.999951	0.384404	protein_coding	29.7159	41.8731	48.1178	27.0566	33.894	40.3714
AKR7A3	ENSG00000162482	-1.10276		0.868331	protein_coding	0.0934528	0.183486	0.271086	0.109672	0.202681	0.367346
AKR7A2	ENSG00000053371	-1.03624	0.999951	0.883947	protein_coding	28.1356	33.9955	37.3421	29.4651	35.2289	44.7428
SLC66A1	ENSG00000040487	-1.02162	0.999951	0.934585	protein_coding	13.8933	16.0331	18.4339	14.2208	16.3744	19.2122
CAPZB	ENSG00000077549	-1.25905	0.999951	0.337434	protein_coding	166.83	200.791	231.474	225.723	252.805	283.297
MICOS10	ENSG00000173436	1.25878	0.999951	0.295761	protein_coding	40.3918	44.7544	49.53	31.5442	35.5642	40.0302
AL031727.2	ENSG00000235185				lncRNA	0	0	0	0	0	0
NBL1	ENSG00000158747	-1.49685	0.999951	0.158311	protein_coding	39.3526	49.1032	54.6577	47.5948	73.5043	104.298
MICOS10-NBL1	ENSG00000270136	1.27126	0.999951	0.614247	protein_coding	2.75778	2.90916	3.02164	1.57959	2.27975	3.50492
HTR6	ENSG00000158748	-3.06233		0.117892	protein_coding	0.0309863	0.0320077	0.0338858	0.0655124	0.107374	0.146939
TMCO4	ENSG00000162542	1.31827	0.999951	0.335832	protein_coding	13.1382	19.712	23.0084	12.8316	14.9514	18.3306
RNF186	ENSG00000178828				protein_coding	0	0	0	0	0	0
AL391883.1	ENSG00000235434				lncRNA	0	0	0	0	0	0
OTUD3	ENSG00000169914	-1.28447	0.999951	0.456757	protein_coding	4.92185	7.17727	9.79298	7.27188	9.21591	10.3592
PLA2G2E	ENSG00000188784				protein_coding	0	0	0	0	0	0
PLA2G2A	ENSG00000188257				protein_coding	0	0	0	0	0	0
PLA2G5	ENSG00000127472	-1.08361		0.972394	protein_coding	0	0	0	0	0	0
PLA2G2D	ENSG00000117215				protein_coding	0	0	0	0	0	0
PLA2G2F	ENSG00000158786				protein_coding	0	0	0	0	0	0
Z98257.1	ENSG00000227066				lncRNA	0	0	0	0	0	0
PLA2G2C	ENSG00000187980				protein_coding	0	0	0	0	0	0
UBXN10	ENSG00000162543	-1.08361		0.972705	protein_coding	0	0	0	0	0	0
LINC01757	ENSG00000228105				lncRNA	0	0	0	0	0	0
Z98257.2	ENSG00000284710				lncRNA	0	0	0	0	0	0
VWA5B1	ENSG00000158816				protein_coding	0	0	0	0	0	0
AL020998.1	ENSG00000226664				lncRNA	0	0	0	0	0	0
LINC01141	ENSG00000236963	-1.08361		0.972394	lncRNA	0	0	0	0	0	0
AL139254.1	ENSG00000226487				lncRNA	0	0	0	0	0	0
AL139254.2	ENSG00000284641				lncRNA	0	0	0	0	0	0
AL139254.3	ENSG00000284743				lncRNA	0	0	0	0	0	0
CAMK2N1	ENSG00000162545	-1.2086	0.999951	0.503342	protein_coding	17.7249	23.7292	34.8596	19.0653	28.6749	44.2209
MUL1	ENSG00000090432	1.00821	0.999951	0.974174	protein_coding	37.9582	50.9224	60.0456	32.2321	50.514	65.4611
FAM43B	ENSG00000183114	1.58809	0.999951	0.444953	protein_coding	0.58874	1.36017	1.96537	0.146229	0.854872	1.76326
CDA	ENSG00000158825	1.19242	0.999951	0.716416	protein_coding	5.25229	6.86459	8.86208	2.19344	5.75239	11.1699
PINK1	ENSG00000158828	-1.09637	0.999951	0.66399	protein_coding	68.8436	73.6555	79.801	64.158	80.7432	90.5141
PINK1-AS	ENSG00000117242	-1.06831	0.999951	0.814448	lncRNA	13.2703	13.6208	13.927	8.09079	14.5622	22.7021
DDOST	ENSG00000244038	1.00596	0.999951	0.981343	protein_coding	279.806	350.757	386.303	277.969	348.687	429.024
KIF17	ENSG00000117245	-1.53758	0.999951	0.421866	protein_coding	2.11826	3.22033	4.49301	1.68163	4.94921	8.64764
SH2D5	ENSG00000189410	-1.38548	0.999951	0.497616	protein_coding	4.48574	5.86076	7.06488	3.36327	8.11633	12.3163
AL663074.1	ENSG00000233069	-4.02569		0.450058	lncRNA	0	0	0	0	0.0121858	0.0365573
HP1BP3	ENSG00000127483	1.00458	0.999951	0.983589	protein_coding	103.657	113.256	119.824	95.9141	112.74	123.893
EIF4G3	ENSG00000075151	-1.0305	0.999951	0.897581	protein_coding	109.892	123.021	129.988	98.8529	126.779	160.779
AL031005.2	ENSG00000287192	-4.02569		0.450058	lncRNA	0	0	0	0	0.0121858	0.0365573
ECE1	ENSG00000117298	-1.23414	0.999951	0.434921	protein_coding	102.64	150.199	228.524	125.339	185.369	218.517
AL031005.1	ENSG00000236936	2.89817		0.277839	lncRNA	0	0.0414248	0.0623019	0	0.0122449	0.0367346
ECE1-AS1	ENSG00000231105	1.08215		0.890691	lncRNA	0.542172	0.594972	0.623019	0.109672	0.547483	0.844897
AL592309.1	ENSG00000236009				lncRNA	0	0	0	0	0	0
NBPF3	ENSG00000142794	1.37288	0.999951	0.182717	protein_coding	22.1552	25.8348	30.8022	17.0722	18.8093	21.0122
ALPL	ENSG00000162551	-1.85785	0.999951	0.0681482	protein_coding	11.5882	18.4877	27.1425	16.268	34.3475	55.9836
LINC02596	ENSG00000233431	5.84496		0.318927	lncRNA	0	0.0206575	0.0619726	0	0	0
RAP1GAP	ENSG00000076864	1.12317	0.999951	0.831357	protein_coding	4.08077	5.944	8.39729	1.16983	5.29002	7.49387
USP48	ENSG00000090686	1.22799	0.999951	0.337802	protein_coding	69.1614	88.1464	99.4886	63.5471	71.7823	86.1794
LDLRAD2	ENSG00000187942	2.26462	0.999951	0.166227	protein_coding	0.960575	2.07	3.28692	0.584916	0.911408	1.39592
HSPG2	ENSG00000142798	-1.24469	0.999951	0.388413	protein_coding	327.607	349.308	384.199	380.07	434.798	478.799
CELA3B	ENSG00000219073	-4.02554		0.450072	protein_coding	0	0	0	0	0.0109187	0.0327562
AL590556.3	ENSG00000285959				lncRNA	0	0	0	0	0	0
CELA3A	ENSG00000142789				protein_coding	0	0	0	0	0	0
LINC01635	ENSG00000228397	3.56699		0.116221	lncRNA	0	0.18108	0.373811	0	0.0488613	0.0734693
LINC00339	ENSG00000218510	1.40912	0.999951	0.3646	lncRNA	7.52264	9.75332	12.8593	4.44489	6.91473	11.0716
CDC42	ENSG00000070831	-1.09843	0.999951	0.707834	protein_coding	203.518	232.572	289.474	171.808	255.46	317.211
CDC42-AS1	ENSG00000285752	1.27308		0.749711	lncRNA	0.0929589	0.107318	0.135543	0	0.0853594	0.219344
CDC42-IT1	ENSG00000230068				lncRNA	0	0	0	0	0	0
WNT4	ENSG00000162552	1.08052		0.931952	protein_coding	0.0677715	0.136536	0.186906	0.0731145	0.125292	0.229294
AL445253.1	ENSG00000285873	-1.09782		0.938442	lncRNA	0	0.0103288	0.0309863	0	0.0109187	0.0327562
ZBTB40	ENSG00000184677	-1.04739	0.999951	0.854545	protein_coding	24.2933	29.9043	33.6147	18.6383	31.3298	43.6859
ZBTB40-IT1	ENSG00000237200				lncRNA	0	0	0	0	0	0
EPHA8	ENSG00000070886	-1.09786		0.938415	protein_coding	0	0.0103288	0.0309863	0	0.0122449	0.0367346
C1QA	ENSG00000173372				protein_coding	0	0	0	0	0	0
C1QC	ENSG00000159189				protein_coding	0	0	0	0	0	0
C1QB	ENSG00000173369				protein_coding	0	0	0	0	0	0
EPHB2	ENSG00000133216	-1.37634	0.999951	0.264748	protein_coding	14.5786	25.1909	40.5611	26.0081	34.6712	45.4329
AL512444.1	ENSG00000225952				lncRNA	0	0	0	0	0	0
LACTBL1	ENSG00000215906				protein_coding	0	0	0	0	0	0
TEX46	ENSG00000227868	1.57342		0.673076	protein_coding	0	0.0216789	0.0338858	0	0.0109187	0.0327562
KDM1A	ENSG00000004487	-1.04564	0.999951	0.838051	protein_coding	84.201	92.6581	97.9637	85.1053	96.8758	103.224
AL031428.1	ENSG00000240553				lncRNA	0	0	0	0	0	0
LUZP1	ENSG00000169641	-1.4091	0.999951	0.174596	protein_coding	41.6795	48.0731	60.3613	34.9714	67.7463	111.829
HTR1D	ENSG00000179546	-1.70505	0.999951	0.526846	protein_coding	0.0677715	0.497878	1.33241	0	0.850879	2.26018
LINC01355	ENSG00000261326	-1.40111	0.999951	0.529769	lncRNA	0.338858	0.754543	1.23945	0.624489	1.06303	1.35262
AL109936.6	ENSG00000284726				lncRNA	0	0	0	0	0	0
HNRNPR	ENSG00000125944	1.25288	0.999951	0.349086	protein_coding	60.0824	78.2673	96.4433	44.745	62.4763	97.0595
ZNF436	ENSG00000125945	-1.19605	0.999951	0.498882	protein_coding	13.7889	15.172	16.4007	13.0042	18.161	21.6053
ZNF436-AS1	ENSG00000249087	1.76908	0.999951	0.281864	lncRNA	0.716472	1.04538	1.30142	0.440816	0.589725	0.80426
AL109936.2	ENSG00000271420	1.08377		0.900918	lncRNA	0.0619726	0.255479	0.467264	0.182786	0.235319	0.293877
TCEA3	ENSG00000204219	1.48046	0.999951	0.166255	protein_coding	41.6146	86.2552	112.58	38.4948	58.2609	83.6815
ASAP3	ENSG00000088280	1.05719	0.999951	0.827927	protein_coding	24.6688	27.8329	31.9779	22.4096	26.3209	33.1165
E2F2	ENSG00000007968	5.86831		0.348037	protein_coding	0	0.0216789	0.0338858	0	0	0
AL021154.1	ENSG00000235052	-1.90009		0.549733	lncRNA	0	0.0112953	0.0338858	0	0.0231045	0.0365573
ID3	ENSG00000117318	1.25574	0.999951	0.365838	protein_coding	38.6298	44.6598	53.4204	32.7919	35.5614	40.978
AL450043.1	ENSG00000285802	15.6896		0.109719	lncRNA	0.0309863	0.0640702	0.0934528	0	0	0
MDS2	ENSG00000197880	-1.62675		0.513151	lncRNA	0.0619726	0.107373	0.135543	0	0.175716	0.330612
RPL11	ENSG00000142676	1.00375	0.999951	0.989339	protein_coding	557.01	706.178	782.625	499.08	703.536	981.366
ELOA-AS1	ENSG00000236810	1.49396	0.999951	0.390982	lncRNA	3.47046	4.74529	6.29249	1.93753	3.17567	4.44489
ELOA	ENSG00000011007	-1.10125	0.999951	0.654476	protein_coding	55.3105	69.4329	79.9704	59.5836	76.4684	93.5631
PITHD1	ENSG00000057757	1.26366	0.999951	0.354782	protein_coding	35.2004	60.3774	74.752	32.9528	47.7826	66.5264
LYPLA2	ENSG00000011009	-1.0348	0.999951	0.884598	protein_coding	28.1975	33.4303	36.0728	27.7445	34.6017	41.3462
GALE	ENSG00000117308	1.45282	0.999951	0.120033	protein_coding	29.9889	37.001	49.9038	19.814	25.4588	32.1338
HMGCL	ENSG00000117305	-1.1597	0.999951	0.533735	protein_coding	38.1131	46.1677	54.6916	42.5526	53.5409	72.4407
FUCA1	ENSG00000179163	1.45443	0.999951	0.134639	protein_coding	24.5102	36.4316	44.3589	19.2279	25.0526	29.7551
CNR2	ENSG00000188822	-1.08361		0.972394	protein_coding	0	0	0	0	0	0
AL590609.2	ENSG00000232557				lncRNA	0	0	0	0	0	0
PNRC2	ENSG00000189266	-1.02661	0.999951	0.923313	protein_coding	25.1093	32.4454	43.3498	16.2734	33.3091	46.5739
SRSF10	ENSG00000188529	1.03471	0.999951	0.884148	protein_coding	35.9751	39.561	42.926	29.9392	38.2434	51.4726
AL591178.1	ENSG00000225315				lncRNA	0	0	0	0	0	0
MYOM3	ENSG00000142661	-1.34203		0.63757	protein_coding	0.135543	0.200442	0.278877	0.110204	0.274115	0.548359
MYOM3-AS1	ENSG00000230703				lncRNA	0	0	0	0	0	0
IL22RA1	ENSG00000142677	-1.09782		0.940463	protein_coding	0	0.0103288	0.0309863	0	0.0109187	0.0327562
IFNLR1	ENSG00000185436	-3.05174		0.18877	protein_coding	0	0.0442145	0.101657	0.0734693	0.137478	0.229294
LINC02800	ENSG00000230023				lncRNA	0	0	0	0	0	0
GRHL3-AS1	ENSG00000232298	-1.08361		0.972394	lncRNA	0	0	0	0	0	0
GRHL3	ENSG00000158055	1.02047		0.970679	protein_coding	0.609944	0.834467	1.27044	0.475244	0.81292	1.37576
STPG1	ENSG00000001460	-1.05374	0.999951	0.849222	protein_coding	16.2313	18.2529	19.7808	17.8399	19.2338	20.833
NIPAL3	ENSG00000001461	-1.19729	0.999951	0.430281	protein_coding	64.3579	69.9819	77.3418	62.5223	83.7893	104.334
RCAN3AS	ENSG00000286061	1.19076		0.860415	lncRNA	0	0.0413151	0.123945	0	0.0327562	0.0982686
RCAN3	ENSG00000117602	-1.30155	0.999951	0.658499	protein_coding	1.69429	5.51663	12.3635	1.76326	7.1801	15.7557
NCMAP-DT	ENSG00000264443				lncRNA	0	0	0	0	0	0
NCMAP	ENSG00000184454				protein_coding	0	0	0	0	0	0
SRRM1	ENSG00000133226	-1.17332	0.999951	0.470652	protein_coding	71.7643	85.7678	95.3884	79.6217	100.629	122.032
AL445648.1	ENSG00000284699				lncRNA	0	0	0	0	0	0
CLIC4	ENSG00000169504	-1.52968	0.999951	0.178275	protein_coding	258.684	385.063	601.568	247.187	589.025	831.222
RUNX3	ENSG00000020633	1.29973		0.792985	protein_coding	0	0.103343	0.278877	0	0.0776982	0.196537
RUNX3-AS1	ENSG00000229162	-1.08361		0.972394	lncRNA	0	0	0	0	0	0
AL445471.1	ENSG00000261025	-1.08361		0.972394	lncRNA	0	0	0	0	0	0
LINC02793	ENSG00000285823				lncRNA	0	0	0	0	0	0
AL050344.1	ENSG00000233755				lncRNA	0	0	0	0	0	0
AL031432.1	ENSG00000231953				lncRNA	0	0	0	0	0	0
SYF2	ENSG00000117614	-1.14047	0.999951	0.553192	protein_coding	36.9976	40.8662	45.1358	43.271	46.6054	52.4571
AL031432.4	ENSG00000284602	1.04965		0.948238	lncRNA	0.0338858	0.0734874	0.124604	0	0.0732328	0.146229
AL031432.5	ENSG00000284657	-1.10013		0.917783	lncRNA	0	0.0207124	0.0311509	0	0.0244898	0.0734693
RSRP1	ENSG00000117616	-1.24429	0.999951	0.476134	protein_coding	10.3013	14.3003	20.5129	14.5469	17.7937	23.2242
AL031432.3	ENSG00000272432	2.89614		0.348601	lncRNA	0	0.0413699	0.0929589	0	0.0122449	0.0367346
RHD	ENSG00000187010	-2.40818		0.298267	protein_coding	0	0.0338858	0.101657	0.0365573	0.0803505	0.131025
TMEM50A	ENSG00000183726	-1.20895	0.999951	0.427728	protein_coding	60.9001	79.5377	111.365	72.404	96.1558	118.053
RHCE	ENSG00000188672	1.56311	0.999951	0.40495	protein_coding	2.08711	2.27589	2.57186	0.584916	1.45376	2.20408
MACO1	ENSG00000204178	1.09966	0.999951	0.682053	protein_coding	30.5525	41.0715	47.7111	31.6425	37.3516	42.5754
LDLRAP1	ENSG00000157978	1.4693	0.999951	0.117114	protein_coding	20.5439	25.7752	29.8426	13.5918	17.5404	21.8978
AL606491.1	ENSG00000225643	2.44008		0.320949	lncRNA	0	0.0641251	0.124604	0	0.0231636	0.0367346
MAN1C1	ENSG00000117643	1.68537	0.999951	0.350459	protein_coding	2.54088	7.03619	9.2847	2.32569	4.17398	6.90611
AL031280.1	ENSG00000233478	-1.08361		0.972394	lncRNA	0	0	0	0	0	0
SELENON	ENSG00000162430	-1.10721	0.999951	0.65195	protein_coding	109.34	119.96	137.734	120.343	132.823	141.074
AL020996.2	ENSG00000255054	3.38393		0.511284	protein_coding	0	0.0103288	0.0309863	0	0	0
AL020996.1	ENSG00000228172	1.06111		0.920526	lncRNA	0.185918	0.276938	0.373811	0.110204	0.263196	0.548359
MTFR1L	ENSG00000117640	1.05149	0.999951	0.816467	protein_coding	54.0091	62.9552	68.7542	51.0342	59.8779	66.2693
AL020996.3	ENSG00000272478	3.38403		0.511272	lncRNA	0	0.0112953	0.0338858	0	0	0
AUNIP	ENSG00000127423	-2.47813		0.196527	protein_coding	0.0623019	0.136317	0.278877	0.110204	0.347229	0.767702
AL033528.2	ENSG00000236528	-4.02554		0.450072	lncRNA	0	0	0	0	0.0109187	0.0327562
PAQR7	ENSG00000182749	-1.21691	0.999951	0.43628	protein_coding	26.5243	34.6975	41.7134	34.9853	42.2223	54.1101
STMN1	ENSG00000117632	-1.15658	0.999951	0.648866	protein_coding	38.7206	62.7968	103.246	49.462	72.6274	115.302
PAFAH2	ENSG00000158006	1.36979	0.999951	0.232487	protein_coding	20.8848	23.2657	24.7705	12.9059	16.9898	21.4225
EXTL1	ENSG00000158008	-2.38499	0.999951	0.092284	protein_coding	0.311509	1.07692	1.52486	1.63781	2.57149	4.38687
SLC30A2	ENSG00000158014	-7.07053		0.0802206	protein_coding	0	0.021624	0.0338858	0	0.175716	0.330612
AL391650.2	ENSG00000284309				lncRNA	0	0	0	0	0	0
TRIM63	ENSG00000158022	-4.008		0.465305	protein_coding	0	0	0	0	0.0109187	0.0327562
PDIK1L	ENSG00000175087	-1.10652	0.999951	0.821808	protein_coding	4.06629	4.58723	5.23336	4.52036	5.08578	5.41047
FAM110D	ENSG00000197245	8.30598		0.222857	protein_coding	0	0.0310961	0.0623019	0	0	0
C1orf232	ENSG00000282872	-4.02569		0.450058	protein_coding	0	0	0	0	0.0122449	0.0367346
AL391650.1	ENSG00000236782	2.59831		0.18136	protein_coding	0.0619726	0.161115	0.218057	0.0367346	0.0584539	0.0731145
ZNF593	ENSG00000142684	1.17245	0.999951	0.570547	protein_coding	20.358	23.8299	27.039	12.2832	20.3247	28.8734
CNKSR1	ENSG00000142675	-1.49246		0.459837	protein_coding	0.338858	0.547364	0.960575	0.548359	0.824427	1.13877
CATSPER4	ENSG00000188782				protein_coding	0	0	0	0	0	0
CEP85	ENSG00000130695	1.03073	0.999951	0.907425	protein_coding	15.9889	16.9829	17.8578	14.3304	16.4652	18.2938
SH3BGRL3	ENSG00000142669	-1.62132	0.999951	0.0520428	protein_coding	103.216	114.769	132.497	143.559	186.085	241.972
UBXN11	ENSG00000158062	1.53703	0.999951	0.172155	protein_coding	9.2649	16.5946	20.7381	6.25644	10.7992	15.6857
CD52	ENSG00000169442	-4.02569		0.455332	protein_coding	0	0	0	0	0.0121858	0.0365573
CRYBG2	ENSG00000176092	1.49502		0.467931	protein_coding	1.05353	1.32946	1.62652	0.329015	0.888659	1.61632
ZNF683	ENSG00000176083				protein_coding	0	0	0	0	0	0
LIN28A	ENSG00000131914	1.20157		0.870889	protein_coding	0	0.0413151	0.123945	0	0.0327562	0.0982686
DHDDS	ENSG00000117682	1.32923	0.999951	0.296425	protein_coding	49.8569	106.02	136.932	45.9897	79.762	124.898
DHDDS-AS1	ENSG00000225891	-1.08361		0.972394	lncRNA	0	0	0	0	0	0
HMGN2	ENSG00000198830	-1.06401	0.999951	0.798216	protein_coding	121.458	146.287	189.791	137.241	155.651	171.675
RPS6KA1	ENSG00000117676	-1.0872	0.999951	0.795378	protein_coding	12.4604	15.4226	18.2199	8.07915	16.7623	24.5017
AL512408.1	ENSG00000260063	2.19116		0.256093	lncRNA	0.135543	0.387128	0.623019	0.0367346	0.173976	0.255901
ARID1A	ENSG00000117713	-1.43265	0.999951	0.110563	protein_coding	53.1668	58.3839	64.9163	64.8734	83.6535	114.351
PIGV	ENSG00000060642	-1.00419	0.999951	0.985553	protein_coding	25.516	27.5245	31.3581	22.1903	27.6269	32.6252
ZDHHC18	ENSG00000204160	-1.19814	0.999951	0.437556	protein_coding	23.2698	25.4633	28.3834	29.1673	30.502	32.6907
SFN	ENSG00000175793	-2.77366		0.321866	protein_coding	0	0.0413699	0.0929589	0	0.121373	0.327562
GPN2	ENSG00000142751	1.06481	0.999951	0.796763	protein_coding	17.0425	24.2656	28.0359	17.0005	22.7939	26.5224
AL034380.1	ENSG00000226698	-1.08361		0.972394	lncRNA	0	0	0	0	0	0
GPATCH3	ENSG00000198746	-1.16216	0.999951	0.602712	protein_coding	8.52123	10.1304	13.1477	10.0889	11.7679	13.151
NUDC	ENSG00000090273	1.05455	0.999951	0.809455	protein_coding	69.3163	89.23	106.198	66.6589	84.6181	110.608
NR0B2	ENSG00000131910	3.38393		0.511283	protein_coding	0	0.0103836	0.0311509	0	0	0
KDF1	ENSG00000175707				protein_coding	0	0	0	0	0	0
TRNP1	ENSG00000253368	-1.61961	0.999951	0.101763	protein_coding	11.0806	13.9594	19.6143	12.7469	22.6088	31.6097
TENT5B	ENSG00000158246	-3.17816		0.0472983	protein_coding	0.123945	0.194891	0.304972	0.440816	0.619947	0.731145
SLC9A1	ENSG00000090020	1.22918	0.999951	0.424745	protein_coding	133.241	189.574	244.94	115.335	154.232	174.597
AL590640.1	ENSG00000224311				lncRNA	0	0	0	0	0	0
WDTC1	ENSG00000142784	1.00596	0.999951	0.97998	protein_coding	58.6571	84.2141	102.019	68.6911	83.718	113.216
TMEM222	ENSG00000186501	-1.07596	0.999951	0.768517	protein_coding	24.3862	32.4044	38.9347	25.7791	34.8685	39.7101
SYTL1	ENSG00000142765	2.73893	0.999951	0.0416468	protein_coding	3.8423	7.99956	10.8717	1.64508	2.91635	3.89387
MAP3K6	ENSG00000142733	-1.42616	0.999951	0.222845	protein_coding	11.557	13.6887	15.6891	14.2939	19.521	24.9428
FCN3	ENSG00000142748				protein_coding	0	0	0	0	0	0
CD164L2	ENSG00000174950	-1.08361		0.972394	protein_coding	0	0	0	0	0	0
GPR3	ENSG00000181773	-1.09152	0.999951	0.887352	protein_coding	0.311509	1.015	2.29299	0.587754	1.10694	1.96537
WASF2	ENSG00000158195	-1.20235	0.999951	0.461658	protein_coding	170.301	223.567	254.254	236.926	268.807	327.159
FO393419.2	ENSG00000241169				lncRNA	0	0	0	0	0	0
BX293535.1	ENSG00000237429	3.38403		0.511272	lncRNA	0	0.0112953	0.0338858	0	0	0
AHDC1	ENSG00000126705	-1.47455	0.999951	0.136583	protein_coding	14.0179	15.1794	15.865	16.0178	22.3894	34.6197
FGR	ENSG00000000938	-2.61283		0.112828	protein_coding	0.0929589	0.128997	0.169429	0.146229	0.338951	0.47755
LINC02574	ENSG00000233975	-1.39927		0.670814	lncRNA	0	0.320247	0.929589	0.146939	0.450141	0.655124
IFI6	ENSG00000126709	-2.67125	0.999951	0.107937	protein_coding	21.9926	109.887	285.136	22.5551	293.545	614.637
AL445490.1	ENSG00000225886	-4.02569		0.450058	lncRNA	0	0	0	0	0.0122449	0.0367346
AL020997.5	ENSG00000287244	-1.08361		0.972394	lncRNA	0	0	0	0	0	0
FAM76A	ENSG00000009780	-1.41638	0.999951	0.304914	protein_coding	4.70379	6.61472	7.82761	6.65342	9.3568	10.8367
STX12	ENSG00000117758	-1.08929	0.999951	0.701206	protein_coding	46.5929	51.5674	55.6824	44.5958	56.1597	73.7998
AL020997.2	ENSG00000269971				lncRNA	0	0	0	0	0	0
AL020997.3	ENSG00000270031	3.38039		0.524329	lncRNA	0	0.0103288	0.0309863	0	0	0
AL020997.4	ENSG00000286433	-1.08361		0.972394	lncRNA	0	0	0	0	0	0
PPP1R8	ENSG00000117751	-1.11076	0.999951	0.643381	protein_coding	38.7019	42.9334	47.9822	40.7487	47.6965	53.3736
THEMIS2	ENSG00000130775	1.21589	0.999951	0.531215	protein_coding	10.2565	18.8079	23.1779	10.8209	15.4673	22.151
RPA2	ENSG00000117748	1.24258	0.999951	0.412976	protein_coding	37.2145	62.3199	79.1571	34.9509	50.1558	67.2244
SMPDL3B	ENSG00000130768	3.73187	0.999951	0.0368067	protein_coding	1.02255	3.55931	6.19904	0.655124	0.951471	1.21224
AL512288.1	ENSG00000227050	-4.02569		0.450058	lncRNA	0	0	0	0	0.0122449	0.0367346
XKR8	ENSG00000158156	1.06501	0.999951	0.823723	protein_coding	10.9382	16.5461	19.6562	12.4474	15.5381	19.7632
EYA3	ENSG00000158161	-1.12787	0.999951	0.611826	protein_coding	20.265	24.9528	28.9081	22.3725	28.1548	33.9428
PTAFR	ENSG00000169403	1.22782		0.77092	protein_coding	0.0309863	0.165727	0.372743	0	0.13428	0.255901
DNAJC8	ENSG00000126698	-1.10756	0.999951	0.648455	protein_coding	96.0265	107.808	126.157	106.523	119.402	140.73
ATP5IF1	ENSG00000130770	1.4458	0.999951	0.116848	protein_coding	59.1838	91.8878	109.807	49.1016	63.5577	87.8325
AL353622.1	ENSG00000270605	3.13001		0.176763	lncRNA	0.0338858	0.156117	0.309863	0	0.0476534	0.110204
AL353622.2	ENSG00000271398				lncRNA	0	0	0	0	0	0
SESN2	ENSG00000130766	1.02304	0.999951	0.938753	protein_coding	105.757	110.542	119.121	80.7768	108.054	147.362
MED18	ENSG00000130772	-1.0471	0.999951	0.858105	protein_coding	14.5709	14.8614	15.264	13.037	15.5813	18.3152
PHACTR4	ENSG00000204138	-1.1492	0.999951	0.53093	protein_coding	40.7307	44.4017	49.0627	46.6162	51.0318	53.4467
RCC1	ENSG00000180198	-1.59827	0.999951	0.0734528	protein_coding	25.4192	29.6688	33.7163	33.523	47.4177	60.906
SNHG3	ENSG00000242125	-1.34496	0.999951	0.386011	lncRNA	5.45142	7.96017	12.3635	7.4204	10.7072	13.3318
TRNAU1AP	ENSG00000180098	1.20424	0.999951	0.49302	protein_coding	10.9112	12.09	13.9868	8.92652	10.0301	11.3664
SNHG12	ENSG00000197989	-1.58836	0.999951	0.211715	lncRNA	11.279	15.66	22.0257	11.2231	24.8743	44.0081
TAF12	ENSG00000120656	1.07589	0.999951	0.763102	protein_coding	23.4256	31.5232	36.8516	25.1879	29.3011	36.4775
RAB42	ENSG00000188060	1.70083	0.999951	0.299791	protein_coding	2.13805	2.62934	3.20855	1.20639	1.53909	2.16191
LINC01715	ENSG00000229388	3.28652		0.0716233	lncRNA	0.278877	0.321043	0.372743	0	0.0977225	0.146939
AL360012.1	ENSG00000270103	3.38403		0.511272	lncRNA	0	0.0112953	0.0338858	0	0	0
GMEB1	ENSG00000162419	-1.15211	0.999951	0.59311	protein_coding	11.4339	11.6594	11.8939	12.3491	13.448	14.4767
YTHDF2	ENSG00000198492	-1.2242	0.999951	0.348033	protein_coding	47.256	56.3248	64.4515	49.7754	68.9534	89.9674
OPRD1	ENSG00000116329	2.23588		0.438045	protein_coding	0	0.0329742	0.0677715	0	0.0121858	0.0365573
AL009181.1	ENSG00000233427	1.28441		0.678011	lncRNA	0.309863	0.5396	0.779372	0.196537	0.4202	0.808162
EPB41	ENSG00000159023	1.06343	0.999951	0.816718	protein_coding	42.7301	62.2764	73.1424	46.5739	58.5628	79.7509
TMEM200B	ENSG00000253304	1.19498	0.999951	0.497876	protein_coding	16.5777	20.044	22.6467	14.9368	16.7762	19.3753
AL357500.1	ENSG00000225750				lncRNA	0	0	0	0	0	0
SRSF4	ENSG00000116350	-1.18604	0.999951	0.455555	protein_coding	63.8008	76.0455	85.8665	59.5152	90.1908	122.877
MECR	ENSG00000116353	1.21223	0.999951	0.441831	protein_coding	27.175	35.1028	39.0703	18.9001	28.9546	39.2693
AL590729.1	ENSG00000237934				lncRNA	0	0	0	0	0	0
PTPRU	ENSG00000060656	1.07906	0.999951	0.75385	protein_coding	41.3406	46.9901	51.0654	36.5573	43.5446	50.2153
LINC01756	ENSG00000230523				lncRNA	0	0	0	0	0	0
AC092265.1	ENSG00000228176	-6.96786		0.269526	lncRNA	0	0	0	0	0.0244898	0.0734693
AL645944.2	ENSG00000284676				lncRNA	0	0	0	0	0	0
LINC01648	ENSG00000233399				lncRNA	0	0	0	0	0	0
AL137076.1	ENSG00000233372				lncRNA	0	0	0	0	0	0
AL161638.2	ENSG00000236335				lncRNA	0	0	0	0	0	0
AL161638.1	ENSG00000231949				lncRNA	0	0	0	0	0	0
MATN1	ENSG00000162510	1.6354		0.434551	protein_coding	0.371836	1.10259	1.68215	0.26205	0.674454	1.35918
MATN1-AS1	ENSG00000186056	-1.00887	0.999951	0.986982	lncRNA	1.39438	2.31824	3.05279	1.13327	2.33911	3.8204
AL137857.1	ENSG00000287510				lncRNA	0	0	0	0	0	0
LAPTM5	ENSG00000162511	1.58993		0.52898	protein_coding	0.203315	0.481581	0.867616	0.146229	0.300891	0.425831
AL137027.1	ENSG00000229607				lncRNA	0	0	0	0	0	0
LINC01778	ENSG00000223382	3.06142		0.165823	lncRNA	0.101657	0.116735	0.124604	0	0.0327562	0.0982686
AL445235.1	ENSG00000235143				lncRNA	0	0	0	0	0	0
SDC3	ENSG00000162512	-1.07154	0.999951	0.800881	protein_coding	58.19	99.6035	159.363	66.8203	106.727	133.089
PUM1	ENSG00000134644	-1.5505	0.999951	0.0491295	protein_coding	42.8994	47.8436	56.0232	55.1387	74.1941	103.274
NKAIN1	ENSG00000084628	-1.1052		0.894698	protein_coding	0.0338858	0.0734874	0.124604	0	0.0827662	0.182786
SNRNP40	ENSG00000060688	1.17859	0.999951	0.504864	protein_coding	35.8821	55.2992	68.212	34.6233	46.9227	64.506
ZCCHC17	ENSG00000121766	1.59284	0.999951	0.0893261	protein_coding	47.5949	104.465	143.98	35.8353	65.5868	98.4121
AL451070.1	ENSG00000229044				lncRNA	0	0	0	0	0	0
FABP3	ENSG00000121769	1.78145	0.999951	0.385854	protein_coding	0.402822	3.82258	6.35479	0.425831	2.14496	3.18048
SERINC2	ENSG00000168528	-1.26203	0.999951	0.485486	protein_coding	11.4873	16.1408	25.2848	14.0745	20.3686	31.9701
LINC01226	ENSG00000284543	3.38393		0.511283	lncRNA	0	0.0103836	0.0311509	0	0	0
AC114488.1	ENSG00000229167	-4.02554		0.450072	lncRNA	0	0	0	0	0.0109187	0.0327562
TINAGL1	ENSG00000142910	-3.19279	0.999951	0.0124265	protein_coding	1.37064	8.56268	17.8791	11.1673	27.3467	52.0824
HCRTR1	ENSG00000121764	-1.08361		0.972394	protein_coding	0	0	0	0	0	0
PEF1	ENSG00000162517	-1.20222	0.999951	0.418163	protein_coding	58.4711	71.7563	84.7144	67.7406	86.2671	117.294
PEF1-AS1	ENSG00000235790	-1.90022		0.549694	lncRNA	0	0.0103836	0.0311509	0	0.0243715	0.0731145
AC114488.2	ENSG00000264078	-1.08361		0.972394	lncRNA	0	0	0	0	0	0
COL16A1	ENSG00000084636	-1.0183	0.999951	0.941088	protein_coding	249.799	324.585	393.433	277.214	330.518	360.771
ADGRB2	ENSG00000121753	-1.02454	0.999951	0.92428	protein_coding	26.4783	32.5768	41.0259	25.8825	33.3769	39.5265
AL354919.2	ENSG00000254545	-1.08361		0.972394	lncRNA	0	0	0	0	0	0
SPOCD1	ENSG00000134668	-1.59697	0.999951	0.273954	protein_coding	7.97464	26.8169	61.2599	16.7143	42.827	84.0197
AL354919.1	ENSG00000203620	-1.42351		0.706094	lncRNA	0.0309863	0.0320077	0.0338858	0.0365573	0.0462681	0.0655124
AL136115.2	ENSG00000269967	-1.09781		0.938443	lncRNA	0	0.0103836	0.0311509	0	0.0109187	0.0327562
PTP4A2	ENSG00000184007	1.02502	0.999951	0.913784	protein_coding	275.313	278.211	282.913	257.326	271.419	283.319
AL136115.4	ENSG00000288678				protein_coding	0	0	0	0	0	0
AL136115.1	ENSG00000228634				lncRNA	0	0	0	0	0	0
AL136115.3	ENSG00000284702				lncRNA	0	0	0	0	0	0
KHDRBS1	ENSG00000121774	1.06518	0.999951	0.776608	protein_coding	92.9147	94.648	97.4829	71.9999	88.8447	104.165
AL445248.1	ENSG00000203325	5.84497		0.318927	lncRNA	0	0.0207124	0.0311509	0	0	0
TMEM39B	ENSG00000121775	-1.13506	0.999951	0.67389	protein_coding	6.23019	8.12179	9.14915	8.44472	9.20572	9.77141
KPNA6	ENSG00000025800	1.02148	0.999951	0.92123	protein_coding	88.4349	101.437	112.05	86.3781	99.3168	117.532
AL049795.2	ENSG00000250135	1.43879		0.690277	lncRNA	0	0.0518634	0.124604	0	0.0352902	0.0731145
TXLNA	ENSG00000084652	1.08149	0.999951	0.738453	protein_coding	126.269	164.562	184.406	124.506	152.167	169.297
CCDC28B	ENSG00000160050	1.06848	0.999951	0.8376	protein_coding	7.28932	9.24877	10.5724	6.43408	8.64867	9.88162
AL049795.1	ENSG00000224066	1.67994		0.455339	lncRNA	0.124604	0.179674	0.278877	0	0.104899	0.183673
IQCC	ENSG00000160051	1.31308	0.999951	0.546523	protein_coding	3.43948	4.40324	4.8907	3.12244	3.34239	3.50492
DCDC2B	ENSG00000222046	3.38403		0.511272	protein_coding	0	0.0112953	0.0338858	0	0	0
TMEM234	ENSG00000160055	1.26242	0.999951	0.384615	protein_coding	12.8903	14.2849	16.105	10.7265	11.318	12.3198
EIF3I	ENSG00000084623	1.18118	0.999951	0.525525	protein_coding	204.2	315.49	402.937	200.334	267.099	386.081
FAM167B	ENSG00000183615	-1.16671		0.778259	protein_coding	0.619726	0.875886	1.05913	0.987046	1.02127	1.0482
LCK	ENSG00000182866	18.1495		0.0988597	protein_coding	0	0.072466	0.123945	0	0	0
HDAC1	ENSG00000116478	1.18718	0.999951	0.420149	protein_coding	48.6266	53.3666	57.6965	39.9673	44.9527	50.9974
MARCKSL1	ENSG00000175130	-1.40115	0.999951	0.398794	protein_coding	8.59766	26.4372	55.4655	12.3061	37.044	50.9359
AL109945.1	ENSG00000233775	-1.08361		0.972394	lncRNA	0	0	0	0	0	0
TSSK3	ENSG00000162526	-4.35163		0.112525	protein_coding	0	0.021624	0.0338858	0.0365573	0.106166	0.183673
FAM229A	ENSG00000225828	-1.58114	0.999951	0.38305	protein_coding	0.529566	0.828142	1.11823	0.818905	1.31207	2.05714
BSDC1	ENSG00000160058	1.2123	0.999951	0.456733	protein_coding	85.956	148.492	185.348	89.0642	122.49	171.477
AL033529.1	ENSG00000254553	1.02221		0.980163	protein_coding	0.0623019	0.185364	0.338858	0	0.181021	0.47755
ZBTB8B	ENSG00000273274	2.00646		0.244923	protein_coding	0.278877	0.721647	0.982687	0.196537	0.358857	0.551019
ZBTB8A	ENSG00000160062	-1.23741	0.999951	0.480674	protein_coding	6.98047	8.19695	9.82266	9.40407	10.1559	11.0403
ZBTB8OS	ENSG00000176261	1.52129	0.999951	0.0949915	protein_coding	20.8538	24.4288	27.662	14.8058	16.0629	16.9626
RBBP4	ENSG00000162521	-1.05488	0.999951	0.804505	protein_coding	73.2047	89.503	102.627	87.3917	94.4064	100.267
SYNC	ENSG00000162520	-1.2511	0.999951	0.537208	protein_coding	31.1749	32.8778	35.4498	10.653	41.135	79.4389
AC114489.1	ENSG00000224409	-1.10155		0.900538	lncRNA	0.0309863	0.0423913	0.0623019	0	0.0488021	0.109672
KIAA1522	ENSG00000162522	-1.66058	0.999951	0.0419555	protein_coding	22.1172	26.7726	31.668	37.7999	44.4569	51.2635
YARS1	ENSG00000134684	-1.00666	0.999951	0.979681	protein_coding	246.837	339.073	400.383	279.407	341.33	427.995
S100PBP	ENSG00000116497	-1.17793	0.999951	0.465604	protein_coding	50.2465	50.8559	51.933	58.3088	59.8872	62.7609
FNDC5	ENSG00000160097	-1.62883	0.999951	0.438274	protein_coding	0.529566	0.723888	1.08434	0.360318	1.18151	2.41278
HPCA	ENSG00000121905	-1.4364		0.598623	protein_coding	0.0309863	0.106516	0.186906	0.0327562	0.157621	0.293877
TMEM54	ENSG00000121900	-1.22009	0.999951	0.4277	protein_coding	25.1771	29.0968	35.4793	25.1148	35.5031	42.9061
AL031602.2	ENSG00000287691				lncRNA	0	0	0	0	0	0
RNF19B	ENSG00000116514	-1.53913	0.999951	0.105944	protein_coding	28.3285	31.6998	38.33	29.4651	48.7893	62.4989
AL020995.1	ENSG00000236065				lncRNA	0	0	0	0	0	0
AK2	ENSG00000004455	1.39433	0.999951	0.168089	protein_coding	141.483	217.372	286.308	131.582	155.901	184.481
AZIN2	ENSG00000142920	-1.04691	0.999951	0.883424	protein_coding	5.72669	7.46911	8.92405	5.6204	7.82447	10.0898
TRIM62	ENSG00000116525	-2.14359	0.948964	0.009849	protein_coding	8.65996	9.7202	10.5044	9.25713	20.8447	41.4194
AL662907.3	ENSG00000284721				lncRNA	0	0	0	0	0	0
ZNF362	ENSG00000160094	-1.31579	0.999951	0.259232	protein_coding	20.6219	24.6021	28.0235	24.0244	32.3677	41.8946
AL513327.2	ENSG00000270115	3.38393		0.512375	lncRNA	0	0.0103288	0.0309863	0	0	0
A3GALT2	ENSG00000184389				protein_coding	0	0	0	0	0	0
AL513327.1	ENSG00000225313	1.29188		0.781249	lncRNA	0	0.0329193	0.0677715	0	0.0218375	0.0655124
PHC2	ENSG00000134686	-1.28891	0.999951	0.333404	protein_coding	58.7918	80.065	120.97	72.9182	103.199	120.281
PHC2-AS1	ENSG00000233246	5.84496		0.318927	lncRNA	0	0.0206575	0.0619726	0	0	0
ZSCAN20	ENSG00000121903	1.09518	0.999951	0.837581	protein_coding	4.21414	5.18849	5.79408	2.88255	4.74541	7.01899
CSMD2	ENSG00000121904	-1.35636		0.713842	protein_coding	0	0.279843	0.805644	0.0367346	0.380165	0.884418
HMGB4	ENSG00000176256				protein_coding	0	0	0	0	0	0
CSMD2-AS1	ENSG00000231163				lncRNA	0	0	0	0	0	0
C1orf94	ENSG00000142698				protein_coding	0	0	0	0	0	0
AC099565.1	ENSG00000287703				lncRNA	0	0	0	0	0	0
SMIM12	ENSG00000163866	1.35095	0.999951	0.196015	protein_coding	22.9068	23.3361	23.8928	14.9143	17.2789	21.1666
GJB5	ENSG00000189280	-1.08361		0.97277	protein_coding	0	0	0	0	0	0
GJB4	ENSG00000189433				protein_coding	0	0	0	0	0	0
AL121988.1	ENSG00000255811	-4.02569		0.450058	lncRNA	0	0	0	0	0.0122449	0.0367346
GJB3	ENSG00000188910	-1.09781		0.938443	protein_coding	0	0.0103836	0.0311509	0	0.0109187	0.0327562
GJA4	ENSG00000187513				protein_coding	0	0	0	0	0	0
AL122010.1	ENSG00000230163	-1.08361		0.972394	lncRNA	0	0	0	0	0	0
DLGAP3	ENSG00000116544	1.07647		0.922281	protein_coding	0.0309863	0.0649818	0.101657	0.0327562	0.05978	0.0734693
AC114490.2	ENSG00000284773	-1.74992	0.999951	0.262942	protein_coding	0.841076	1.64527	2.23101	1.54285	2.87504	3.86523
AC114490.1	ENSG00000271741	1.37108	0.999951	0.332461	protein_coding	7.25079	10.7604	12.8653	5.92888	7.85183	8.81631
TMEM35B	ENSG00000243749	-1.07805	0.999951	0.818588	protein_coding	7.56968	11.9953	20.7918	8.81631	12.9299	18.9331
ZMYM6	ENSG00000163867	-1.02106	0.999951	0.938926	protein_coding	14.9097	16.3108	17.538	12.5265	16.6482	19.3589
ZMYM1	ENSG00000197056	-1.38642	0.999951	0.497204	protein_coding	2.88029	5.81049	11.0311	2.13061	8.05639	13.5938
AL590434.1	ENSG00000284640	-4.02554		0.454631	lncRNA	0	0	0	0	0.0109187	0.0327562
SFPQ	ENSG00000116560	-1.0896	0.999951	0.718228	protein_coding	39.3748	46.8736	54.0091	35.302	51.0807	81.4496
ZMYM4	ENSG00000146463	1.02406	0.999951	0.912112	protein_coding	66.6319	68.1032	70.6178	49.2244	66.5057	87.3353
ZMYM4-AS1	ENSG00000227409	-1.08361		0.972394	lncRNA	0	0	0	0	0	0
KIAA0319L	ENSG00000142687	1.12887	0.999951	0.555134	protein_coding	73.7784	86.4575	96.4745	63.1212	76.605	84.9225
NCDN	ENSG00000020129	1.32705	0.999951	0.368721	protein_coding	46.3865	109.703	145.472	35.9991	82.6681	123.171
TFAP2E-AS1	ENSG00000239636	-1.09708		0.901403	lncRNA	0	0.110053	0.2372	0.0365573	0.119737	0.257142
TFAP2E	ENSG00000116819	-2.01586		0.239733	protein_coding	0.169429	0.242778	0.340849	0.182786	0.496749	0.881631
PSMB2	ENSG00000126067	1.12916	0.999951	0.582219	protein_coding	115.052	143.103	158.721	112.419	126.74	155.02
C1orf216	ENSG00000142686	1.13774	0.999951	0.681934	protein_coding	13.3326	16.1679	20.6679	5.28979	14.2114	25.2245
CLSPN	ENSG00000092853	1.20387	0.999951	0.74839	protein_coding	0.809925	0.935487	1.11551	0.734693	0.776301	0.840817
AL354864.1	ENSG00000232335	-1.08361		0.972394	lncRNA	0	0	0	0	0	0
AGO4	ENSG00000134698	-1.31001	0.999951	0.367442	protein_coding	6.06555	8.48852	13.0452	7.08978	11.1203	14.6093
AGO1	ENSG00000092847	-1.10072	0.999951	0.658466	protein_coding	33.868	36.1366	37.4099	34.5673	39.7822	49.2061
AL139286.2	ENSG00000286899				lncRNA	0	0	0	0	0	0
AL139286.1	ENSG00000271914	-4.02554		0.450072	lncRNA	0	0	0	0	0.0109187	0.0327562
AGO3	ENSG00000126070	-1.30108	0.999951	0.241631	protein_coding	19.8909	20.4032	21.1017	25.053	26.5403	29.0875
AL138787.2	ENSG00000271554				lncRNA	0	0	0	0	0	0
TEKT2	ENSG00000092850	1.00044		0.999403	protein_coding	0.135543	0.221154	0.309863	0.146229	0.219155	0.327562
ADPRS	ENSG00000116863	-1.17468	0.999951	0.54452	protein_coding	40.4681	57.4639	71.3973	46.3828	67.5039	104.51
COL8A2	ENSG00000171812	-1.71403	0.999951	0.0528722	protein_coding	15.5132	27.2885	35.6139	44.088	46.771	50.6938
TRAPPC3	ENSG00000054116	1.12774	0.999951	0.543916	protein_coding	77.2798	85.9915	92.1015	70.8845	76.2443	82.8366
MAP7D1	ENSG00000116871	-1.01559	0.999951	0.944513	protein_coding	132.219	144.841	158.043	140.688	147.095	151.639
THRAP3	ENSG00000054118	1.06069	0.999951	0.807184	protein_coding	79.17	110.052	127.783	75.3393	103.76	137.675
SH3D21	ENSG00000214193	-1.23841	0.999951	0.536809	protein_coding	3.83157	5.61177	8.05644	3.37959	6.94886	9.21243
EVA1B	ENSG00000142694	1.09046	0.999951	0.720629	protein_coding	44.7132	46.4778	48.8971	34.9122	42.6208	50.3999
AL591845.1	ENSG00000286379	-1.9033		0.346029	lncRNA	0.0309863	0.118723	0.169429	0.0327562	0.230972	0.440816
STK40	ENSG00000196182	1.14753	0.999951	0.57386	protein_coding	27.6088	31.5505	34.5464	22.6018	27.501	32.9381
LSM10	ENSG00000181817	1.22241	0.999951	0.436821	protein_coding	32.9694	49.2011	58.6884	27.548	40.2524	58.1142
OSCP1	ENSG00000116885	1.15704	0.999951	0.721027	protein_coding	5.0153	5.55575	6.56909	3.59999	4.79494	5.66683
MRPS15	ENSG00000116898	1.45436	0.999951	0.132184	protein_coding	67.5501	111.497	150.272	56.4078	76.6653	109.91
CSF3R	ENSG00000119535	1.66786		0.428073	protein_coding	0.0309863	0.395991	0.716472	0.219344	0.23526	0.257142
AL596257.1	ENSG00000284705	3.38403		0.511272	lncRNA	0	0.0112953	0.0338858	0	0	0
AC117945.2	ENSG00000284720				lncRNA	0	0	0	0	0	0
AC117945.1	ENSG00000234481				lncRNA	0	0	0	0	0	0
GRIK3	ENSG00000163873	3.38393		0.511283	protein_coding	0	0.0103836	0.0311509	0	0	0
AL031430.1	ENSG00000284650				lncRNA	0	0	0	0	0	0
AL353604.1	ENSG00000223944				lncRNA	0	0	0	0	0	0
LINC01137	ENSG00000233621	1.36138	0.999951	0.509538	lncRNA	3.48891	4.76717	6.84797	2.49796	3.49708	4.52036
ZC3H12A	ENSG00000163874	-1.16646	0.999951	0.645895	protein_coding	12.3358	23.8282	41.0878	14.367	27.7944	37.5714
MEAF6	ENSG00000163875	-1.25481	0.999951	0.380592	protein_coding	20.2481	26.4402	35.3863	24.4653	33.1701	46.0552
SNIP1	ENSG00000163877	-1.07255	0.999951	0.798899	protein_coding	12.3635	17.0619	20.9414	12.2508	18.3042	22.6285
DNALI1	ENSG00000163879	-1.08487	0.999951	0.821282	protein_coding	4.51689	5.11527	5.94937	4.88571	5.55302	6.43408
GNL2	ENSG00000134697	-1.21302	0.999951	0.390025	protein_coding	67.8156	73.9575	85.0194	58.3088	89.7058	117.257
AL513220.1	ENSG00000284748				lncRNA	0	0	0	0	0	0
RSPO1	ENSG00000169218	-4.02569		0.450058	protein_coding	0	0	0	0	0.0122449	0.0367346
C1orf109	ENSG00000116922	1.31394	0.999951	0.364196	protein_coding	14.6565	23.5113	29.2434	11.825	17.8953	23.3265
CDCA8	ENSG00000134690	-1.45236	0.999951	0.532181	protein_coding	0.467264	0.816737	1.08434	0.851662	1.18752	1.5354
EPHA10	ENSG00000183317	1.57336		0.673098	protein_coding	0	0.0216789	0.0338858	0	0.0121858	0.0365573
MANEAL	ENSG00000185090	1.73236	0.999951	0.385642	protein_coding	1.54931	7.0192	10.1318	1.47403	4.05082	8.33876
AL929472.3	ENSG00000233728	8.30646		0.227808	lncRNA	0	0.0329742	0.0677715	0	0	0
YRDC	ENSG00000196449	-1.08482	0.999951	0.742706	protein_coding	22.8059	24.9223	27.6309	17.7668	27.0407	39.9673
C1orf122	ENSG00000197982	1.61815	0.999951	0.0795907	protein_coding	54.0711	96.9045	127.937	40.1264	59.8877	90.3672
MTF1	ENSG00000188786	-1.16493	0.999951	0.535338	protein_coding	21.3186	24.6431	26.7898	18.7038	28.7187	36.3013
AL929472.2	ENSG00000230955	-1.08361		0.972394	lncRNA	0	0	0	0	0	0
INPP5B	ENSG00000204084	-1.07696	0.999951	0.741971	protein_coding	19.7808	20.4505	21.4425	21.4226	22.0299	23.1773
SF3A3	ENSG00000183431	1.29784	0.999951	0.323116	protein_coding	85.801	164.645	204.501	84.2162	126.864	182.792
FHL3	ENSG00000183386	-1.58248	0.999951	0.0615375	protein_coding	15.7312	18.8548	22.8059	23.3265	29.8267	40.4539
UTP11	ENSG00000183520	1.21555	0.999951	0.42182	protein_coding	32.5976	51.712	65.5012	32.5269	42.5437	56.9019
POU3F1	ENSG00000185668	-1.31722		0.690791	protein_coding	0.0338858	0.104364	0.216904	0.0365573	0.140249	0.220408
MIR3659HG	ENSG00000224592	-1.43793		0.659035	lncRNA	0.0311509	0.062994	0.123945	0.0365573	0.0912692	0.163781
LINC02786	ENSG00000284623				lncRNA	0	0	0	0	0	0
AL390839.1	ENSG00000286552				lncRNA	0	0	0	0	0	0
AL390839.2	ENSG00000287987	-3.50462		0.235985	lncRNA	0	0.0103836	0.0311509	0	0.0450011	0.0982686
LINC01343	ENSG00000237290	-4.02569		0.450058	lncRNA	0	0	0	0	0.0122449	0.0367346
LINC01685	ENSG00000238063				lncRNA	0	0	0	0	0	0
AL354702.1	ENSG00000284632				lncRNA	0	0	0	0	0	0
RRAGC	ENSG00000116954	-1.28591	0.999951	0.226039	protein_coding	56.9128	71.5155	83.3221	83.3876	91.9531	100.201
AL139260.2	ENSG00000273637	5.63531		0.0693558	lncRNA	0	0.150841	0.249208	0	0.0218375	0.0655124
AL139260.1	ENSG00000228436	1.21884	0.999951	0.705399	lncRNA	1.61129	2.12239	2.57532	1.37576	1.7417	2.24081
MYCBP	ENSG00000214114	1.11788	0.999951	0.728074	protein_coding	8.87807	10.7062	11.8997	5.65713	9.5757	12.0639
AL139260.3	ENSG00000274944	4.69783		0.0793498	protein_coding	0.340849	0.984775	1.49525	0	0.206837	0.587754
GJA9	ENSG00000131233				protein_coding	0	0	0	0	0	0
RHBDL2	ENSG00000158315	-3.19953	0.999951	0.0469585	protein_coding	0.372743	0.393509	0.404962	0.771427	1.26789	1.75475
AKIRIN1	ENSG00000174574	-1.01427	0.999951	0.950834	protein_coding	81.6308	92.9524	115.393	67.5917	94.2725	114.876
NDUFS5	ENSG00000168653	1.26399	0.999951	0.308379	protein_coding	114.897	141.897	168.371	96.9498	112.261	129.673
MACF1	ENSG00000127603	-1.30593	0.999951	0.308798	protein_coding	265.732	303.873	374.624	285.244	396.842	498.056
AL442071.2	ENSG00000287422				lncRNA	0	0	0	0	0	0
AL442071.1	ENSG00000226438	3.38393		0.511284	lncRNA	0	0.0103288	0.0309863	0	0	0
BMP8A	ENSG00000183682	-1.58079		0.498181	protein_coding	0.0677715	0.115879	0.186906	0.0365573	0.183924	0.294806
PABPC4	ENSG00000090621	-1.00971	0.999951	0.971595	protein_coding	170.642	255.316	302.974	199.846	257.797	363.195
PABPC4-AS1	ENSG00000228060	-15.7378		0.112995	lncRNA	0	0	0	0	0.0558607	0.131025
HEYL	ENSG00000163909	-1.36316		0.715531	protein_coding	0.124604	0.22099	0.402822	0.0365573	0.301378	0.720637
AL035404.2	ENSG00000225903				lncRNA	0	0	0	0	0	0
NT5C1A	ENSG00000116981	3.38393		0.511283	protein_coding	0	0.0103836	0.0311509	0	0	0
HPCAL4	ENSG00000116983	-1.09778		0.938461	protein_coding	0	0.0112953	0.0338858	0	0.0109187	0.0327562
PPIE	ENSG00000084072	1.08774	0.999951	0.729373	protein_coding	48.6485	61.5207	71.4312	43.759	56.5578	75.306
BMP8B	ENSG00000116985	1.38933		0.636661	protein_coding	0.135543	0.272853	0.433808	0.0365573	0.193516	0.360318
OXCT2	ENSG00000198754	-1.28503	0.999951	0.702143	protein_coding	0.373811	0.863081	1.67326	0.182786	1.1082	2.26018
BMP8B-AS1	ENSG00000285905				lncRNA	0	0	0	0	0	0
AL033527.2	ENSG00000261798	5.84496		0.318927	lncRNA	0	0.0206575	0.0619726	0	0	0
AL033527.3	ENSG00000284719	10.6869		0.185308	lncRNA	0	0.0413151	0.123945	0	0	0
LINC02811	ENSG00000284678				lncRNA	0	0	0	0	0	0
TRIT1	ENSG00000043514	1.11905	0.999951	0.682085	protein_coding	13.4171	18.2838	22.4324	12.4146	16.3414	18.4041
MYCL	ENSG00000116990	-1.58329	0.999951	0.357417	protein_coding	1.86906	2.26548	2.54143	2.44934	3.58649	4.44489
MYCL-AS1	ENSG00000236546	-2.14087		0.300876	lncRNA	0	0.0650367	0.101657	0.0367346	0.142487	0.292458
MFSD2A	ENSG00000168389	1.35804	0.999951	0.478175	protein_coding	12.4255	50.131	72.1767	8.05803	36.9147	82.5795
CAP1	ENSG00000131236	-1.38948	0.999951	0.207809	protein_coding	341.806	356.138	384.602	362.093	494.849	607.362
PPT1	ENSG00000131238	-1.13313	0.999951	0.54342	protein_coding	61.2739	82.0749	92.68	84.0086	92.9866	98.5962
RLF	ENSG00000117000	-1.43833	0.999951	0.137913	protein_coding	20.4662	24.7266	29.282	30.0489	35.5675	41.3097
TMCO2	ENSG00000188800	5.84531		0.318909	protein_coding	0	0.0225905	0.0677715	0	0	0
AL050341.2	ENSG00000259943	1.24665	0.999951	0.68215	lncRNA	0.948801	1.37205	1.89016	0.624489	1.09657	1.60505
ZMPSTE24	ENSG00000084073	1.14571	0.999951	0.614466	protein_coding	43.9837	52.6578	62.9022	27.5142	45.96	59.9539
COL9A2	ENSG00000049089	1.57054	0.999951	0.368879	protein_coding	2.63384	9.49576	13.4865	2.29294	6.04623	10.9837
SMAP2	ENSG00000084070	1.22587	0.999951	0.467687	protein_coding	23.9524	49.2988	62.6446	22.2087	40.2181	59.9509
AL031985.4	ENSG00000284677	-4.02569		0.450058	lncRNA	0	0	0	0	0.0121858	0.0365573
ZFP69B	ENSG00000187801	1.58221	0.999951	0.301312	protein_coding	5.45359	6.78649	8.53536	2.90204	4.28776	5.70293
AL031985.3	ENSG00000260920	1.33985	0.999951	0.515008	lncRNA	5.85641	6.49012	7.04011	2.7551	4.83804	6.09266
ZFP69	ENSG00000187815	1.18729	0.999951	0.708147	protein_coding	4.81178	5.30084	5.67049	3.23265	4.45442	5.63407
AL603839.3	ENSG00000238287	3.48079		0.081499	lncRNA	0.24789	0.297596	0.373811	0	0.0830619	0.183673
EXO5	ENSG00000164002	1.09327	0.999951	0.809843	protein_coding	4.24512	6.21444	7.75659	4.02901	5.68823	8.62751
AL603839.1	ENSG00000227278	3.38393		0.511283	lncRNA	0	0.0103836	0.0311509	0	0	0
AL603839.2	ENSG00000238186				lncRNA	0	0	0	0	0	0
ZNF684	ENSG00000117010	1.14324	0.999951	0.775163	protein_coding	2.57186	2.76903	2.99049	1.93753	2.42383	2.97551
AL356379.2	ENSG00000286838	2.25404		0.286732	lncRNA	0.0311509	0.086551	0.135543	0	0.0340232	0.0655124
RIMS3	ENSG00000117016	1.58771	0.999951	0.243154	protein_coding	10.2255	24.6641	36.2916	7.6322	15.5341	22.702
AL031289.2	ENSG00000287743	3.38403		0.511272	lncRNA	0	0.0112953	0.0338858	0	0	0
AL031289.1	ENSG00000237899				lncRNA	0	0	0	0	0	0
NFYC-AS1	ENSG00000272145	1.52228		0.559444	lncRNA	0	0.124165	0.24789	0.0367346	0.0815583	0.109672
NFYC	ENSG00000066136	1.05976	0.999951	0.824927	protein_coding	27.02	38.4322	44.3226	25.1568	36.2699	47.4979
KCNQ4	ENSG00000117013	-2.39106	0.999951	0.15569	protein_coding	0.498415	0.954268	1.55874	0.621473	2.28401	4.29795
CITED4	ENSG00000179862	-2.21065	0.999951	0.117268	protein_coding	2.67898	4.55367	6.84797	2.01065	10.0683	18.9003
AC119677.1	ENSG00000229528				lncRNA	0	0	0	0	0	0
AL391730.2	ENSG00000286668	-4.02554		0.450072	lncRNA	0	0	0	0	0.0109187	0.0327562
CTPS1	ENSG00000171793	-1.38421	0.999951	0.319387	protein_coding	57.0685	87.1391	132.714	60.2081	120.616	227.099
SLFNL1-AS1	ENSG00000281207	-3.68344		0.0596775	lncRNA	0.0934528	0.251921	0.526767	0.548359	0.939538	1.5723
SLFNL1	ENSG00000171790	1.15328		0.843152	protein_coding	0.0623019	0.0969346	0.135543	0	0.0855368	0.146939
SCMH1	ENSG00000010803	-1.07734	0.999951	0.750795	protein_coding	26.702	27.6162	29.2196	26.6963	29.7644	32.5469
AC093151.7	ENSG00000287400				lncRNA	0	0	0	0	0	0
AC093151.2	ENSG00000235358	-1.08361		0.972394	lncRNA	0	0	0	0	0	0
FOXO6	ENSG00000204060	-1.38076		0.646875	protein_coding	0.154931	0.48978	0.847144	0.146229	0.67752	1.68979
FOXO6-AS1	ENSG00000229901	-1.90023		0.549691	lncRNA	0	0.0103288	0.0309863	0	0.0244898	0.0734693
EDN2	ENSG00000127129	1.05391		0.949965	protein_coding	0.0619726	0.0960779	0.124604	0	0.0873499	0.26205
HIVEP3	ENSG00000127124	-1.62418	0.999951	0.105764	protein_coding	7.25155	7.77049	8.49024	8.91997	12.624	15.6857
AL445933.2	ENSG00000230881				lncRNA	0	0	0	0	0	0
AC119676.1	ENSG00000284895				protein_coding	0	0	0	0	0	0
AL158216.1	ENSG00000287587				lncRNA	0	0	0	0	0	0
GUCA2B	ENSG00000044012				protein_coding	0	0	0	0	0	0
GUCA2A	ENSG00000197273	-1.08361		0.972394	protein_coding	0	0	0	0	0	0
FOXJ3	ENSG00000198815	-1.30468	0.999951	0.243977	protein_coding	42.3893	49.4574	54.1715	59.256	64.5291	72.257
AC096540.1	ENSG00000227527				lncRNA	0	0	0	0	0	0
RIMKLA	ENSG00000177181	2.39527		0.301916	protein_coding	0.0619726	0.11958	0.203315	0.0365573	0.0462681	0.0655124
ZMYND12	ENSG00000066185	1.21912		0.712793	protein_coding	0.681698	0.884337	1.09028	0.365573	0.717481	1.01544
PPCS	ENSG00000127125	1.04564	0.999951	0.835997	protein_coding	39.9355	41.7669	43.0688	35.5336	39.9248	44.0899
CCDC30	ENSG00000186409	1.16334	0.999951	0.770177	protein_coding	1.54931	2.37171	2.99049	1.53954	2.04066	2.64489
PPIH	ENSG00000171960	1.03104	0.999951	0.913343	protein_coding	12.8283	18.7363	24.1605	13.2337	18.1728	27.3306
AC098484.4	ENSG00000285728	2.26047		0.200342	lncRNA	0.155755	0.191025	0.24789	0.0655124	0.0829436	0.110204
AC098484.2	ENSG00000234917	-1.62371		0.524978	lncRNA	0	0.0641251	0.124604	0.0327562	0.1087	0.183673
YBX1	ENSG00000065978	1.21027	0.999951	0.476	protein_coding	504.457	702.573	830.811	482.368	580.513	725.105
CLDN19	ENSG00000164007	3.38393		0.511284	protein_coding	0	0.0103288	0.0309863	0	0	0
P3H1	ENSG00000117385	1.08052	0.999951	0.761309	protein_coding	200.853	283.698	326.083	194.605	262.561	342.991
C1orf50	ENSG00000164008	-1.05887	0.999951	0.872897	protein_coding	5.14372	5.9487	6.47218	5.99439	6.29762	6.61686
AC098484.3	ENSG00000283580	-1.2351	0.999951	0.639982	protein_coding	3.82909	4.02117	4.36113	3.94818	4.98458	6.64897
AC098484.1	ENSG00000228452	-4.02569		0.450058	lncRNA	0	0	0	0	0.0121858	0.0365573
TMEM269	ENSG00000274386	-2.97856		0.26452	protein_coding	0	0.0206575	0.0619726	0.0327562	0.0719657	0.109672
SVBP	ENSG00000177868	1.08117	0.999951	0.816797	protein_coding	8.36978	8.45458	8.5832	6.50719	7.81528	9.04072
ERMAP	ENSG00000164010	-1.08019	0.999951	0.78083	protein_coding	10.1325	11.2349	12.4915	10.5796	12.1431	15.1713
AL512353.1	ENSG00000228192	1.70367		0.345667	lncRNA	0.372743	0.663155	1.02798	0.327562	0.389992	0.511802
ZNF691	ENSG00000164011	1.13802	0.999951	0.717333	protein_coding	6.16627	6.69253	7.55652	4.61863	5.88707	7.20178
SLC2A1	ENSG00000117394	-1.85348	0.999951	0.0227597	protein_coding	54.4883	64.8788	82.0827	58.6652	120.256	169.114
SLC2A1-AS1	ENSG00000227533	-1.0325	0.999951	0.951837	lncRNA	0.960575	1.32198	1.72817	1.01544	1.3651	1.87347
AC099795.1	ENSG00000283973				lncRNA	0	0	0	0	0	0
FAM183A	ENSG00000186973	-1.30711		0.702635	protein_coding	0	0.0518085	0.0934528	0.0655124	0.0706987	0.0734693
EBNA1BP2	ENSG00000117395	1.55635	0.999951	0.100111	protein_coding	58.1303	122.727	167.561	46.5466	78.8582	121.849
CFAP57	ENSG00000243710	1.45004		0.519509	protein_coding	0.433808	0.784586	1.01657	0.196537	0.542176	0.881631
TMEM125	ENSG00000179178	1.92615	0.999951	0.289231	protein_coding	0.495781	2.64759	4.26961	0.524099	1.37357	2.90204
C1orf210	ENSG00000253313	-1.56461		0.614667	protein_coding	0	0.0207673	0.0623019	0	0.0354085	0.0734693
TIE1	ENSG00000066056	-1.20079	0.999951	0.842407	protein_coding	0.0623019	0.510085	1.33241	0.0365573	0.612407	1.50679
MPL	ENSG00000117400	-1.5088		0.494987	protein_coding	0.0929589	0.172355	0.2372	0.0982686	0.264936	0.404081
AL139289.2	ENSG00000287113	-1.08361		0.972394	lncRNA	0	0	0	0	0	0
AL139289.1	ENSG00000234694	3.43498		0.0896272	lncRNA	0.101657	0.251723	0.529566	0	0.070817	0.146939
CDC20	ENSG00000117399	-1.60626	0.999951	0.421249	protein_coding	0.218057	0.327341	0.526767	0.257142	0.5285	0.80426
ELOVL1	ENSG00000066322	-1.20488	0.999951	0.409372	protein_coding	42.6283	46.4946	51.3753	37.2857	56.018	67.1557
MED8	ENSG00000159479	1.20902	0.999951	0.418103	protein_coding	68.1698	97.2765	114.48	59.2227	80.4603	113.73
MED8-AS1	ENSG00000229431	-1.10189		0.912822	lncRNA	0	0.0329742	0.0677715	0	0.0367346	0.110204
SZT2	ENSG00000198198	1.19076	0.999951	0.509568	protein_coding	28.7243	48.9787	62.7069	23.6827	41.1372	53.155
SZT2-AS1	ENSG00000229372	5.84514		0.318918	lncRNA	0	0.021624	0.0338858	0	0	0
HYI	ENSG00000178922	-1.49317	0.999951	0.252998	protein_coding	3.02164	5.70367	9.85364	4.44489	8.51672	12.1853
HYI-AS1	ENSG00000229348	2.23576		0.43191	lncRNA	0	0.0310961	0.0623019	0	0.0121858	0.0365573
PTPRF	ENSG00000142949	-1.33664	0.999951	0.317235	protein_coding	61.9592	101.457	168.813	81.3305	135.612	190.281
KDM4A	ENSG00000066135	1.05896	0.999951	0.813054	protein_coding	50.2288	51.284	53.0651	36.5142	48.4332	72.164
AL451062.2	ENSG00000284989	-34.5838		0.0543933	protein_coding	0	0	0	0	0.134694	0.404081
KDM4A-AS1	ENSG00000236200	1.40689		0.534932	lncRNA	0.526767	0.682764	0.809925	0.365573	0.485535	0.697958
ST3GAL3	ENSG00000126091	-1.00267	0.999951	0.991853	protein_coding	24.3552	27.3643	31.3067	14.2208	27.4369	39.5265
ST3GAL3-AS1	ENSG00000229444				lncRNA	0	0	0	0	0	0
ARTN	ENSG00000117407	2.21222		0.269122	protein_coding	0.101657	0.209859	0.309863	0.0367346	0.0912101	0.163781
AL357079.1	ENSG00000237950	1.17664		0.863977	lncRNA	0	0.0413151	0.123945	0	0.0340824	0.0655124
AL357079.3	ENSG00000288573	-1.08361		0.972394	lncRNA	0	0	0	0	0	0
IPO13	ENSG00000117408	1.14565	0.999951	0.582862	protein_coding	32.2877	51.114	62.3642	30.6271	44.6203	59.7672
AL357079.2	ENSG00000285649	-1.74966		0.547796	lncRNA	0	0.0320625	0.0623019	0	0.057246	0.0982686
DPH2	ENSG00000132768	1.05895	0.999951	0.853725	protein_coding	19.7693	40.2396	51.2014	19.4572	38.0017	62.8162
ATP6V0B	ENSG00000117410	1.01861	0.999951	0.942004	protein_coding	83.3221	116.438	140.423	80.8423	114.313	178.016
B4GALT2	ENSG00000117411	-1.49012	0.999951	0.077324	protein_coding	49.125	53.5378	61.1977	71.5396	79.7776	89.8896
CCDC24	ENSG00000159214	-1.42313	0.999951	0.498015	protein_coding	1.09028	1.74839	3.03666	1.65306	2.48956	3.4394
SLC6A9	ENSG00000196517	1.25149	0.999951	0.418116	protein_coding	65.4431	91.4865	107.994	50.248	73.1029	96.767
AL139220.2	ENSG00000230615	1.67637	0.999951	0.277696	lncRNA	4.94732	5.73033	6.63515	2.08376	3.41331	4.22555
KLF17	ENSG00000171872	5.84498		0.322632	protein_coding	0	0.0207673	0.0623019	0	0	0
KLF18	ENSG00000283039				protein_coding	0	0	0	0	0	0
DMAP1	ENSG00000178028	1.11693	0.999951	0.647844	protein_coding	18.8397	22.3228	25.4821	16.8894	19.972	21.6367
ERI3	ENSG00000117419	1.21771	0.999951	0.422766	protein_coding	53.2964	79.6023	95.8826	44.876	65.3748	93.1223
ERI3-IT1	ENSG00000233602	-12.8519		0.133613	lncRNA	0	0	0	0.0327562	0.0475351	0.0731145
RNF220	ENSG00000187147	-1.17941	0.999951	0.472653	protein_coding	45.7296	51.0807	54.9288	56.0057	60.2426	65.204
TMEM53	ENSG00000126106	1.09298	0.999951	0.841663	protein_coding	3.93526	5.63588	7.11601	4.31376	5.15541	6.79591
ARMH1	ENSG00000198520	-1.23415		0.729538	protein_coding	0.271086	0.318253	0.373811	0.131025	0.397476	0.80426
KIF2C	ENSG00000142945	-1.54102	0.999951	0.448431	protein_coding	0.404962	0.616212	0.867616	0.844897	0.951662	1.06016
AL592166.1	ENSG00000225721	-1.9042		0.60661	lncRNA	0	0.0112953	0.0338858	0	0.0244898	0.0734693
RPS8	ENSG00000142937	1.16194	0.999951	0.602422	protein_coding	1168.74	1359.03	1456.81	802.505	1169.61	1637.04
BEST4	ENSG00000142959	1.36846		0.580067	protein_coding	0.309863	0.669674	0.982687	0.182786	0.488483	0.9551
PLK3	ENSG00000173846	-1.4107	0.999951	0.209991	protein_coding	18.5694	25.8698	39.3526	27.3306	36.4927	54.4736
TCTEX1D4	ENSG00000188396	8.30598		0.229289	protein_coding	0	0.0310961	0.0623019	0	0	0
BTBD19	ENSG00000222009	-1.0804	0.999951	0.837406	protein_coding	5.63951	7.31228	9.28298	4.70203	7.90427	14.2939
PTCH2	ENSG00000117425	-1.411		0.571906	protein_coding	0.216904	0.277795	0.311509	0.196537	0.395178	0.584916
EIF2B3	ENSG00000070785	1.19082	0.999951	0.47497	protein_coding	25.6567	34.5609	40.053	22.9945	29.0234	38.755
HECTD3	ENSG00000126107	-1.08615	0.999951	0.748791	protein_coding	32.9694	54.4343	65.9756	45.4041	59.124	82.506
UROD	ENSG00000126088	1.23671	0.999951	0.416199	protein_coding	61.4768	107.296	133.815	53.4254	86.7624	125.449
ZSWIM5	ENSG00000162415	-1.0612		0.935731	protein_coding	0.218057	0.267302	0.304972	0.0367346	0.283648	0.584916
LINC01144	ENSG00000281912	1.12056		0.895617	lncRNA	0	0.0931235	0.185918	0	0.0840332	0.219344
HPDL	ENSG00000186603	-1.48635		0.454865	protein_coding	0.338858	0.4132	0.495781	0.367346	0.607159	1.01544
MUTYH	ENSG00000132781	-1.01866	0.999951	0.955267	protein_coding	7.94349	8.71518	9.35786	6.43408	8.87072	10.2857
AL451136.1	ENSG00000288208				protein_coding	0	0	0	0	0	0
TOE1	ENSG00000132773	1.19744	0.999951	0.607137	protein_coding	5.45359	7.26129	9.35247	4.45485	6.06608	7.12652
TESK2	ENSG00000070759	-1.06225	0.999951	0.900225	protein_coding	2.54088	3.23746	3.61351	1.93753	3.43741	4.73877
CCDC163	ENSG00000280670	-1.41812	0.999951	0.509408	protein_coding	1.14649	1.75741	2.10092	1.47403	2.49607	3.89387
MMACHC	ENSG00000132763	1.19407	0.999951	0.623405	protein_coding	5.60852	7.15987	8.34845	3.83248	6.00266	8.40817
PRDX1	ENSG00000117450	1.08338	0.999951	0.755338	protein_coding	179.18	208.058	261.772	133.898	192.044	229.58
AKR1A1	ENSG00000117448	1.1244	0.999951	0.661052	protein_coding	71.6713	114.905	139.779	72.555	102.193	156.049
NASP	ENSG00000132780	1.03653	0.999951	0.881217	protein_coding	25.793	31.8884	35.1056	29.5748	30.761	31.7408
CCDC17	ENSG00000159588	-1.97541		0.258419	protein_coding	0.0623019	0.116626	0.185918	0.182786	0.235319	0.293877
GPBP1L1	ENSG00000159592	-1.04175	0.999951	0.844328	protein_coding	94.914	100.14	104.672	97.6039	104.308	113.435
TMEM69	ENSG00000159596	1.01054	0.999951	0.965056	protein_coding	18.4102	20.3202	22.1613	17.3755	20.0938	22.0075
IPP	ENSG00000197429	1.18152	0.999951	0.548026	protein_coding	13.0121	15.4606	17.1019	10.3592	13.0939	16.9991
AL604028.1	ENSG00000230896	1.07688		0.889615	lncRNA	0.643829	0.918722	1.11551	0.661223	0.853881	0.950489
MAST2	ENSG00000086015	-1.07414	0.999951	0.728463	protein_coding	73.1255	75.005	76.6911	71.6522	80.567	88.4203
PIK3R3	ENSG00000117461	-1.09546	0.999951	0.791693	protein_coding	5.45142	5.67914	5.82542	3.85714	6.22478	10.8209
P3R3URF-PIK3R3	ENSG00000278139				protein_coding	0	0	0	0	0	0
AL358075.1	ENSG00000226957				lncRNA	0	0	0	0	0	0
AL358075.2	ENSG00000227857	1.57338		0.673096	lncRNA	0	0.0207673	0.0623019	0	0.0109187	0.0327562
TSPAN1	ENSG00000117472	1.90717	0.999951	0.233941	protein_coding	1.49097	2.20689	3.20855	0.771427	1.15013	1.80159
P3R3URF	ENSG00000250719				protein_coding	0	0	0	0	0	0
POMGNT1	ENSG00000085998	-1.00223	0.999951	0.991263	protein_coding	71.8039	79.7247	94.5082	74.4978	79.9026	85.6248
LURAP1	ENSG00000171357	-1.01922	0.999951	0.971241	protein_coding	0.914915	1.15391	1.42537	0.514285	1.17331	1.50679
RAD54L	ENSG00000085999	-1.47686	0.999951	0.589285	protein_coding	0.0623019	0.126954	0.216904	0.131025	0.19014	0.292458
LRRC41	ENSG00000132128	-1.06237	0.999951	0.803482	protein_coding	87.4123	127.164	152.249	101.446	135.098	171.073
UQCRH	ENSG00000173660	1.39469	0.999951	0.162416	protein_coding	125.278	151.451	195.939	93.4403	108.596	129.82
NSUN4	ENSG00000117481	1.20915	0.999951	0.418368	protein_coding	23.1777	30.0269	33.8519	20.6692	24.8369	28.7632
FAAH	ENSG00000117480	-1.57797		0.39564	protein_coding	0.280359	0.374565	0.440515	0.26205	0.600511	0.844897
LINC01398	ENSG00000224863				lncRNA	0	0	0	0	0	0
DMBX1	ENSG00000197587	-1.08361		0.972394	protein_coding	0	0	0	0	0	0
TMEM275	ENSG00000282881				protein_coding	0	0	0	0	0	0
MKNK1-AS1	ENSG00000269956				lncRNA	0	0	0	0	0	0
KNCN	ENSG00000162456				protein_coding	0	0	0	0	0	0
MKNK1	ENSG00000079277	-1.13362	0.999951	0.643213	protein_coding	12.4565	14.3105	15.5536	13.6921	16.2274	18.827
MOB3C	ENSG00000142961	-1.11242	0.999951	0.688171	protein_coding	9.53219	11.3632	13.5882	10.0167	12.6232	14.9143
ATPAF1	ENSG00000123472	1.08555	0.999951	0.687248	protein_coding	42.3583	44.0855	46.6607	40.1764	40.6006	41.1061
TEX38	ENSG00000186118	3.38393		0.511284	protein_coding	0	0.0103288	0.0309863	0	0	0
EFCAB14-AS1	ENSG00000228237				lncRNA	0	0	0	0	0	0
EFCAB14	ENSG00000159658	1.00826	0.999951	0.967114	protein_coding	69.4403	77.88	84.2633	73.1119	77.249	80.2066
CYP4B1	ENSG00000142973				protein_coding	0	0	0	0	0	0
CYP4A11	ENSG00000187048				protein_coding	0	0	0	0	0	0
CYP4X1	ENSG00000186377	-1.08361		0.972394	protein_coding	0	0	0	0	0	0
CYP4Z1	ENSG00000186160				protein_coding	0	0	0	0	0	0
CYP4A22-AS1	ENSG00000225506	-3.54406		0.26708	lncRNA	0	0.0103288	0.0309863	0	0.048743	0.146229
CYP4A22	ENSG00000162365				protein_coding	0	0	0	0	0	0
LINC00853	ENSG00000224805	1.73787		0.481127	lncRNA	0.0338858	0.0837613	0.123945	0.0365573	0.0462681	0.0655124
PDZK1IP1	ENSG00000162366	-1.2141		0.822784	protein_coding	0.0338858	0.249241	0.495781	0.0731145	0.302645	0.687881
TAL1	ENSG00000162367	-1.41679		0.733849	protein_coding	0	0.0309863	0.0929589	0	0.0450011	0.0982686
AL135960.1	ENSG00000226252				lncRNA	0	0	0	0	0	0
STIL	ENSG00000123473	-1.15859	0.999951	0.755291	protein_coding	2.86589	3.61149	4.40515	3.54605	4.1844	5.43673
CMPK1	ENSG00000162368	1.03667	0.999951	0.890171	protein_coding	102.911	116.669	133.365	90.8082	112.537	150.154
LINC01389	ENSG00000225762				lncRNA	0	0	0	0	0	0
FOXE3	ENSG00000186790	-1.09786		0.938472	protein_coding	0	0.0103288	0.0309863	0	0.0122449	0.0367346
FOXD2-AS1	ENSG00000237424	-1.15229	0.999951	0.806583	lncRNA	0.609944	1.3826	2.50989	0.475244	1.59253	2.68601
FOXD2	ENSG00000186564	1.04697		0.944685	protein_coding	0.101657	0.251064	0.495781	0	0.23725	0.491343
LINC01738	ENSG00000227947	3.38393		0.511284	lncRNA	0	0.0103288	0.0309863	0	0	0
TRABD2B	ENSG00000269113	-6.96785		0.287451	protein_coding	0	0	0	0	0.0244306	0.0367346
AL691459.1	ENSG00000223814				lncRNA	0	0	0	0	0	0
AC096541.1	ENSG00000225028				lncRNA	0	0	0	0	0	0
LINC02794	ENSG00000226133				lncRNA	0	0	0	0	0	0
AL356289.1	ENSG00000231413				lncRNA	0	0	0	0	0	0
AL109659.1	ENSG00000223720				lncRNA	0	0	0	0	0	0
SLC5A9	ENSG00000117834				protein_coding	0	0	0	0	0	0
AL109659.2	ENSG00000272491	-4.02569		0.450058	lncRNA	0	0	0	0	0.0122449	0.0367346
SPATA6	ENSG00000132122	1.60408	0.999951	0.294228	protein_coding	4.67623	5.70002	6.87896	2.53469	3.55017	4.09453
AGBL4	ENSG00000186094				protein_coding	0	0	0	0	0	0
AL391844.1	ENSG00000287661				lncRNA	0	0	0	0	0	0
BEND5	ENSG00000162373	-1.20607		0.878044	protein_coding	0	0.0723014	0.216904	0	0.0873499	0.26205
AL645507.1	ENSG00000286597				lncRNA	0	0	0	0	0	0
AC099788.1	ENSG00000229846				lncRNA	0	0	0	0	0	0
AGBL4-AS1	ENSG00000230114				lncRNA	0	0	0	0	0	0
AGBL4-IT1	ENSG00000225623				lncRNA	0	0	0	0	0	0
ELAVL4	ENSG00000162374				protein_coding	0	0	0	0	0	0
ELAVL4-AS1	ENSG00000237337				lncRNA	0	0	0	0	0	0
AL592182.1	ENSG00000233407				lncRNA	0	0	0	0	0	0
LINC02808	ENSG00000284696				lncRNA	0	0	0	0	0	0
AL592182.2	ENSG00000284645				lncRNA	0	0	0	0	0	0
DMRTA2	ENSG00000142700	-1.08361		0.972394	protein_coding	0	0	0	0	0	0
AL049637.1	ENSG00000284700				lncRNA	0	0	0	0	0	0
FAF1	ENSG00000185104	1.00972	0.999951	0.96713	protein_coding	55.3415	68.1219	76.7851	41.0172	67.4621	92.057
FAF1-AS1	ENSG00000225767				lncRNA	0	0	0	0	0	0
CDKN2C	ENSG00000123080	1.68608	0.999951	0.357932	protein_coding	1.70425	5.81418	8.3173	2.16191	3.44716	5.65713
C1orf185	ENSG00000204006	-6.96784		0.269527	protein_coding	0	0	0	0	0.0243715	0.0731145
LINC01562	ENSG00000203356	-3.54079		0.254352	lncRNA	0	0.0103836	0.0311509	0	0.048743	0.146229
RNF11	ENSG00000123091	-1.10814	0.999951	0.664579	protein_coding	65.4334	86.5901	108.111	65.3509	95.9504	124.015
AL162430.2	ENSG00000236434				lncRNA	0	0	0	0	0	0
TTC39A	ENSG00000085831	1.1484	0.999951	0.789823	protein_coding	3.558	4.30209	5.29866	1.79131	3.74094	6.12541
TTC39A-AS1	ENSG00000261664	-1.08361		0.972394	lncRNA	0	0	0	0	0	0
EPS15	ENSG00000085832	-1.13912	0.999951	0.593595	protein_coding	43.3738	56.6415	79.139	43.0163	64.5189	85.3955
AC104170.1	ENSG00000238140				lncRNA	0	0	0	0	0	0
EPS15-AS1	ENSG00000227070	-2.70241		0.326429	lncRNA	0	0.0103288	0.0309863	0	0.0340824	0.0655124
OSBPL9	ENSG00000117859	1.13971	0.999951	0.549492	protein_coding	103.649	124.32	135.238	103.347	109.07	113.179
NRDC	ENSG00000078618	1.01606	0.999951	0.94305	protein_coding	185.236	194.418	205.754	179.313	191.325	198.551
AL050343.2	ENSG00000266993	1.11583		0.897366	lncRNA	0	0.0932333	0.155755	0	0.0853003	0.255901
AL050343.3	ENSG00000272175	-1.08361		0.972394	lncRNA	0	0	0	0	0	0
RAB3B	ENSG00000169213	-1.79915	0.999951	0.0933829	protein_coding	19.1578	46.9344	96.7392	34.0163	84.4448	137.576
TXNDC12	ENSG00000117862	1.27767	0.999951	0.255983	protein_coding	107.708	132.503	150.023	86.5747	103.72	116.375
AL445685.3	ENSG00000285839	-2.86671		0.269453	protein_coding	0	0.289205	0.867616	0.425831	0.837832	1.2795
KTI12	ENSG00000198841	1.16404	0.999951	0.610397	protein_coding	10.7832	18.0736	24.0928	11.2681	15.5271	22.4449
AL445685.1	ENSG00000223390	1.0151		0.984739	lncRNA	0.0309863	0.0970444	0.135543	0	0.0953067	0.220408
TXNDC12-AS1	ENSG00000228369	-1.08361		0.972394	lncRNA	0	0	0	0	0	0
BTF3L4	ENSG00000134717	1.07898	0.999951	0.741947	protein_coding	84.5111	108.582	140.399	77.0693	100.633	117.497
ZFYVE9	ENSG00000157077	1.03505	0.999951	0.881665	protein_coding	41.9864	49.7977	55.9454	43.1727	48.1116	54.0682
CC2D1B	ENSG00000154222	1.13971	0.999951	0.568093	protein_coding	25.6876	31.3167	36.4778	25.6154	27.4815	30.1232
AL513218.1	ENSG00000272100	1.57341		0.673078	lncRNA	0	0.0225905	0.0677715	0	0.0121858	0.0365573
AL513218.2	ENSG00000287078	-1.90017		0.570338	lncRNA	0	0.0112953	0.0338858	0	0.0244898	0.0734693
ORC1	ENSG00000085840	1.96176	0.999951	0.273628	protein_coding	0.619726	1.65724	2.20257	0.294806	0.844319	1.68979
PRPF38A	ENSG00000134748	1.28402	0.999951	0.286588	protein_coding	23.2087	31.4799	36.6335	21.7829	24.5187	27.3814
TUT4	ENSG00000134744	1.11182	0.999951	0.631483	protein_coding	41.8315	49.0588	55.2618	40.0936	44.1329	47.2685
AL591167.1	ENSG00000272371				lncRNA	0	0	0	0	0	0
GPX7	ENSG00000116157	-1.2532	0.999951	0.334563	protein_coding	19.7185	20.9863	23.3473	24.7309	26.2985	27.551
SHISAL2A	ENSG00000182183	-2.73541		0.190849	protein_coding	0	0.0319528	0.0619726	0.0655124	0.0950702	0.146229
COA7	ENSG00000162377	-1.00943	0.999951	0.972334	protein_coding	18.6847	27.5731	35.7495	17.8521	27.8352	36.0454
ZYG11B	ENSG00000162378	-1.24122	0.999951	0.367054	protein_coding	25.4821	32.4312	39.4146	26.4122	40.2555	47.4148
ZYG11A	ENSG00000203995	-1.09347	0.999951	0.899086	protein_coding	0.304972	0.93922	1.98312	0.438687	1.02605	2.16191
AC099677.3	ENSG00000242391				lncRNA	0	0	0	0	0	0
ECHDC2	ENSG00000121310	-1.05351	0.999951	0.855044	protein_coding	10.2798	13.5084	17.5382	12.6123	14.2251	17.4263
SCP2	ENSG00000116171	1.21742	0.999951	0.3523	protein_coding	56.7925	59.0963	62.7069	40.7754	48.5396	54.7262
PODN	ENSG00000174348	-1.68268	0.999951	0.323652	protein_coding	1.02255	2.20868	3.33315	1.5723	3.72096	6.98243
AL445183.1	ENSG00000232993				lncRNA	0	0	0	0	0	0
SLC1A7	ENSG00000162383	5.84515		0.325612	protein_coding	0	0.0216789	0.0338858	0	0	0
AL445183.2	ENSG00000235563	-4.02554		0.450072	lncRNA	0	0	0	0	0.0109187	0.0327562
CPT2	ENSG00000157184	1.33455	0.999951	0.295145	protein_coding	18.8405	20.4099	23.4567	9.77141	15.2873	18.2055
AL606760.2	ENSG00000236723	1.44145		0.603261	lncRNA	0.0311509	0.169181	0.340849	0.0367346	0.114315	0.196537
CZIB	ENSG00000162384	-1.24426	0.999951	0.383099	protein_coding	20.0612	25.2056	32.4117	23.8719	31.3577	39.3075
AL606760.3	ENSG00000259818	3.38403		0.511272	lncRNA	0	0.0112953	0.0338858	0	0	0
MAGOH	ENSG00000162385	1.28383	0.999951	0.31219	protein_coding	20.8538	31.1113	37.0696	17.7211	24.239	33.1346
AL606760.1	ENSG00000226754	1.07014		0.902552	lncRNA	0.304972	0.474426	0.58874	0.40213	0.443437	0.524099
LRP8	ENSG00000157193	1.01606	0.999951	0.969214	protein_coding	6.47218	6.67237	6.94093	4.20408	6.56552	8.15509
AL355483.3	ENSG00000234578				lncRNA	0	0	0	0	0	0
AL355483.1	ENSG00000228838				lncRNA	0	0	0	0	0	0
AL355483.2	ENSG00000232762				lncRNA	0	0	0	0	0	0
LINC01771	ENSG00000225675	-1.08361		0.972401	lncRNA	0	0	0	0	0	0
AC119428.2	ENSG00000285954				lncRNA	0	0	0	0	0	0
AC119428.1	ENSG00000226938				lncRNA	0	0	0	0	0	0
LINC02812	ENSG00000230138				lncRNA	0	0	0	0	0	0
DMRTB1	ENSG00000143006				protein_coding	0	0	0	0	0	0
GLIS1	ENSG00000174332	-1.28476	0.999951	0.364275	protein_coding	9.09608	9.75226	10.369	10.8096	12.534	14.3265
NDC1	ENSG00000058804	1.13889	0.999951	0.628316	protein_coding	34.5187	39.6572	45.823	30.2667	34.8231	38.1292
YIPF1	ENSG00000058799	-1.13443	0.999951	0.599906	protein_coding	20.435	25.7634	33.3722	24.6857	29.2254	32.4287
DIO1	ENSG00000211452				protein_coding	0	0	0	0	0	0
HSPB11	ENSG00000081870	1.44401	0.999951	0.185276	protein_coding	16.6396	20.6665	26.011	12.6767	14.3154	15.1714
LRRC42	ENSG00000116212	-1.1352	0.999951	0.576853	protein_coding	42.6991	43.151	43.9837	42.5161	48.9727	53.8185
LDLRAD1	ENSG00000203985	-6.96784		0.269527	protein_coding	0	0	0	0	0.0243715	0.0731145
TMEM59	ENSG00000116209	1.05965	0.999951	0.801526	protein_coding	239.989	249.357	256.31	202.106	235.334	278.493
TCEANC2	ENSG00000116205	1.33317	0.999951	0.316494	protein_coding	10.3494	14.7358	16.9429	6.64951	11.0599	13.5627
AL357673.1	ENSG00000256407	-1.55724		0.576173	protein_coding	0.101657	0.137503	0.186906	0	0.217756	0.587754
CDCP2	ENSG00000157211				protein_coding	0	0	0	0	0	0
AL357673.2	ENSG00000280425	-1.10002		0.923662	lncRNA	0	0.0225905	0.0677715	0	0.0231045	0.0365573
CYB5RL	ENSG00000215883	1.15492	0.999951	0.654823	protein_coding	8.41076	8.80926	9.21693	7.16522	7.61074	8.32008
MRPL37	ENSG00000116221	1.1188	0.999951	0.650997	protein_coding	91.4715	141.681	170.683	92.9285	126.636	179.081
SSBP3	ENSG00000157216	1.06366	0.999951	0.790097	protein_coding	27.8178	31.1714	34.4877	22.8122	29.2994	33.9027
SSBP3-AS1	ENSG00000198711	-3.10965		0.267855	lncRNA	0	0.0329742	0.0677715	0	0.110145	0.293877
AL161644.1	ENSG00000225632				lncRNA	0	0	0	0	0	0
AL035415.1	ENSG00000232245				lncRNA	0	0	0	0	0	0
AC099796.2	ENSG00000287582				lncRNA	0	0	0	0	0	0
LINC02784	ENSG00000235741				lncRNA	0	0	0	0	0	0
ACOT11	ENSG00000162390	2.01918		0.241051	protein_coding	0.203315	0.730185	1.20847	0.146939	0.35899	0.491343
FAM151A	ENSG00000162391	-1.08361		0.972394	protein_coding	0	0	0	0	0	0
AL590093.1	ENSG00000230728				lncRNA	0	0	0	0	0	0
MROH7	ENSG00000184313	-1.90009		0.582598	protein_coding	0	0.0112953	0.0338858	0	0.0231045	0.0365573
MROH7-TTC4	ENSG00000271723	1.42591		0.717212	protein_coding	0	0.0516438	0.154931	0	0.0354085	0.0734693
TTC4	ENSG00000243725	-1.05025	0.999951	0.83269	protein_coding	26.2144	26.7001	27.3194	27.6244	28.0427	28.6609
PARS2	ENSG00000162396	1.26611	0.999951	0.484242	protein_coding	6.16627	8.70958	10.7418	5.83061	6.87805	7.67702
TTC22	ENSG00000006555	-1.08904		0.916688	protein_coding	0.0309863	0.052775	0.0934528	0	0.0545937	0.163781
AC096536.1	ENSG00000237453				lncRNA	0	0	0	0	0	0
LEXM	ENSG00000162398	3.38403		0.511272	protein_coding	0	0.0112953	0.0338858	0	0	0
DHCR24	ENSG00000116133	1.07705	0.999951	0.809038	protein_coding	9.54378	20.3843	26.5325	11.9888	18.9269	24.6489
AC096536.3	ENSG00000287724				lncRNA	0	0	0	0	0	0
AC096536.2	ENSG00000242396	5.84497		0.322729	lncRNA	0	0.0207124	0.0311509	0	0	0
DHCR24-DT	ENSG00000233203	-4.02569		0.450058	lncRNA	0	0	0	0	0.0122449	0.0367346
AL590440.2	ENSG00000284601				lncRNA	0	0	0	0	0	0
TMEM61	ENSG00000143001	2.8229		0.243817	protein_coding	0	0.0754204	0.124604	0	0.0231636	0.0367346
AL590440.1	ENSG00000233271				lncRNA	0	0	0	0	0	0
BSND	ENSG00000162399	-1.08361		0.972394	protein_coding	0	0	0	0	0	0
PCSK9	ENSG00000169174	-2.67658		0.437332	protein_coding	0	0.0103288	0.0309863	0	0.0340232	0.0655124
USP24	ENSG00000162402	-1.40615	0.999951	0.152252	protein_coding	37.5369	42.7292	51.7161	52.4571	60.0861	64.9228
MIR4422HG	ENSG00000231090				lncRNA	0	0	0	0	0	0
AL603840.1	ENSG00000234810	-1.08361		0.972394	lncRNA	0	0	0	0	0	0
LINC01755	ENSG00000233079	-1.08361		0.972394	lncRNA	0	0	0	0	0	0
LINC01753	ENSG00000230250				lncRNA	0	0	0	0	0	0
AL353681.1	ENSG00000235612				lncRNA	0	0	0	0	0	0
AC119674.1	ENSG00000260971	-1.08363		0.97274	lncRNA	0	0	0	0	0	0
AC119674.2	ENSG00000284686	-1.90126		0.600679	protein_coding	0	0.0112953	0.0338858	0	0.0243715	0.0731145
LINC01767	ENSG00000223956				lncRNA	0	0	0	0	0	0
PLPP3	ENSG00000162407	-1.81293	0.999951	0.130769	protein_coding	3.03666	6.42267	9.2847	2.6205	11.6474	23.7257
PRKAA2	ENSG00000162409	1.15294	0.999951	0.812947	protein_coding	0.982687	2.51055	4.49301	0.771427	2.17493	4.29106
FYB2	ENSG00000187889				protein_coding	0	0	0	0	0	0
AL360295.1	ENSG00000229913				lncRNA	0	0	0	0	0	0
C8A	ENSG00000157131				protein_coding	0	0	0	0	0	0
C8B	ENSG00000021852				protein_coding	0	0	0	0	0	0
AL161740.1	ENSG00000236341				lncRNA	0	0	0	0	0	0
DAB1	ENSG00000173406				protein_coding	0	0	0	0	0	0
AL390243.1	ENSG00000227935				lncRNA	0	0	0	0	0	0
DAB1-AS1	ENSG00000226759	-1.08361		0.972394	lncRNA	0	0	0	0	0	0
AL445193.2	ENSG00000235038				lncRNA	0	0	0	0	0	0
OMA1	ENSG00000162600	-1.03206	0.999951	0.934156	protein_coding	5.86224	8.01711	12.3016	5.39999	8.27268	10.9733
AL035411.3	ENSG00000286918	-1.08361		0.972394	lncRNA	0	0	0	0	0	0
TACSTD2	ENSG00000184292	-1.26296	0.999951	0.697532	protein_coding	0.529566	1.08799	1.92115	0.697958	1.37394	1.99813
MYSM1	ENSG00000162601	-1.12736	0.999951	0.622715	protein_coding	18.1628	20.2529	21.4942	17.7796	22.8307	25.4516
AL136985.3	ENSG00000283445	-1.08361		0.972394	lncRNA	0	0	0	0	0	0
JUN	ENSG00000177606	1.03865	0.999951	0.885722	protein_coding	90.7589	114.895	134.852	60.9921	110.627	164.837
LINC01135	ENSG00000234807	2.72467		0.0754905	lncRNA	0.278877	0.873399	1.21989	0.182786	0.315729	0.404081
AL136985.2	ENSG00000272226	-1.09786		0.938475	lncRNA	0	0.0103836	0.0311509	0	0.0121858	0.0365573
AL136985.1	ENSG00000231740				lncRNA	0	0	0	0	0	0
LINC02777	ENSG00000232453	1.06621	0.999951	0.905333	lncRNA	0.402822	0.554733	0.685321	0.294806	0.525716	0.694588
LINC01358	ENSG00000237352	1.08315	0.999951	0.873498	lncRNA	1.69429	1.88997	2.20003	1.5354	1.74376	1.93262
AL592431.2	ENSG00000241042				lncRNA	0	0	0	0	0	0
AL592431.1	ENSG00000235215				lncRNA	0	0	0	0	0	0
HSD52	ENSG00000224609	1.08373		0.897077	lncRNA	0.101657	0.189256	0.249208	0.146229	0.176806	0.220408
AC093424.1	ENSG00000270457	-4.02569		0.450058	lncRNA	0	0	0	0	0.0121858	0.0365573
FGGY	ENSG00000172456	1.17671	0.999951	0.646681	protein_coding	6.47614	7.08073	7.72595	5.69958	6.01616	6.3244
AL035416.1	ENSG00000226883				lncRNA	0	0	0	0	0	0
HOOK1	ENSG00000134709	-1.0799		0.944725	protein_coding	0	0.0309863	0.0929589	0	0.0327562	0.0982686
CYP2J2	ENSG00000134716	1.1974		0.774422	protein_coding	0.123945	0.128031	0.135543	0.0982686	0.106048	0.110204
C1orf87	ENSG00000162598				protein_coding	0	0	0	0	0	0
LINC02778	ENSG00000238242				lncRNA	0	0	0	0	0	0
LINC01748	ENSG00000226476	15.6901		0.113083	lncRNA	0.0309863	0.0649818	0.101657	0	0	0
AC099792.1	ENSG00000231252	-1.08361		0.972394	lncRNA	0	0	0	0	0	0
NFIA	ENSG00000162599	1.04705	0.999951	0.863661	protein_coding	12.1311	12.7647	13.7376	11.351	12.1877	12.7094
NFIA-AS2	ENSG00000237928	-1.10588		0.940944	lncRNA	0	0.0103288	0.0309863	0	0.0121858	0.0365573
NFIA-AS1	ENSG00000237853				lncRNA	0	0	0	0	0	0
AC099791.3	ENSG00000284808				lncRNA	0	0	0	0	0	0
AC099791.4	ENSG00000287224				lncRNA	0	0	0	0	0	0
TM2D1	ENSG00000162604	-1.04721	0.999951	0.845786	protein_coding	17.1019	22.662	31.637	20.4979	23.7306	27.1877
AC099791.2	ENSG00000271200	-1.08361		0.972394	lncRNA	0	0	0	0	0	0
PATJ	ENSG00000132849	-1.08724	0.999951	0.772536	protein_coding	12.4255	15.023	16.8527	15.3175	16.3315	16.9714
L1TD1	ENSG00000240563	-1.00221	0.999951	0.997622	protein_coding	0.2372	0.565013	1.17748	0.0367346	0.565001	1.14647
KANK4	ENSG00000132854	-1.0156	0.999951	0.980548	protein_coding	0.402822	0.745841	1.11823	0.294806	0.757718	1.09672
USP1	ENSG00000162607	-1.07976	0.999951	0.764609	protein_coding	32.0708	34.4996	38.9686	34.9346	37.2463	38.4558
DOCK7	ENSG00000116641	-1.48644	0.999951	0.100426	protein_coding	64.2021	84.243	113.131	91.9101	125.225	148.678
ANGPTL3	ENSG00000132855	-2.70242		0.326418	protein_coding	0	0.0112953	0.0338858	0	0.0352902	0.0731145
AC103923.1	ENSG00000235545	1.15306		0.852897	lncRNA	0	0.0989225	0.203315	0	0.0854776	0.146229
ATG4C	ENSG00000125703	-1.1423	0.999951	0.634198	protein_coding	11.4012	12.5063	13.8509	13.4896	14.2851	15.0023
AC099794.1	ENSG00000234318	-4.02569		0.452461	lncRNA	0	0	0	0	0.0121858	0.0365573
LINC01739	ENSG00000229537				lncRNA	0	0	0	0	0	0
AL162400.3	ENSG00000286455				lncRNA	0	0	0	0	0	0
AL162400.1	ENSG00000227485				lncRNA	0	0	0	0	0	0
AL162400.2	ENSG00000229225				lncRNA	0	0	0	0	0	0
AC096543.1	ENSG00000203605				lncRNA	0	0	0	0	0	0
LINC00466	ENSG00000224209				lncRNA	0	0	0	0	0	0
AC096543.2	ENSG00000228734				lncRNA	0	0	0	0	0	0
FOXD3-AS1	ENSG00000230798	3.38393		0.511283	lncRNA	0	0.0103836	0.0311509	0	0	0
FOXD3	ENSG00000187140	-12.5522		0.151812	protein_coding	0	0	0	0	0.043675	0.131025
ALG6	ENSG00000088035	-1.38771	0.999951	0.450578	protein_coding	3.93075	6.24437	10.6593	4.33469	8.66542	13.6921
ITGB3BP	ENSG00000142856	-1.10033	0.999951	0.839772	protein_coding	3.01583	6.70274	13.51	3.56326	7.37443	12.3818
BX004807.1	ENSG00000286429				lncRNA	0	0	0	0	0	0
EFCAB7	ENSG00000203965	1.29255	0.999951	0.556084	protein_coding	4.20538	4.96691	6.29022	3.58261	3.84078	4.1928
DLEU2L	ENSG00000116652	-1.60186		0.569444	lncRNA	0.0309863	0.0433029	0.0677715	0.0365573	0.0681056	0.131025
PGM1	ENSG00000079739	1.04802	0.999951	0.858177	protein_coding	63.9867	113.556	143.574	73.2101	108.355	138.453
ROR1	ENSG00000185483	-1.84175	0.999951	0.0759862	protein_coding	8.95504	13.4273	15.6891	11.0061	24.7344	50.1931
ROR1-AS1	ENSG00000223949	-5.02458		0.0296266	lncRNA	0.0929589	0.240126	0.440515	0.40213	1.21884	2.82857
AL445205.1	ENSG00000284928	-1.08361		0.972394	lncRNA	0	0	0	0	0	0
UBE2U	ENSG00000177414				protein_coding	0	0	0	0	0	0
CACHD1	ENSG00000158966	-1.21678	0.999951	0.516259	protein_coding	7.32047	7.9027	8.83109	7.56733	9.61981	11.6618
RAVER2	ENSG00000162437	-1.2954	0.999951	0.443871	protein_coding	7.74657	9.40653	12.4361	10.9837	12.1757	13.0042
JAK1	ENSG00000162434	1.10339	0.999951	0.675439	protein_coding	222.606	277.091	332.194	230.571	251.134	270.11
LINC01359	ENSG00000226891	-4.02569		0.450058	lncRNA	0	0	0	0	0.0122449	0.0367346
AL357078.2	ENSG00000272506				lncRNA	0	0	0	0	0	0
AK4	ENSG00000162433	-2.89086	0.487424	0.001237	protein_coding	10.4044	15.7987	23.3017	13.9224	45.6835	96.6939
DNAJC6	ENSG00000116675	1.14696	0.999951	0.694721	protein_coding	7.37474	14.7966	19.0099	7.4029	12.9018	17.1183
AL139294.1	ENSG00000229294				lncRNA	0	0	0	0	0	0
LEPROT	ENSG00000213625	-1.35736	0.999951	0.249325	protein_coding	47.1625	67.169	100.365	49.0407	91.1762	129.888
LEPR	ENSG00000116678	-1.79826	0.999951	0.0834705	protein_coding	4.70379	9.92584	19.2115	10.9469	17.852	28.4979
AC119800.1	ENSG00000237852	1.11526		0.890781	lncRNA	0	0.0517536	0.0929589	0	0.0488613	0.0734693
AL513493.1	ENSG00000285079				lncRNA	0	0	0	0	0	0
PDE4B	ENSG00000184588	1.35776	0.999951	0.420444	protein_coding	5.29866	11.0489	14.7344	3.99626	8.13882	11.9755
PDE4B-AS1	ENSG00000227466				lncRNA	0	0	0	0	0	0
SGIP1	ENSG00000118473	-1.56353	0.999951	0.201397	protein_coding	4.64149	7.54855	12.9213	8.41223	11.8051	15.2316
AL139147.1	ENSG00000248458	-1.53273		0.628839	lncRNA	0	0.0516438	0.154931	0	0.0827662	0.182786
TCTEX1D1	ENSG00000152760	1.00575	0.999951	0.991847	protein_coding	0.609944	1.13477	1.73523	0.624489	1.12854	1.40852
INSL5	ENSG00000172410	-6.96785		0.269526	protein_coding	0	0	0	0	0.0244306	0.0367346
DNAI4	ENSG00000152763	-1.20347	0.999951	0.707916	protein_coding	2.44792	2.70295	2.98195	1.39592	3.25499	6.14162
AL592161.1	ENSG00000231080				lncRNA	0	0	0	0	0	0
MIER1	ENSG00000198160	-1.26016	0.999951	0.34258	protein_coding	25.211	30.7356	37.0596	26.6693	38.7287	47.9879
SLC35D1	ENSG00000116704	-1.12233	0.999951	0.657321	protein_coding	19.8571	24.2471	31.2032	21.1959	27.212	32.9855
C1orf141	ENSG00000203963	-1.08361		0.972394	protein_coding	0	0	0	0	0	0
AL133320.2	ENSG00000275678				lncRNA	0	0	0	0	0	0
IL23R	ENSG00000162594				protein_coding	0	0	0	0	0	0
IL12RB2	ENSG00000081985	-1.08361		0.972394	protein_coding	0	0	0	0	0	0
SERBP1	ENSG00000142864	-1.20295	0.999951	0.413134	protein_coding	173.106	183.825	189.692	201.343	221.113	232.541
LINC01702	ENSG00000235200				lncRNA	0	0	0	0	0	0
GADD45A	ENSG00000116717	-1.26546	0.999951	0.418244	protein_coding	242.697	255.587	266.296	183.554	323.435	450.477
GNG12	ENSG00000172380	-1.48018	0.999951	0.165398	protein_coding	79.9026	117.791	176.343	83.0203	174.356	231.554
GNG12-AS1	ENSG00000232284	1.25536		0.695373	lncRNA	0.24789	0.416374	0.560717	0.229294	0.333041	0.440816
DIRAS3	ENSG00000162595	1.33397	0.999951	0.606548	protein_coding	2.23101	3.6253	5.35796	2.04721	2.71651	3.41632
WLS	ENSG00000116729	-1.19527	0.999951	0.479542	protein_coding	87.1292	94.9751	102.069	75.3427	113.527	175.255
RPE65	ENSG00000116745	-1.08369		0.972837	protein_coding	0	0	0	0	0	0
DEPDC1	ENSG00000024526	1.04051	0.999951	0.951736	protein_coding	0.982687	1.24863	1.73523	0.771427	1.19887	1.80159
AL138789.1	ENSG00000233589	-1.08361		0.972394	lncRNA	0	0	0	0	0	0
DEPDC1-AS1	ENSG00000234264	3.38403		0.511593	lncRNA	0	0.0112953	0.0338858	0	0	0
AL035412.1	ENSG00000285041				lncRNA	0	0	0	0	0	0
AL033530.1	ENSG00000285407				lncRNA	0	0	0	0	0	0
AL691520.1	ENSG00000285473				lncRNA	0	0	0	0	0	0
LINC01707	ENSG00000223883				lncRNA	0	0	0	0	0	0
LINC02791	ENSG00000235446				lncRNA	0	0	0	0	0	0
LINC01758	ENSG00000229639				lncRNA	0	0	0	0	0	0
AL359894.1	ENSG00000287453				lncRNA	0	0	0	0	0	0
LRRC7	ENSG00000033122	-2.23787		0.435974	protein_coding	0	0.218837	0.58874	0	0.493996	1.40852
AL117353.1	ENSG00000287283				lncRNA	0	0	0	0	0	0
LRRC7-AS1	ENSG00000237919	3.38393		0.511284	lncRNA	0	0.0103288	0.0309863	0	0	0
LRRC40	ENSG00000066557	-1.17577	0.999951	0.646499	protein_coding	8.64087	14.1172	22.4341	7.82448	16.5974	25.5171
SRSF11	ENSG00000116754	-1.2116	0.999951	0.382022	protein_coding	76.1952	81.4155	88.5096	95.4516	98.6398	104.554
AL353771.1	ENSG00000228988				lncRNA	0	0	0	0	0	0
ANKRD13C	ENSG00000118454	1.03548	0.999951	0.881407	protein_coding	23.3637	28.1872	31.4799	21.7829	27.2284	32.7553
HHLA3	ENSG00000197568	1.04471	0.999951	0.88365	lncRNA	10.6903	15.1321	17.4173	8.37161	14.4827	21.1224
HHLA3-AS1	ENSG00000226088				lncRNA	0	0	0	0	0	0
CTH	ENSG00000116761	1.11796	0.999951	0.702804	protein_coding	17.4763	19.1401	20.1547	14.4036	17.1189	19.3959
AL354872.1	ENSG00000271992	-2.04561		0.21294	lncRNA	0.123945	0.169565	0.249208	0.219344	0.347099	0.491343
LINC01788	ENSG00000229051	-2.11079		0.368519	lncRNA	0	0.0433578	0.0677715	0.0367346	0.0950111	0.182786
AL513285.1	ENSG00000226208				lncRNA	0	0	0	0	0	0
PTGER3	ENSG00000050628	1.07877		0.906017	protein_coding	0.0619726	0.242361	0.529566	0.131025	0.226934	0.293877
AL031429.1	ENSG00000235782				lncRNA	0	0	0	0	0	0
AL031429.2	ENSG00000269933	-1.08361		0.972394	lncRNA	0	0	0	0	0	0
ZRANB2-AS1	ENSG00000235079	13.1386		0.148561	lncRNA	0	0.0519182	0.155755	0	0	0
ZRANB2	ENSG00000132485	1.50131	0.999951	0.0917197	protein_coding	75.0798	95.8186	124.51	52.9346	63.8212	71.5425
ZRANB2-AS2	ENSG00000229956	1.57637		0.4019	lncRNA	0.338858	0.444186	0.58874	0.182786	0.277668	0.393075
NEGR1	ENSG00000172260	-1.6119	0.999951	0.262471	protein_coding	4.64235	10.1814	20.5749	7.01631	16.4135	27.0894
AL354949.1	ENSG00000231985				lncRNA	0	0	0	0	0	0
NEGR1-IT1	ENSG00000228853				lncRNA	0	0	0	0	0	0
AL513166.1	ENSG00000286863	1.20493		0.746931	lncRNA	0.2372	0.337999	0.404962	0.183673	0.276282	0.425831
AL583808.1	ENSG00000225087	-1.08361		0.972394	lncRNA	0	0	0	0	0	0
LINC02796	ENSG00000227016				lncRNA	0	0	0	0	0	0
LINC02797	ENSG00000285808				lncRNA	0	0	0	0	0	0
LINC01360	ENSG00000233973				lncRNA	0	0	0	0	0	0
LINC02238	ENSG00000223479				lncRNA	0	0	0	0	0	0
AL591463.1	ENSG00000285778				lncRNA	0	0	0	0	0	0
LRRIQ3	ENSG00000162620	1.74836		0.414624	protein_coding	0.135543	0.438717	0.591868	0.0367346	0.246606	0.556856
FPGT	ENSG00000254685	1.15504	0.999951	0.715594	protein_coding	5.45561	9.42587	13.9128	3.26938	8.16025	11.5155
FPGT-TNNI3K	ENSG00000259030	-1.05507		0.930847	protein_coding	0.309863	0.740536	0.99683	0.292458	0.781166	1.39592
TNNI3K	ENSG00000116783	1.39952		0.64498	protein_coding	0.0619726	0.11958	0.203315	0	0.0817357	0.146939
AC093158.1	ENSG00000237324				lncRNA	0	0	0	0	0	0
AC105271.1	ENSG00000233894				lncRNA	0	0	0	0	0	0
LRRC53	ENSG00000162621				protein_coding	0	0	0	0	0	0
ERICH3	ENSG00000178965	-1.08365		0.972889	protein_coding	0	0	0	0	0	0
ERICH3-AS1	ENSG00000234497				lncRNA	0	0	0	0	0	0
AC135803.1	ENSG00000272864	-3.79286		0.175109	lncRNA	0	0.0206575	0.0619726	0	0.088676	0.229294
CRYZ	ENSG00000116791	1.10625	0.999951	0.679396	protein_coding	22.0935	26.6246	30.2116	17.6694	24.0567	31.8718
TYW3	ENSG00000162623	1.05981	0.999951	0.806595	protein_coding	26.1834	32.311	35.58	24.5672	30.4954	34.2734
AC133865.1	ENSG00000229943				lncRNA	0	0	0	0	0	0
AC099786.3	ENSG00000261213				lncRNA	0	0	0	0	0	0
AC099786.1	ENSG00000224127				lncRNA	0	0	0	0	0	0
LHX8	ENSG00000162624				protein_coding	0	0	0	0	0	0
AC099786.2	ENSG00000224149				lncRNA	0	0	0	0	0	0
SLC44A5	ENSG00000137968	1.80377		0.536254	protein_coding	0	0.145569	0.402822	0	0.0777573	0.196537
ACADM	ENSG00000117054	1.31302	0.999951	0.239163	protein_coding	30.7074	35.1938	38.7518	23.3265	26.7901	28.8582
RABGGTB	ENSG00000137955	-1.47888	0.999951	0.13843	protein_coding	43.2998	59.4252	84.2827	50.4124	87.8814	122.901
MSH4	ENSG00000057468	-1.90002		0.585982	protein_coding	0	0.0112953	0.0338858	0	0.0218375	0.0655124
ASB17	ENSG00000154007				protein_coding	0	0	0	0	0	0
AC092813.1	ENSG00000225605				lncRNA	0	0	0	0	0	0
AC092813.2	ENSG00000230027				lncRNA	0	0	0	0	0	0
ST6GALNAC3	ENSG00000184005	1.40115	0.999951	0.719794	protein_coding	0.373811	11.086	32.0708	0.404081	7.9098	22.6673
AC104458.1	ENSG00000272855	-6.96732		0.269547	lncRNA	0	0	0	0	0.0218375	0.0655124
LINC02567	ENSG00000237552				lncRNA	0	0	0	0	0	0
ST6GALNAC5	ENSG00000117069	-2.68485	0.999951	0.436993	protein_coding	0	9.25554	27.7327	0.0367346	24.8562	74.4221
AL035409.2	ENSG00000288543	-17.9285		0.118328	lncRNA	0	0	0	0	0.0655124	0.196537
AL035409.1	ENSG00000230498	1.22422		0.839358	lncRNA	0	0.0826301	0.24789	0	0.0655124	0.196537
PIGK	ENSG00000142892	-1.05236	0.999951	0.825784	protein_coding	29.4999	35.7334	42.7301	29.3877	37.5997	42.321
AC093433.2	ENSG00000287870	-4.02569		0.452622	lncRNA	0	0	0	0	0.0121858	0.0365573
AK5	ENSG00000154027	-1.12728	0.999951	0.716033	protein_coding	6.41416	9.4681	12.7072	7.96948	10.6709	14.2163
AC095030.1	ENSG00000233099				lncRNA	0	0	0	0	0	0
AC093575.1	ENSG00000287647	2.05721		0.440865	lncRNA	0	0.0516987	0.123945	0	0.0231045	0.0365573
ZZZ3	ENSG00000036549	-1.08583	0.999951	0.690815	protein_coding	52.7074	58.9684	64.3895	54.8448	64.0163	68.9518
USP33	ENSG00000077254	-1.10856	0.999951	0.682166	protein_coding	37.1942	49.651	70.2149	36.2938	55.0416	67.7406
MIGA1	ENSG00000180488	1.04385	0.999951	0.859006	protein_coding	27.9896	30.913	32.8954	26.3943	29.612	32.7235
NEXN-AS1	ENSG00000235927	1.57149		0.438591	lncRNA	0.203315	0.368184	0.498415	0.0734693	0.233697	0.365573
NEXN	ENSG00000162614	-2.72251	0.742701	0.002958	protein_coding	6.38594	10.5452	17.6932	9.69794	28.7214	54.9455
FUBP1	ENSG00000162613	-1.35755	0.999951	0.167465	protein_coding	44.0176	46.967	51.995	40.9591	63.7568	78.3787
DNAJB4	ENSG00000162616	-1.20883	0.999951	0.466138	protein_coding	38.2909	40.2599	41.6488	28.7265	48.6707	74.2112
GIPC2	ENSG00000137960	-1.16804		0.780194	protein_coding	0.304972	0.360425	0.464794	0.293877	0.42649	0.658031
AC103591.3	ENSG00000273338	-4.02554		0.456772	lncRNA	0	0	0	0	0.0109187	0.0327562
AC103591.4	ENSG00000285928				lncRNA	0	0	0	0	0	0
MGC27382	ENSG00000237413	-1.08361		0.972394	lncRNA	0	0	0	0	0	0
PTGFR	ENSG00000122420	-2.04829	0.999951	0.0234319	protein_coding	8.40367	8.73536	8.94032	9.3306	17.9015	32.9746
IFI44L	ENSG00000137959	-1.4687	0.999951	0.569346	protein_coding	5.35796	52.9554	148.053	5.17958	77.7776	129.485
IFI44	ENSG00000137965	-1.5439	0.999951	0.345375	protein_coding	6.37052	20.5837	47.9978	7.16325	31.7823	45.4041
ADGRL4	ENSG00000162618	-1.3231	0.999951	0.32821	protein_coding	17.3156	25.2877	38.2371	17.4857	33.4621	46.5739
AL353651.2	ENSG00000282898				lncRNA	0	0	0	0	0	0
AL353651.1	ENSG00000235011				lncRNA	0	0	0	0	0	0
LINC02792	ENSG00000285462				lncRNA	0	0	0	0	0	0
AC099671.1	ENSG00000285409				lncRNA	0	0	0	0	0	0
AC098657.2	ENSG00000260322				lncRNA	0	0	0	0	0	0
AL606519.1	ENSG00000225598				lncRNA	0	0	0	0	0	0
AL136234.1	ENSG00000224326				lncRNA	0	0	0	0	0	0
LINC01781	ENSG00000234184				lncRNA	0	0	0	0	0	0
AC093154.1	ENSG00000285179				lncRNA	0	0	0	0	0	0
ADGRL2	ENSG00000117114	-1.1095	0.999951	0.677612	protein_coding	21.5876	22.9988	25.3465	20.0204	25.5212	35.9723
AL138799.1	ENSG00000227960				lncRNA	0	0	0	0	0	0
AL138799.3	ENSG00000234953				lncRNA	0	0	0	0	0	0
AC117944.1	ENSG00000236676	-1.08361		0.972394	lncRNA	0	0	0	0	0	0
AL157944.1	ENSG00000233290				lncRNA	0	0	0	0	0	0
LINC01362	ENSG00000230817				lncRNA	0	0	0	0	0	0
LINC01361	ENSG00000236268				lncRNA	0	0	0	0	0	0
AC116099.1	ENSG00000285782				lncRNA	0	0	0	0	0	0
LINC01712	ENSG00000231364				lncRNA	0	0	0	0	0	0
LINC01725	ENSG00000233008	-1.90016		0.551861	lncRNA	0	0.0112953	0.0338858	0	0.0243715	0.0731145
AL035706.1	ENSG00000237076				lncRNA	0	0	0	0	0	0
TTLL7	ENSG00000137941	1.20009	0.999951	0.554111	protein_coding	13.4188	19.6666	23.4878	12.7102	16.3825	23.7155
TTLL7-IT1	ENSG00000233061	-1.90008		0.549746	lncRNA	0	0.0103836	0.0311509	0	0.0218375	0.0655124
AC104454.2	ENSG00000285201				lncRNA	0	0	0	0	0	0
AL359504.1	ENSG00000271576	-1.09966		0.85691	lncRNA	0.498415	0.553438	0.619726	0.365573	0.600337	0.884418
PRKACB	ENSG00000142875	-1.13177	0.999951	0.624408	protein_coding	37.4438	47.2729	60.8571	38.1305	53.4968	72.7516
SAMD13	ENSG00000203943	1.9505	0.999951	0.187771	protein_coding	1.98312	2.96519	3.86272	0.94993	1.52617	1.94694
DNASE2B	ENSG00000137976	2.44021		0.316152	protein_coding	0.0309863	0.0658934	0.135543	0	0.0231636	0.0367346
AL844170.1	ENSG00000285361				lncRNA	0	0	0	0	0	0
RPF1	ENSG00000117133	-1.08971	0.999951	0.714262	protein_coding	30.6214	36.092	42.854	34.7877	39.3213	45.9242
GNG5	ENSG00000174021	-1.09148	0.999951	0.688233	protein_coding	67.7715	79.0416	96.5223	69.6121	86.2676	103.903
AL359762.3	ENSG00000285851	1.49248		0.641321	lncRNA	0	0.103836	0.311509	0	0.0667794	0.163781
SPATA1	ENSG00000122432	1.06645		0.917632	protein_coding	0.0929589	0.138469	0.186906	0.0982686	0.130538	0.183673
CTBS	ENSG00000117151	-1.14943	0.999951	0.650596	protein_coding	14.4014	23.9481	40.9329	15.1714	27.5245	44.1881
AL359762.1	ENSG00000284882	-4.02554		0.470178	lncRNA	0	0	0	0	0.0109187	0.0327562
AL359762.2	ENSG00000285374				lncRNA	0	0	0	0	0	0
LINC01555	ENSG00000180869	-1.08366		0.972983	lncRNA	0	0	0	0	0	0
SSX2IP	ENSG00000117155	1.10085	0.999951	0.70975	protein_coding	21.7885	23.9741	27.082	17.1551	21.768	28.9565
AC104169.1	ENSG00000285325				lncRNA	0	0	0	0	0	0
LPAR3	ENSG00000171517	3.33947		0.0927162	protein_coding	0.0619726	0.479917	0.903377	0	0.140308	0.257142
MCOLN2	ENSG00000153898	1.12622	0.999951	0.856629	protein_coding	0.309863	1.17285	1.93149	0.229294	1.04147	1.46939
DNAI3	ENSG00000162643	-1.05363	0.999951	0.916954	protein_coding	3.59441	4.58496	5.08286	3.17735	4.83303	6.03195
MCOLN3	ENSG00000055732	1.04222		0.947668	protein_coding	0.123945	0.224218	0.311509	0.0327562	0.218254	0.511802
SYDE2	ENSG00000097096	-1.78604	0.999951	0.22704	protein_coding	1.72817	2.70752	4.27611	2.93877	4.84214	5.99439
C1orf52	ENSG00000162642	1.15593	0.999951	0.568107	protein_coding	22.0003	34.7756	41.8669	23.0676	30.0849	41.4734
BCL10	ENSG00000142867	-1.08267	0.999951	0.738078	protein_coding	17.3822	19.398	22.3101	16.9347	21	23.7257
AL078459.1	ENSG00000223653	-1.62119		0.51275	lncRNA	0	0.0620824	0.123945	0.0734693	0.104722	0.131025
DDAH1	ENSG00000153904	-2.49306	0.918686	0.007548	protein_coding	14.6409	30.1819	57.5725	25.3836	75.2512	126.963
AL360219.1	ENSG00000273264	-1.08361		0.972394	lncRNA	0	0	0	0	0	0
AC092807.3	ENSG00000282057	-2.07072	0.999951	0.226169	lncRNA	0.304972	0.618754	1.17748	0.183673	1.28703	1.97409
AC092807.2	ENSG00000272691	-4.02554		0.450072	lncRNA	0	0	0	0	0.0109187	0.0327562
CCN1	ENSG00000142871	-2.73991	0.946968	0.009032	protein_coding	151.736	392.247	833.686	573.501	1074.73	2051.95
AC092807.1	ENSG00000230285	-1.08361		0.972394	lncRNA	0	0	0	0	0	0
ZNHIT6	ENSG00000117174	-1.29405	0.999951	0.283157	protein_coding	16.8838	17.9763	18.7467	18.6979	23.2658	29.6114
COL24A1	ENSG00000171502	1.67173	0.999951	0.490336	protein_coding	0.203315	0.584813	1.20847	0.0731145	0.346319	0.818905
LINC02795	ENSG00000285210	-12.8519		0.147567	lncRNA	0	0	0	0	0.047476	0.109672
ODF2L	ENSG00000122417	-1.08645	0.999951	0.81225	protein_coding	7.28932	10.0659	15.5551	5.6204	10.9351	14.6093
CLCA2	ENSG00000137975	-2.04947		0.417864	protein_coding	0.0623019	0.0743441	0.0929589	0.0327562	0.157207	0.40213
CLCA1	ENSG00000016490				protein_coding	0	0	0	0	0	0
CLCA4	ENSG00000016602				protein_coding	0	0	0	0	0	0
CLCA4-AS1_1	ENSG00000236915				lncRNA	0	0	0	0	0	0
CLCA4-AS1_2	ENSG00000261737	-1.21197		0.738482	lncRNA	0.249208	0.338691	0.495781	0.146939	0.414068	0.767702
SH3GLB1	ENSG00000097033	1.03351	0.999951	0.883106	protein_coding	145.852	157.264	169.937	146.461	152.153	156.64
AL355981.1	ENSG00000284846	-4.02554		0.450072	lncRNA	0	0	0	0	0.0109187	0.0327562
SELENOF	ENSG00000183291	1.21387	0.999951	0.423653	protein_coding	113.009	148.677	166.768	111.637	122.482	135.938
HS2ST1	ENSG00000153936	-1.03267	0.999951	0.910708	protein_coding	21.3819	25.8642	32.4736	16.1265	26.709	34.2907
AL121989.1	ENSG00000267734				lncRNA	0	0	0	0	0	0
AC093155.3	ENSG00000267561	3.81262		0.14525	protein_coding	0	0.18622	0.372743	0	0.043675	0.131025
LINC01140	ENSG00000267272	-1.20599	0.999951	0.717077	lncRNA	0.813258	0.871746	0.903377	0.475244	1.04557	1.37576
LINC02801	ENSG00000284240	3.561		0.2274	lncRNA	0	0.0555647	0.135543	0	0.0122449	0.0367346
LMO4	ENSG00000143013	1.17371	0.999951	0.465909	protein_coding	74.5826	79.8734	87.9701	62.6693	68.046	77.5667
LINC01364	ENSG00000227290				lncRNA	0	0	0	0	0	0
PKN2-AS1	ENSG00000237505	-1.22811		0.70825	lncRNA	0.155755	0.279454	0.372743	0.182786	0.33624	0.458587
AL445438.1	ENSG00000286758				lncRNA	0	0	0	0	0	0
PKN2	ENSG00000065243	-1.10249	0.999951	0.703573	protein_coding	34.5296	40.2368	49.4851	32.8408	44.3581	55.8166
GTF2B	ENSG00000137947	1.24463	0.999951	0.353666	protein_coding	27.4848	32.1314	34.5152	21.8978	25.8107	29.7551
KYAT3	ENSG00000137944	-1.13205	0.999951	0.591076	protein_coding	27.9219	29.4793	31.2342	29.6448	33.3557	39.8971
RBMXL1	ENSG00000213516	-1.15337	0.999951	0.665408	protein_coding	5.73246	6.17919	6.604	5.60131	7.14122	9.68767
GBP3	ENSG00000117226	-1.15392	0.999951	0.715962	protein_coding	15.1523	21.84	26.4783	11.1699	25.2037	43.6494
GBP1	ENSG00000117228	-2.04946	0.999951	0.0341222	protein_coding	9.59449	23.3837	46.3245	27.4775	47.9293	65.971
GBP2	ENSG00000162645	-1.20675	0.999951	0.506058	protein_coding	20.7777	23.779	28.1252	16.597	28.694	41.2163
AC104459.1	ENSG00000286802				lncRNA	0	0	0	0	0	0
GBP7	ENSG00000213512				protein_coding	0	0	0	0	0	0
GBP4	ENSG00000162654	1.01859	0.999951	0.983118	protein_coding	0.101657	1.20126	3.37751	0.219344	1.17825	2.94806
AC099063.4	ENSG00000284734	1.57337		0.673099	lncRNA	0	0.0206575	0.0619726	0	0.0109187	0.0327562
GBP5	ENSG00000154451	1.03354		0.972029	protein_coding	0	0.154931	0.464794	0.0367346	0.149605	0.229294
AC099063.1	ENSG00000237568				lncRNA	0	0	0	0	0	0
GBP6	ENSG00000183347	-6.96786		0.269526	protein_coding	0	0	0	0	0.0244898	0.0734693
AL596214.1	ENSG00000286548	-1.08361		0.972394	lncRNA	0	0	0	0	0	0
LRRC8B	ENSG00000197147	-1.1892	0.999951	0.813026	protein_coding	0.576058	3.39542	8.76912	0.991835	4.03732	10.0234
AC099569.1	ENSG00000288629				protein_coding	0	0	0	0	0	0
LRRC8C-DT	ENSG00000231999	1.6686		0.353239	lncRNA	0.474401	0.644683	0.83663	0.219344	0.382508	0.524099
AC093423.2	ENSG00000230735				lncRNA	0	0	0	0	0	0
LRRC8C	ENSG00000171488	1.02594	0.999951	0.954279	protein_coding	6.74327	13.1392	24.0144	6.6857	12.8051	22.7001
AC093423.3	ENSG00000271949				protein_coding	0	0	0	0	0	0
AC099568.1	ENSG00000231613	-6.96732		0.272325	lncRNA	0	0	0	0	0.0218375	0.0655124
LRRC8D-DT	ENSG00000272931	-1.09692		0.933923	lncRNA	0	0.0225905	0.0677715	0	0.0243715	0.0731145
LRRC8D	ENSG00000171492	-1.22665	0.999951	0.45478	protein_coding	38.1288	51.0914	75.6685	37.5795	62.6722	75.4907
AL391497.1	ENSG00000272672	-1.08361		0.972394	lncRNA	0	0	0	0	0	0
ZNF326	ENSG00000162664	-1.25641	0.999951	0.509932	protein_coding	6.94658	9.48653	14.0368	4.40816	11.9216	19.3022
AL161797.1	ENSG00000287015				lncRNA	0	0	0	0	0	0
AC098656.1	ENSG00000287406				lncRNA	0	0	0	0	0	0
AL627316.1	ENSG00000287372				lncRNA	0	0	0	0	0	0
LINC02787	ENSG00000229201				lncRNA	0	0	0	0	0	0
BARHL2	ENSG00000143032				protein_coding	0	0	0	0	0	0
AC092805.1	ENSG00000287076				lncRNA	0	0	0	0	0	0
LINC02609	ENSG00000233593	-1.1359		0.834344	lncRNA	0.249208	0.308672	0.371836	0.0731145	0.347336	0.491343
LINC02788	ENSG00000285532				lncRNA	0	0	0	0	0	0
LINC01763	ENSG00000225446				lncRNA	0	0	0	0	0	0
AC091614.1	ENSG00000272094				lncRNA	0	0	0	0	0	0
ZNF644	ENSG00000122482	-1.29314	0.999951	0.325474	protein_coding	18.095	23.1514	30.9243	19.102	29.9417	38.4582
HFM1	ENSG00000162669	-1.09059		0.92769	protein_coding	0	0.0516438	0.154931	0	0.0558607	0.131025
CDC7	ENSG00000097046	1.22392	0.999951	0.688171	protein_coding	2.40589	3.26553	4.36907	1.54285	2.66632	3.27562
TGFBR3	ENSG00000069702	-1.63106	0.999951	0.142705	protein_coding	4.83386	5.28541	5.72669	7.89637	8.62058	9.51427
BRDT	ENSG00000137948				protein_coding	0	0	0	0	0	0
EPHX4	ENSG00000172031	1.35098		0.686059	protein_coding	0.0338858	0.270667	0.65417	0.183673	0.199851	0.219344
SETSIP	ENSG00000230667	-1.08361		0.972394	protein_coding	0	0	0	0	0	0
BTBD8	ENSG00000189195	-1.52102	0.999951	0.481726	protein_coding	0.711601	1.89106	4.24512	0.661223	2.87802	5.0117
AC104836.1	ENSG00000273487	-1.92216		0.602702	lncRNA	0	0.0103288	0.0309863	0	0.0243715	0.0731145
C1orf146	ENSG00000203910				protein_coding	0	0	0	0	0	0
GLMN	ENSG00000174842	-1.19923	0.999951	0.723127	protein_coding	2.16869	4.78858	8.52123	1.87347	5.74403	8.15227
RPAP2	ENSG00000122484	-1.20134	0.999951	0.444248	protein_coding	19.4904	21.5864	22.8025	19.1624	25.9408	38.9335
GFI1	ENSG00000162676	1.40597		0.639854	protein_coding	0.0311509	0.120437	0.2372	0	0.0827662	0.182786
EVI5	ENSG00000067208	-1.06275	0.999951	0.792864	protein_coding	28.9722	33.1008	37.6303	31.6425	35.1906	41.4559
RPL5	ENSG00000122406	1.04656	0.999951	0.874439	protein_coding	850.636	993.105	1086.42	733.448	948.927	1279.39
DIPK1A	ENSG00000154511	-1.48975	0.999951	0.169737	protein_coding	9.37643	12.2213	16.9185	10.7265	18.2081	22.4096
AC093577.1	ENSG00000287797	3.38393		0.511283	lncRNA	0	0.0103836	0.0311509	0	0	0
MTF2	ENSG00000143033	-1.14363	0.999951	0.694375	protein_coding	6.97781	11.1885	17.8791	5.58366	12.7943	17.2625
TMED5	ENSG00000117500	-1.11837	0.999951	0.726758	protein_coding	28.8368	44.1149	65.7529	26.6326	49.3352	74.3239
CCDC18	ENSG00000122483	1.06783	0.999951	0.901824	protein_coding	1.51833	1.70245	1.96251	1.02857	1.59478	2.41278
CCDC18-AS1	ENSG00000223745	-1.0546	0.999951	0.878143	lncRNA	5.99778	7.77462	10.5663	6.72244	8.19506	10.5147
DR1	ENSG00000117505	-1.05917	0.999951	0.788805	protein_coding	54.9966	58.5407	62.7782	53.7026	61.9898	76.9444
FNBP1L	ENSG00000137942	-1.53074	0.999951	0.216898	protein_coding	11.557	18.9036	33.1243	9.40407	28.937	46.8086
BCAR3	ENSG00000137936	-1.7182	0.999951	0.0464209	protein_coding	19.3759	27.4862	42.1414	29.0938	47.2243	78.9097
BCAR3-AS1	ENSG00000224093	-1.08361		0.972394	lncRNA	0	0	0	0	0	0
AL049796.1	ENSG00000260464	-1.35364		0.704314	lncRNA	0	0.0424462	0.0934528	0.0367346	0.0584539	0.0731145
DNTTIP2	ENSG00000067334	-1.04357	0.999951	0.837996	protein_coding	58.6261	64.0682	72.9899	58.4698	66.8612	71.4121
GCLM	ENSG00000023909	1.66486	0.999951	0.0379667	protein_coding	31.8229	34.5168	37.5369	16.5673	20.728	23.5063
ABCA4	ENSG00000198691	1.32189		0.61542	protein_coding	0.371836	0.503782	0.609944	0.131025	0.385763	0.551019
AC093579.1	ENSG00000233482				lncRNA	0	0	0	0	0	0
ARHGAP29	ENSG00000137962	-1.09865	0.999951	0.790419	protein_coding	23.3321	37.8441	66.3107	20.0204	41.5766	61.3524
ARHGAP29-AS1	ENSG00000226835	2.52206		0.278196	lncRNA	0	0.0958583	0.185918	0	0.0354085	0.0734693
AC097059.1	ENSG00000236098	-1.42787		0.658467	lncRNA	0	0.0310412	0.0619726	0	0.046209	0.0731145
AC118469.2	ENSG00000286692	5.84498		0.319135	lncRNA	0	0.0207673	0.0623019	0	0	0
ABCD3	ENSG00000117528	1.10126	0.999951	0.680502	protein_coding	50.1509	52.6617	54.7218	42.9428	47.8144	52.5737
F3	ENSG00000117525	-1.0067	0.999951	0.991073	protein_coding	2.77863	7.08995	14.0678	2.20408	7.13568	16.6074
AC093117.1	ENSG00000223675	-1.08361		0.972394	lncRNA	0	0	0	0	0	0
SLC44A3	ENSG00000143036	1.25116	0.999951	0.758177	protein_coding	0.0934528	0.941351	2.32397	0.255901	0.749708	1.73608
CNN3	ENSG00000117519	-1.21555	0.999951	0.404411	protein_coding	128.466	146.241	179.287	141.575	177.763	196.57
CNN3-DT	ENSG00000235501	-1.10044	0.999951	0.836713	lncRNA	2.44792	3.15	3.61351	2.77835	3.4632	4.04081
ALG14	ENSG00000172339	1.19157	0.999951	0.631817	protein_coding	4.86485	5.71508	6.79091	2.84979	4.80902	6.36096
ALG14-AS1	ENSG00000230427				lncRNA	0	0	0	0	0	0
TLCD4	ENSG00000152078	1.55258		0.484076	protein_coding	0.474401	0.903561	1.23945	0.40213	0.579766	0.786149
TLCD4-RWDD3	ENSG00000271092	1.47656		0.528702	protein_coding	0.2372	0.462109	0.650712	0.0734693	0.308861	0.524099
AC092802.3	ENSG00000231992				lncRNA	0	0	0	0	0	0
AC092802.1	ENSG00000226026	1.29171		0.777835	lncRNA	0	0.0310412	0.0619726	0	0.0244306	0.0367346
RWDD3	ENSG00000122481	1.17994	0.999951	0.612014	protein_coding	7.96315	10.7074	14.3776	5.7306	9.07289	10.7768
AC092802.2	ENSG00000228852				lncRNA	0	0	0	0	0	0
AC092802.4	ENSG00000287919				lncRNA	0	0	0	0	0	0
LINC01760	ENSG00000228504				lncRNA	0	0	0	0	0	0
LINC01650	ENSG00000230434				lncRNA	0	0	0	0	0	0
AL445218.1	ENSG00000237954				lncRNA	0	0	0	0	0	0
LINC01761	ENSG00000233907				lncRNA	0	0	0	0	0	0
LINC02607	ENSG00000228971				lncRNA	0	0	0	0	0	0
AL683887.1	ENSG00000271252				lncRNA	0	0	0	0	0	0
LINC02790	ENSG00000237435				lncRNA	0	0	0	0	0	0
LINC01787	ENSG00000231987	3.38393		0.511283	lncRNA	0	0.0103836	0.0311509	0	0	0
PTBP2	ENSG00000117569	-1.559	0.999951	0.35351	protein_coding	2.23646	3.57979	6.1043	3.04897	5.58371	7.30464
DPYD	ENSG00000188641	1.03279	0.999951	0.89931	protein_coding	17.1123	19.363	20.9777	17.1183	18.7476	20.4071
DPYD-AS1	ENSG00000232878				lncRNA	0	0	0	0	0	0
DPYD-IT1	ENSG00000232542				lncRNA	0	0	0	0	0	0
DPYD-AS2	ENSG00000235777				lncRNA	0	0	0	0	0	0
MIR137HG	ENSG00000225206	1.22035	0.999951	0.663267	lncRNA	4.37126	7.59637	10.2874	1.43265	6.22345	9.21243
BX005019.1	ENSG00000259946	-1.10243		0.911302	lncRNA	0	0.0413699	0.0929589	0	0.046209	0.0731145
AC104453.1	ENSG00000285922	-3.49504		0.281272	lncRNA	0	0.0103836	0.0311509	0	0.046209	0.0731145
LINC01776	ENSG00000226053	-1.10832		0.873417	lncRNA	0.154931	0.160038	0.169429	0.0734693	0.179103	0.365573
SNX7	ENSG00000162627	-1.06933	0.999951	0.761778	protein_coding	33.3775	35.4491	38.33	30.4897	37.9072	44.088
PLPPR5	ENSG00000117598	2.50039		0.354597	protein_coding	0	0.0970993	0.155755	0	0.0367346	0.110204
AL445433.2	ENSG00000232825				lncRNA	0	0	0	0	0	0
PLPPR4	ENSG00000117600	1.17788	0.999951	0.745009	protein_coding	2.50989	10.2475	16.3329	1.60505	8.70035	15.6857
LINC01708	ENSG00000224445				lncRNA	0	0	0	0	0	0
PALMD	ENSG00000099260	-1.44038	0.999951	0.612787	protein_coding	0.311509	0.424331	0.58874	0.0734693	0.611269	1.21198
FRRS1	ENSG00000156869	-1.03025	0.999951	0.923267	protein_coding	7.96348	9.11901	10.6401	6.25644	9.40124	11.6983
AGL	ENSG00000162688	-1.33671	0.999951	0.360083	protein_coding	8.09925	10.0863	13.4171	5.39999	13.4836	20.1796
AC118553.1	ENSG00000228084	1.44332		0.512211	lncRNA	0.467264	0.565645	0.619726	0.196537	0.395651	0.697958
SLC35A3	ENSG00000117620	-1.06424	0.999951	0.844457	protein_coding	10.674	14.3563	18.003	10.1755	15.276	21.0295
AC118553.2	ENSG00000283761	-1.27105	0.999951	0.459462	protein_coding	4.26768	8.47622	10.6903	6.25644	10.7789	15.4272
MFSD14A	ENSG00000156875	-1.44302	0.999951	0.157839	protein_coding	20.9957	25.7215	34.5497	28.9102	37.1138	49.8222
AC093019.2	ENSG00000241073				lncRNA	0	0	0	0	0	0
SASS6	ENSG00000156876	-1.2417	0.999951	0.659728	protein_coding	2.39862	2.53496	2.66482	2.71836	3.14677	3.50492
TRMT13	ENSG00000122435	-1.01038	0.999951	0.975664	protein_coding	6.94658	7.2247	7.56968	6.17142	7.3079	9.10276
LRRC39	ENSG00000122477	-2.1281		0.282719	protein_coding	0.0309863	0.0536866	0.0677715	0.0655124	0.119442	0.219344
DBT	ENSG00000137992	-1.02737	0.999951	0.904649	protein_coding	28.0913	29.4145	30.8083	26.7061	30.2267	34.0348
AL445928.2	ENSG00000285530	-1.09782		0.938442	lncRNA	0	0.0103288	0.0309863	0	0.0109187	0.0327562
RTCA-AS1	ENSG00000224616	1.18064	0.999951	0.768778	lncRNA	0.779372	1.06774	1.30834	0.257142	0.907526	1.97409
RTCA	ENSG00000137996	-1.13023	0.999951	0.564362	protein_coding	42.4927	44.4636	46.9752	47.4513	50.2441	54.2771
AC104457.2	ENSG00000223906				lncRNA	0	0	0	0	0	0
CDC14A	ENSG00000079335	-1.36818	0.999951	0.530318	protein_coding	1.08434	1.65496	2.50989	1.35918	2.26389	3.27562
AL589990.1	ENSG00000228086	-4.02569		0.450058	lncRNA	0	0	0	0	0.0121858	0.0365573
GPR88	ENSG00000181656	-1.08361		0.972785	protein_coding	0	0	0	0	0	0
LINC01349	ENSG00000230402	-4.02569		0.450058	lncRNA	0	0	0	0	0.0122449	0.0367346
AC099670.3	ENSG00000285525	-6.96784		0.281355	lncRNA	0	0	0	0	0.0243715	0.0731145
VCAM1	ENSG00000162692	-1.443	0.999951	0.141944	protein_coding	24.8585	38.6054	52.057	47.89	55.7133	70.9346
EXTL2	ENSG00000162694	-1.00604	0.999951	0.980175	protein_coding	44.4524	50.5374	61.7867	37.5428	50.8426	60.9044
AC104506.1	ENSG00000273204	1.17744		0.857152	lncRNA	0	0.0442145	0.101657	0	0.0354085	0.0734693
SLC30A7	ENSG00000162695	-1.17745	0.999951	0.507866	protein_coding	33.6824	40.9257	46.3555	32.3632	48.1878	56.3407
DPH5	ENSG00000117543	1.12263	0.999951	0.658508	protein_coding	47.6259	65.6593	75.057	44.8192	58.4891	84.2325
AC093157.2	ENSG00000235795	-1.9001		0.549732	lncRNA	0	0.0112953	0.0338858	0	0.0231636	0.0367346
AC093157.1	ENSG00000233184	1.10454	0.999951	0.769834	lncRNA	7.21767	8.55687	9.54378	7.01899	7.74965	8.22181
AL109741.1	ENSG00000225938	3.38393		0.511284	lncRNA	0	0.0103288	0.0309863	0	0	0
S1PR1	ENSG00000170989	1.39069	0.999951	0.544426	protein_coding	3.558	4.47752	5.91838	1.61632	3.21569	5.14273
LINC01307	ENSG00000231671				lncRNA	0	0	0	0	0	0
LINC01709	ENSG00000226715	-1.36815		0.726242	lncRNA	0	0.0424462	0.0934528	0	0.0611653	0.146939
OLFM3	ENSG00000118733				protein_coding	0	0	0	0	0	0
AC114485.1	ENSG00000233359				lncRNA	0	0	0	0	0	0
AC099567.1	ENSG00000230864				lncRNA	0	0	0	0	0	0
COL11A1	ENSG00000060718	-1.29373	0.999951	0.718511	protein_coding	9.06492	63.0817	160.323	12.3198	81.6106	211.867
AC095032.2	ENSG00000230759				lncRNA	0	0	0	0	0	0
AC095032.1	ENSG00000224613	-3.99379		0.479235	lncRNA	0	0	0	0	0.0109187	0.0327562
RNPC3	ENSG00000185946	-1.13599	0.999951	0.789224	protein_coding	2.47366	3.59826	5.14372	2.71836	4.09171	5.59326
AMY2B	ENSG00000240038	-1.84019		0.370365	protein_coding	0	0.289508	0.495781	0.110204	0.532363	1.0482
AMY2A	ENSG00000243480				protein_coding	0	0	0	0	0	0
AMY1A	ENSG00000237763				protein_coding	0	0	0	0	0	0
AMY1B	ENSG00000174876				protein_coding	0	0	0	0	0	0
AMY1C	ENSG00000187733				protein_coding	0	0	0	0	0	0
AL591888.1	ENSG00000285981				lncRNA	0	0	0	0	0	0
LINC01676	ENSG00000230768				lncRNA	0	0	0	0	0	0
LINC01677	ENSG00000233047				lncRNA	0	0	0	0	0	0
AL355306.2	ENSG00000237480				lncRNA	0	0	0	0	0	0
LINC01661	ENSG00000237460				lncRNA	0	0	0	0	0	0
PRMT6	ENSG00000198890	1.24484	0.999951	0.580297	protein_coding	11.6906	12.0258	12.5494	2.20408	9.66096	20.3258
NTNG1	ENSG00000162631	1.80786		0.483497	protein_coding	0.0338858	0.145789	0.278877	0	0.0764312	0.229294
VAV3	ENSG00000134215	3.38393		0.521353	protein_coding	0	0.0103288	0.0309863	0	0	0
VAV3-AS1	ENSG00000230489				lncRNA	0	0	0	0	0	0
LINC02785	ENSG00000226822				lncRNA	0	0	0	0	0	0
SLC25A24	ENSG00000085491	-1.00142	0.999951	0.995982	protein_coding	30.7683	41.1612	56.7049	21.9306	41.2164	58.1423
AL359258.2	ENSG00000260879	1.84812		0.317679	lncRNA	0.203315	0.347471	0.467264	0.0734693	0.187488	0.292458
NBPF4	ENSG00000196427	3.38393		0.511284	protein_coding	0	0.0103288	0.0309863	0	0	0
AL359258.1	ENSG00000238122	3.38403		0.515828	lncRNA	0	0.0112953	0.0338858	0	0	0
AL390038.1	ENSG00000224698	5.84497		0.318927	lncRNA	0	0.0207124	0.0311509	0	0	0
NBPF6	ENSG00000186086	3.38393		0.511284	protein_coding	0	0.0103288	0.0309863	0	0	0
FAM102B	ENSG00000162636	-1.09368	0.999951	0.831131	protein_coding	4.30349	6.74248	10.6283	3.52652	7.37299	10.8423
HENMT1	ENSG00000162639	1.25285	0.999951	0.609425	protein_coding	5.28618	5.47947	5.82542	3.12244	4.37341	5.73949
AL160171.1	ENSG00000285923	3.56079		0.185234	lncRNA	0.0309863	0.0536866	0.0677715	0	0.0122449	0.0367346
PRPF38B	ENSG00000134186	-1.45997	0.999951	0.113761	protein_coding	28.7212	30.5867	34.1907	39.504	44.6572	53.7428
FNDC7	ENSG00000143107	4.22244		0.178079	protein_coding	0.0619726	0.0640153	0.0677715	0	0.0122449	0.0367346
AL591719.2	ENSG00000232971				lncRNA	0	0	0	0	0	0
STXBP3	ENSG00000116266	-1.27817	0.999951	0.334135	protein_coding	19.0777	23.0755	30.1187	20.351	29.4912	38.292
AKNAD1	ENSG00000162641	2.15279		0.344603	protein_coding	0	0.103507	0.185918	0	0.046209	0.0731145
SPATA42	ENSG00000203897	-1.08361		0.972394	lncRNA	0	0	0	0	0	0
GPSM2	ENSG00000121957	1.13907	0.999951	0.748821	protein_coding	5.86224	6.55136	7.37474	4.48163	5.74805	8.1563
CLCC1	ENSG00000121940	1.17885	0.999951	0.468849	protein_coding	55.7443	66.3304	78.22	52.6392	56.2704	59.106
WDR47	ENSG00000085433	-1.32105	0.999951	0.264838	protein_coding	12.47	14.4803	16.2988	12.6	19.1328	24.4568
TAF13	ENSG00000197780	1.17444	0.999951	0.494355	protein_coding	37.3385	43.6284	54.1715	35.7043	37.153	39.5265
TMEM167B-DT	ENSG00000273382	1.54828		0.499442	lncRNA	0.338858	0.444461	0.560717	0.0367346	0.287449	0.694588
TMEM167B	ENSG00000215717	-1.09708	0.999951	0.655018	protein_coding	56.352	59.6375	62.1275	57.3583	65.4249	69.5387
AL356488.2	ENSG00000270066				lncRNA	0	0	0	0	0	0
C1orf194	ENSG00000179902	-1.08361		0.972394	protein_coding	0	0	0	0	0	0
ELAPOR1	ENSG00000116299	2.23318	0.999951	0.110874	protein_coding	2.66482	6.33986	8.62881	2.06364	2.83813	3.45306
SARS1	ENSG00000031698	1.04451	0.999951	0.87412	protein_coding	324.272	455.534	530.656	373.879	436.124	533.313
CELSR2	ENSG00000143126	1.08391	0.999951	0.832795	protein_coding	5.93001	8.44301	13.2311	4.7755	7.78436	12.5456
PSRC1	ENSG00000134222	-1.30039	0.999951	0.603106	protein_coding	1.90021	2.93594	4.40005	2.30311	3.81624	6.0599
MYBPHL	ENSG00000221986	-1.08361		0.972394	protein_coding	0	0	0	0	0	0
SORT1	ENSG00000134243	-1.86309	0.999951	0.07301	protein_coding	10.9028	20.846	36.285	15.4653	38.8384	72.0964
PSMA5	ENSG00000143106	1.09317	0.999951	0.716277	protein_coding	163.174	177.636	190.208	119.981	162.502	230.767
SYPL2	ENSG00000143028	1.15805	0.999951	0.822864	protein_coding	0.557753	3.97334	5.69281	0.917174	3.43101	5.8126
ATXN7L2	ENSG00000162650	-1.18615	0.999951	0.709725	protein_coding	2.35496	2.47503	2.6092	2.16191	2.94359	3.47294
CYB561D1	ENSG00000174151	1.30451	0.999951	0.390538	protein_coding	12.7973	21.5307	26.821	8.58213	16.5078	26.3943
AMIGO1	ENSG00000181754	-1.64256	0.999951	0.173459	protein_coding	3.73811	4.94314	6.04233	5.84081	8.11837	9.8339
GPR61	ENSG00000156097				protein_coding	0	0	0	0	0	0
AL355310.3	ENSG00000254942				lncRNA	0	0	0	0	0	0
GNAI3	ENSG00000065135	-1.06426	0.999951	0.787826	protein_coding	128.872	135.104	145.506	141.061	143.785	147.501
AL355310.1	ENSG00000225113				lncRNA	0	0	0	0	0	0
GNAT2	ENSG00000134183	4.88595		0.123444	protein_coding	0.0309863	0.0762771	0.135543	0	0.0121858	0.0365573
AMPD2	ENSG00000116337	1.0208	0.999951	0.939383	protein_coding	56.7049	97.6381	123.412	58.0768	95.6511	149.694
AL355310.2	ENSG00000228703	13.2283		0.143221	lncRNA	0	0.0528298	0.124604	0	0	0
GSTM4	ENSG00000168765	-1.01684	0.999951	0.948073	protein_coding	20.2481	22.7862	27.7524	15.2444	23.1626	28.7265
GSTM2	ENSG00000213366	-1.33679	0.999951	0.252623	protein_coding	16.7904	21.451	26.0581	22.2634	28.6705	34.8244
GSTM1	ENSG00000134184	-1.12287	0.999951	0.904471	protein_coding	0.373811	7.69233	22.0932	0.587754	8.63707	24.6654
AC000032.1	ENSG00000260246	8.30598		0.222649	lncRNA	0	0.0310961	0.0623019	0	0	0
GSTM5	ENSG00000134201	1.16719	0.999951	0.786858	protein_coding	4.92185	9.05801	17.1354	2.81491	7.75827	15.1334
AL158847.1	ENSG00000241720	-1.08361		0.972394	lncRNA	0	0	0	0	0	0
GSTM3	ENSG00000134202	1.05957	0.999951	0.834121	protein_coding	33.1135	42.529	60.1134	23.945	40.1326	60.8938
EPS8L3	ENSG00000198758				protein_coding	0	0	0	0	0	0
LINC01768	ENSG00000228420	-1.08361		0.972394	lncRNA	0	0	0	0	0	0
AL450468.1	ENSG00000235005	3.38393		0.511284	lncRNA	0	0.0103288	0.0309863	0	0	0
AL450468.2	ENSG00000261055	1.29753		0.786048	lncRNA	0	0.0311509	0.0934528	0	0.0218375	0.0655124
CSF1	ENSG00000184371	-1.49164	0.999951	0.120944	protein_coding	76.2264	88.7609	100.767	86.6041	132.402	187.604
AHCYL1	ENSG00000168710	1.07265	0.999951	0.764698	protein_coding	197.228	232.104	254.566	170.978	216.385	274.334
STRIP1	ENSG00000143093	1.08783	0.999951	0.723419	protein_coding	34.2399	37.1495	39.5617	30.0857	34.1555	42.114
AL160006.1	ENSG00000258634	-1.16063	0.999951	0.616434	lncRNA	10.9072	14.3612	17.7223	12.5784	16.6695	21.7469
ALX3	ENSG00000156150	1.67459		0.523435	protein_coding	0.0309863	0.0433029	0.0677715	0	0.0231636	0.0367346
LINC01397	ENSG00000258673				lncRNA	0	0	0	0	0	0
UBL4B	ENSG00000186150				protein_coding	0	0	0	0	0	0
SLC6A17	ENSG00000197106	-1.61361		0.58216	protein_coding	0	0.0424462	0.0934528	0.0327562	0.072084	0.146939
SLC6A17-AS1	ENSG00000227091				lncRNA	0	0	0	0	0	0
AL355990.1	ENSG00000235526				lncRNA	0	0	0	0	0	0
LINC02586	ENSG00000224965	5.84497		0.318927	lncRNA	0	0.0207124	0.0311509	0	0	0
KCNC4	ENSG00000116396	1.04317	0.999951	0.909958	protein_coding	6.07331	8.63119	10.8405	5.3008	8.27609	12.7469
RBM15-AS1	ENSG00000227963	1.33245		0.732732	lncRNA	0.0309863	0.0988676	0.203315	0	0.0734101	0.183673
RBM15	ENSG00000162775	-1.05676	0.999951	0.878262	protein_coding	5.60852	8.02996	9.7591	5.66683	8.48829	11.8286
LAMTOR5-AS1	ENSG00000224699	1.2993		0.617749	lncRNA	0.495781	0.660229	0.841076	0.26205	0.514679	0.767702
SLC16A4	ENSG00000168679	1.12125	0.999951	0.691835	protein_coding	14.3337	15.4959	16.4227	8.26529	13.8195	19.0098
AL355488.1	ENSG00000273373	-2.07759		0.194166	lncRNA	0.124604	0.211627	0.340849	0.367346	0.448446	0.584916
LAMTOR5	ENSG00000134248	1.158	0.999951	0.543155	protein_coding	54.4429	72.3069	92.3002	46.2449	62.4451	89.008
PROK1	ENSG00000143125				protein_coding	0	0	0	0	0	0
AL358215.1	ENSG00000270380				lncRNA	0	0	0	0	0	0
AL358215.2	ENSG00000282887				lncRNA	0	0	0	0	0	0
AL358215.3	ENSG00000283999				lncRNA	0	0	0	0	0	0
CYMP-AS1	ENSG00000235407				lncRNA	0	0	0	0	0	0
KCNA10	ENSG00000143105				protein_coding	0	0	0	0	0	0
KCNA2	ENSG00000177301	5.84531		0.318909	protein_coding	0	0.0225905	0.0677715	0	0	0
AL365361.1	ENSG00000259834	1.57822		0.719944	lncRNA	0	0.0206575	0.0619726	0	0.0109187	0.0327562
KCNA3	ENSG00000177272	-1.08144		0.94302	protein_coding	0	0.0309863	0.0929589	0	0.0327562	0.0982686
CD53	ENSG00000143119				protein_coding	0	0	0	0	0	0
AL360270.2	ENSG00000261654	-2.49368		0.312062	lncRNA	0	0.0207673	0.0623019	0	0.0596617	0.146229
AL360270.1	ENSG00000232811	-1.08361		0.972394	lncRNA	0	0	0	0	0	0
LRIF1	ENSG00000121931	1.08042	0.999951	0.744091	protein_coding	20.327	27.3218	31.6494	20.7347	25.2926	29.392
AL360270.3	ENSG00000273010	1.51907		0.498646	lncRNA	0.0619726	0.181882	0.280359	0.0734693	0.118175	0.182786
DRAM2	ENSG00000156171	-1.33333	0.999951	0.276083	protein_coding	25.3569	38.8585	59.7726	38.8652	51.8075	77.0754
CEPT1	ENSG00000134255	-1.2229	0.999951	0.419053	protein_coding	20.6703	24.9829	32.6286	24.9428	30.5496	37.8989
AL355816.1	ENSG00000272982				lncRNA	0	0	0	0	0	0
AL355816.2	ENSG00000273221	1.78585		0.324512	lncRNA	0.169429	0.274204	0.467264	0.146229	0.152316	0.163781
DENND2D	ENSG00000162777	1.34492	0.999951	0.373002	protein_coding	11.0931	24.1636	34.3906	13.1606	17.9656	24.6857
CHI3L2	ENSG00000064886	1.95157	0.999951	0.337574	protein_coding	0.24789	2.33632	3.49023	0.360318	1.19582	2.09387
CHIA	ENSG00000134216				protein_coding	0	0	0	0	0	0
AL356387.1	ENSG00000229283				lncRNA	0	0	0	0	0	0
PIFO	ENSG00000173947	-1.15326		0.794462	protein_coding	0.619726	0.718308	0.88103	0.655124	0.828963	1.0236
OVGP1	ENSG00000085465	-1.18659	0.999951	0.744116	protein_coding	0.619726	0.966248	1.21989	0.767702	1.1454	1.65306
AL390195.2	ENSG00000260948	-1.20516		0.72592	lncRNA	0.216904	0.342832	0.406629	0.360318	0.413274	0.440816
AL390195.1	ENSG00000243960	-1.10007		0.896572	lncRNA	0.0338858	0.207761	0.464794	0	0.228511	0.393075
WDR77	ENSG00000116455	1.08107	0.999951	0.748866	protein_coding	22.496	23.0599	23.7878	15.7959	21.3287	26.833
ATP5PB	ENSG00000116459	1.18355	0.999951	0.468363	protein_coding	119.018	149.037	177.436	106.753	125.933	146.094
C1orf162	ENSG00000143110	-3.13637		0.0613156	protein_coding	0.0934528	0.170257	0.24789	0.458587	0.54393	0.697958
TMIGD3	ENSG00000121933	-2.7025		0.347925	protein_coding	0	0.0103836	0.0311509	0.0327562	0.0353494	0.0367346
ADORA3	ENSG00000282608	-1.08361		0.972394	protein_coding	0	0	0	0	0	0
RAP1A	ENSG00000116473	1.06862	0.999951	0.763763	protein_coding	34.3018	42.2273	50.0907	37.102	39.5109	40.9441
LINC01160	ENSG00000231346	-2.0692		0.492379	lncRNA	0	0.0207673	0.0623019	0	0.0488021	0.109672
INKA2	ENSG00000197852	-1.13912	0.999951	0.768219	protein_coding	11.8678	27.8103	42.1878	10.744	31.6802	54.9455
INKA2-AS1	ENSG00000227811	1.33156	0.999951	0.648775	lncRNA	1.14649	5.9389	9.31858	1.27749	4.45972	7.82448
AL049557.1	ENSG00000284830	2.23961		0.47591	lncRNA	0	0.0338858	0.101657	0	0.0122449	0.0367346
DDX20	ENSG00000064703	-1.56325	0.999951	0.0864958	protein_coding	12.2112	15.5986	17.8791	16.0163	24.3845	32.865
KCND3	ENSG00000171385	-4.80653	0.999951	0.031548	protein_coding	0.0623019	0.393208	0.745487	0.360318	1.90147	3.94818
KCND3-IT1	ENSG00000232558				lncRNA	0	0	0	0	0	0
KCND3-AS1	ENSG00000237556				lncRNA	0	0	0	0	0	0
LINC01750	ENSG00000231437	1.92079		0.386698	lncRNA	0.0311509	0.117537	0.185918	0.0367346	0.0584539	0.0731145
LINC02884	ENSG00000231246	4.22334		0.170464	lncRNA	0	0.0648721	0.101657	0	0.0121858	0.0365573
CTTNBP2NL	ENSG00000143079	-1.58384	0.999951	0.0911076	protein_coding	24.1605	33.0108	49.702	29.1673	52.2869	66.1676
WNT2B	ENSG00000134245	-1.08943	0.999951	0.880682	protein_coding	1.59263	3.32349	6.19726	1.38918	3.61804	7.66495
AL354760.1	ENSG00000273483	1.71562		0.483646	lncRNA	0.0309863	0.0649818	0.101657	0	0.0366164	0.0731145
ST7L	ENSG00000007341	1.06682	0.999951	0.832424	protein_coding	10.2565	13.854	16.1974	8.35284	12.9897	19.3388
CAPZA1	ENSG00000116489	-1.0566	0.999951	0.82898	protein_coding	139.609	163.139	202.836	116.155	172.368	219.041
MOV10	ENSG00000155363	1.04249	0.999951	0.877673	protein_coding	31.8187	42.7001	59.7416	26.4122	40.9598	49.462
AL603832.1	ENSG00000225075				lncRNA	0	0	0	0	0	0
RHOC	ENSG00000155366	-1.28153	0.999951	0.321347	protein_coding	171.36	211.906	288.792	213.979	271.564	332.017
AL603832.3	ENSG00000271810	-2.00922		0.418024	protein_coding	0	0.0629391	0.154931	0.0655124	0.131923	0.257142
PPM1J	ENSG00000155367	-1.24797	0.999951	0.685595	protein_coding	2.52323	4.35878	6.72403	1.35262	5.4364	10.8423
AL603832.2	ENSG00000261595				lncRNA	0	0	0	0	0	0
TAFA3	ENSG00000184599	-1.09593		0.904118	protein_coding	0.0311509	0.0939803	0.216904	0	0.102247	0.196537
LINC01356	ENSG00000215866	-1.37413		0.609689	lncRNA	0.0623019	0.206988	0.372743	0.109672	0.281764	0.440816
LINC01357	ENSG00000224167	-1.05183		0.923692	lncRNA	0.311509	0.719638	0.948801	0.475244	0.755055	1.10204
SLC16A1	ENSG00000155380	1.06663	0.999951	0.791884	protein_coding	113.043	122.644	138.509	84.306	114.983	144.291
SLC16A1-AS1	ENSG00000226419	1.37572	0.999951	0.318084	lncRNA	12.4255	12.5283	12.6055	8.2985	9.09739	9.66308
AL390242.1	ENSG00000287807				lncRNA	0	0	0	0	0	0
LRIG2-DT	ENSG00000238198	2.10416		0.220391	lncRNA	0.154931	0.281551	0.440515	0.0655124	0.131687	0.219344
LRIG2	ENSG00000198799	-1.42522	0.999951	0.141377	protein_coding	18.7777	19.5054	20.3315	23.1586	27.8079	34.1265
MAGI3	ENSG00000081026	-1.10257	0.999951	0.778861	protein_coding	4.74401	6.08532	7.28178	5.10611	6.70666	8.28732
PHTF1	ENSG00000116793	1.07861	0.999951	0.788979	protein_coding	17.2817	22.3281	32.0088	12.2694	20.699	25.5171
RSBN1	ENSG00000081019	-1.27706	0.999951	0.415143	protein_coding	8.67475	9.70701	10.8405	10.5061	12.3971	13.5611
AL137856.1	ENSG00000231128				lncRNA	0	0	0	0	0	0
PTPN22	ENSG00000134242	1.96314	0.999951	0.176501	protein_coding	5.36063	9.17878	12.9588	3.53767	4.6747	6.42856
AP4B1-AS1	ENSG00000226167	-1.09783		0.938434	lncRNA	0	0.0112953	0.0338858	0	0.0122449	0.0367346
BCL2L15	ENSG00000188761	2.82279		0.24416	protein_coding	0.0309863	0.0753655	0.101657	0	0.0244306	0.0367346
AP4B1	ENSG00000134262	1.19579	0.999951	0.524695	protein_coding	10.4114	16.3262	19.6251	9.59757	13.658	17.302
DCLRE1B	ENSG00000118655	-1.05199	0.999951	0.882244	protein_coding	4.77189	6.04848	7.45487	5.63407	6.35995	7.38456
HIPK1-AS1	ENSG00000235527	3.83035		0.100744	lncRNA	0.0309863	0.194144	0.280359	0	0.047476	0.109672
HIPK1	ENSG00000163349	-1.06685	0.999951	0.770907	protein_coding	53.7922	71.0044	81.1482	60.8611	75.756	90.5141
OLFML3	ENSG00000116774	1.15588	0.999951	0.667874	protein_coding	16.3298	40.4	54.6238	14.0524	34.9532	45.6234
AL591742.2	ENSG00000282048				lncRNA	0	0	0	0	0	0
SYT6	ENSG00000134207				protein_coding	0	0	0	0	0	0
AL121999.1	ENSG00000232895				lncRNA	0	0	0	0	0	0
TRIM33	ENSG00000197323	-1.43669	0.999951	0.143868	protein_coding	14.5031	17.5558	22.651	16.4939	25.2264	31.7683
BCAS2	ENSG00000116752	1.15244	0.999951	0.539832	protein_coding	40.654	55.8565	63.9217	40.2861	48.4666	59.8775
DENND2C	ENSG00000175984	1.08678	0.999951	0.878875	protein_coding	1.48734	1.87503	2.27402	0.734693	1.72757	3.39982
AMPD1	ENSG00000116748				protein_coding	0	0	0	0	0	0
NRAS	ENSG00000213281	-1.12561	0.999951	0.656936	protein_coding	32.8014	44.933	56.8599	29.0571	50.5758	65.3487
CSDE1	ENSG00000009307	1.00786	0.999951	0.975828	protein_coding	680.459	831.647	928.3	727.636	825.157	972.66
SIKE1	ENSG00000052723	1.09584	0.999951	0.70027	protein_coding	49.9809	63.8759	71.7406	49.6082	58.2888	70.457
SYCP1	ENSG00000198765				protein_coding	0	0	0	0	0	0
TSHB	ENSG00000134200				protein_coding	0	0	0	0	0	0
TSPAN2	ENSG00000134198	-2.80853	0.999951	0.036425	protein_coding	1.12143	4.06916	9.35786	1.72653	11.4371	17.8521
LINC01765	ENSG00000233730				lncRNA	0	0	0	0	0	0
AL049825.1	ENSG00000285698	-1.4098		0.586905	lncRNA	0.404962	0.756949	1.42537	0.292458	1.067	2.06364
NGF-AS1	ENSG00000228035	-1.09783		0.938434	lncRNA	0	0.0112953	0.0338858	0	0.0122449	0.0367346
NGF	ENSG00000134259	-1.30029	0.999951	0.505355	protein_coding	14.9097	24.9932	44.8682	14.1111	32.4977	57.8147
AL512638.3	ENSG00000287103				lncRNA	0	0	0	0	0	0
VANGL1	ENSG00000173218	-1.22213	0.999951	0.49257	protein_coding	18.0675	23.8792	33.7131	14.8408	29.1851	41.8581
CASQ2	ENSG00000118729	3.38393		0.511284	protein_coding	0	0.0103288	0.0309863	0	0	0
NHLH2	ENSG00000177551				protein_coding	0	0	0	0	0	0
LINC01649	ENSG00000228127				lncRNA	0	0	0	0	0	0
SLC22A15	ENSG00000163393	-1.27738	0.999951	0.777656	protein_coding	0.203315	1.67961	4.524	0.257142	2.14574	5.33926
AL365318.1	ENSG00000237993				lncRNA	0	0	0	0	0	0
MAB21L3	ENSG00000173212	5.84496		0.318927	protein_coding	0	0.0206575	0.0619726	0	0	0
LINC01779	ENSG00000235933				lncRNA	0	0	0	0	0	0
AL355538.1	ENSG00000287217				lncRNA	0	0	0	0	0	0
ATP1A1	ENSG00000163399	-1.10324	0.999951	0.69446	protein_coding	357.427	391.163	422.345	401.526	431.555	456.281
ATP1A1-AS1	ENSG00000203865	1.72009	0.999951	0.303557	lncRNA	1.651	1.9359	2.29299	0.694588	1.11634	1.73608
LINC01762	ENSG00000233154	-4.02569		0.450058	lncRNA	0	0	0	0	0.0122449	0.0367346
AL136376.1	ENSG00000230381				lncRNA	0	0	0	0	0	0
AL390066.1	ENSG00000224950	1.71462		0.541136	lncRNA	0.0338858	0.0630488	0.0929589	0	0.0352902	0.0731145
AL390066.2	ENSG00000286276				lncRNA	0	0	0	0	0	0
CD58	ENSG00000116815	1.20245	0.999951	0.661375	protein_coding	4.30349	11.882	22.558	5.36326	9.87924	16.3781
IGSF3	ENSG00000143061	-1.15604	0.999951	0.84985	protein_coding	0.745487	3.32839	8.1494	0.771427	3.84706	9.89238
LINC02868	ENSG00000203864				lncRNA	0	0	0	0	0	0
CD2	ENSG00000116824				protein_coding	0	0	0	0	0	0
AL157904.1	ENSG00000272715	-6.96732		0.277977	lncRNA	0	0	0	0	0.0218375	0.0655124
PTGFRN	ENSG00000134247	-1.09955	0.999951	0.883097	protein_coding	8.06809	41.4303	105.075	11.902	45.5538	110.356
CD101	ENSG00000134256	-1.1329		0.863876	protein_coding	0.0623019	0.140183	0.203315	0	0.154188	0.425831
AL445231.1	ENSG00000236137	1.57332		0.682012	lncRNA	0	0.0207673	0.0623019	0	0.0121858	0.0365573
TTF2	ENSG00000116830	1.04272	0.999951	0.894201	protein_coding	9.65744	10.7257	12.2086	8.8103	10.2838	11.7922
TRIM45	ENSG00000134253	1.19109	0.999951	0.65797	protein_coding	6.07443	6.76246	7.80855	5.33736	5.67388	6.02714
VTCN1	ENSG00000134258	3.38403		0.511272	protein_coding	0	0.0112953	0.0338858	0	0	0
LINC01525	ENSG00000235202				lncRNA	0	0	0	0	0	0
AL358072.1	ENSG00000271427	-1.42787		0.683215	lncRNA	0	0.0309863	0.0929589	0	0.046209	0.0731145
MAN1A2	ENSG00000198162	-1.00582	0.999951	0.980131	protein_coding	31.0732	36.7514	41.9554	25.5306	36.9716	49.3523
AL157902.1	ENSG00000236866				lncRNA	0	0	0	0	0	0
TENT5C	ENSG00000183508	1.33411		0.66321	protein_coding	0.711601	1.13745	1.76622	0.109672	0.849229	1.70332
GDAP2	ENSG00000196505	1.00751	0.999951	0.975354	protein_coding	22.1862	28.7955	34.8891	24.3106	28.5837	35.5959
WDR3	ENSG00000065183	1.09215	0.999951	0.709054	protein_coding	35.6962	48.257	56.9281	37.4731	44.1857	49.9372
SPAG17	ENSG00000155761	-4.02554		0.450072	protein_coding	0	0	0	0	0.0109187	0.0327562
AL391557.1	ENSG00000287980				lncRNA	0	0	0	0	0	0
TBX15	ENSG00000092607				protein_coding	0	0	0	0	0	0
AL139420.1	ENSG00000226172				lncRNA	0	0	0	0	0	0
AL139420.2	ENSG00000239216				lncRNA	0	0	0	0	0	0
WARS2	ENSG00000116874	-1.44432	0.999951	0.224587	protein_coding	7.71559	8.54394	9.31858	12.2694	12.3333	12.4474
WARS2-IT1	ENSG00000224238				lncRNA	0	0	0	0	0	0
WARS2-AS1	ENSG00000231365	1.22578	0.999951	0.625951	lncRNA	6.75501	10.2266	12.3358	4.1928	8.34448	12.6488
AL359915.1	ENSG00000227712	-4.02554		0.450072	lncRNA	0	0	0	0	0.0109187	0.0327562
LINC01780	ENSG00000232650	-1.08361		0.972394	lncRNA	0	0	0	0	0	0
HAO2	ENSG00000116882	-4.02569		0.450058	protein_coding	0	0	0	0	0.0122449	0.0367346
HAO2-IT1	ENSG00000230921				lncRNA	0	0	0	0	0	0
HSD3B2	ENSG00000203859				protein_coding	0	0	0	0	0	0
HSD3B1	ENSG00000203857	-1.08361		0.972394	protein_coding	0	0	0	0	0	0
LINC00622	ENSG00000260941	-2.25405	0.999951	0.144906	lncRNA	0.474401	0.520573	0.557753	0.655124	1.18324	1.5354
ZNF697	ENSG00000143067	-1.36351	0.999951	0.219896	protein_coding	15.5536	17.5774	20.5439	14.0694	23.9699	33.0112
PHGDH	ENSG00000092621	1.0065	0.999951	0.978638	protein_coding	175.568	219.825	244.13	184.155	218.409	248.583
HMGCS2	ENSG00000134240				protein_coding	0	0	0	0	0	0
REG4	ENSG00000134193	-1.08361		0.972394	protein_coding	0	0	0	0	0	0
ADAM30	ENSG00000134249				protein_coding	0	0	0	0	0	0
NOTCH2	ENSG00000134250	-1.37504	0.999951	0.242121	protein_coding	260.858	296.774	342.925	272.277	408.08	591.021
AC245008.1	ENSG00000273406	1.53049		0.538499	lncRNA	0.0619726	0.074399	0.0934528	0	0.044942	0.0982686
SEC22B	ENSG00000265808	1.25671	0.999951	0.321809	protein_coding	275.623	318.073	356.647	250.052	253.093	258.807
NOTCH2NLR	ENSG00000286106	-1.33629	0.999951	0.769994	protein_coding	0	0.93037	1.40179	0	1.24448	2.77835
NBPF26	ENSG00000273136	-1.34392	0.999951	0.213967	protein_coding	15.0284	16.4111	17.3834	18.3107	22.0644	26.7233
AC253572.1	ENSG00000287979				lncRNA	0	0	0	0	0	0
PPIAL4A	ENSG00000263353				protein_coding	0	0	0	0	0	0
LINC00623	ENSG00000226067	1.14236	0.999951	0.67401	lncRNA	10.0086	12.1513	13.4865	7.00983	10.6394	14.6595
FCGR1B	ENSG00000198019	-1.08361		0.972394	protein_coding	0	0	0	0	0	0
AC244453.3	ENSG00000234998				lncRNA	0	0	0	0	0	0
AC244453.2	ENSG00000233029	-6.96758		0.271235	lncRNA	0	0	0	0	0.0231045	0.0365573
AC244453.1	ENSG00000227193	1.16988		0.873504	lncRNA	0	0.0433578	0.0677715	0	0.0366164	0.0731145
FAM72B	ENSG00000188610	-2.44215	0.999951	0.14562	protein_coding	0.124604	0.241647	0.464794	0.196537	0.602631	1.0236
SRGAP2C	ENSG00000171943	-1.25138	0.999951	0.392777	protein_coding	27.4475	34.4263	45.0231	35.1315	43.0781	57.2579
SRGAP2-AS1	ENSG00000230806				lncRNA	0	0	0	0	0	0
LINC02798	ENSG00000227082	-1.10468		0.941351	lncRNA	0	0.0103288	0.0309863	0	0.0121858	0.0365573
AL592494.1	ENSG00000228826				lncRNA	0	0	0	0	0	0
AL592494.2	ENSG00000272583				lncRNA	0	0	0	0	0	0
LINC01691	ENSG00000224857				lncRNA	0	0	0	0	0	0
LINC02799	ENSG00000235887	3.38393		0.511283	lncRNA	0	0.0103836	0.0311509	0	0	0
AC239800.2	ENSG00000232721	-1.56455		0.635394	lncRNA	0	0.0206575	0.0619726	0	0.0340824	0.0655124
LINC02591	ENSG00000263590	-1.05566	0.999951	0.881787	lncRNA	5.59115	6.07872	6.35479	4.22555	6.42502	9.98013
H3-2	ENSG00000273213	1.39373	0.999951	0.486635	protein_coding	5.10875	5.89931	6.69304	2.8653	4.2296	5.00834
AC246680.1	ENSG00000230186	5.84498		0.318926	lncRNA	0	0.0207673	0.0623019	0	0	0
FAM72C	ENSG00000263513	-1.50642		0.563847	protein_coding	0	0.155261	0.278877	0.131025	0.239238	0.367346
LINC02802	ENSG00000232527	1.1861	0.999951	0.633236	lncRNA	7.35321	11.207	16.1439	6.0685	9.44342	15.723
PPIAL4E	ENSG00000271567				protein_coding	0	0	0	0	0	0
AC246785.3	ENSG00000237343	1.5831		0.544922	lncRNA	0.0623019	0.0969346	0.135543	0.0365573	0.058513	0.0734693
NBPF15	ENSG00000266338	-1.22431	0.999951	0.37826	protein_coding	29.9672	31.4834	32.5981	36.2282	38.537	39.9298
PPIAL4F	ENSG00000279782				protein_coding	0	0	0	0	0	0
LINC01632	ENSG00000277199				lncRNA	0	0	0	0	0	0
FP700111.1	ENSG00000224363				lncRNA	0	0	0	0	0	0
SRGAP2B	ENSG00000196369	-1.11505	0.999951	0.672772	protein_coding	31.8187	40.0416	54.0711	30.3425	44.6449	61.0903
FAM72D	ENSG00000215784	2.32458		0.330563	protein_coding	0.0929589	0.334491	0.474401	0	0.141161	0.292458
PPIAL4D	ENSG00000256374				protein_coding	0	0	0	0	0	0
AC245014.3	ENSG00000276216	3.38393		0.511283	lncRNA	0	0.0103836	0.0311509	0	0	0
AC245014.1	ENSG00000236140	1.57337		0.673099	lncRNA	0	0.0206575	0.0619726	0	0.0109187	0.0327562
NBPF20	ENSG00000162825	-1.32375	0.999951	0.443125	protein_coding	5.82542	6.56453	7.79372	5.86336	8.6927	12.9413
AC239860.3	ENSG00000287374				lncRNA	0	0	0	0	0	0
GPR89A	ENSG00000117262	-1.03276	0.999951	0.901872	protein_coding	17.4757	19.4354	21.6191	19.1387	20.0674	20.9839
PDZK1	ENSG00000174827	-1.58959		0.466531	protein_coding	0.0619726	0.116845	0.186906	0.0655124	0.192793	0.292458
CD160	ENSG00000117281	-4.02569		0.450058	protein_coding	0	0	0	0	0.0122449	0.0367346
RNF115	ENSG00000265491	-1.20372	0.999951	0.422401	protein_coding	23.0517	27.3935	29.7159	31.2244	32.9512	34.9836
POLR3C	ENSG00000186141	-1.00049	0.999951	0.99836	protein_coding	33.4342	39.736	46.1185	37.7636	39.7505	43.1632
NUDT17	ENSG00000186364	-1.387	0.999951	0.516976	protein_coding	1.37064	1.56617	1.73523	1.61632	2.17032	2.55498
PIAS3	ENSG00000131788	1.17292	0.999951	0.494754	protein_coding	50.5077	79.0955	98.032	50.4118	67.4385	85.0039
ANKRD35	ENSG00000198483	1.57082		0.464071	protein_coding	0.711601	0.941038	1.27044	0.330612	0.594914	1.01544
ITGA10	ENSG00000143127	1.01586	0.999951	0.979085	protein_coding	0.216904	0.711373	0.982687	0.163781	0.702153	1.0653
AC243547.1	ENSG00000244619				lncRNA	0	0	0	0	0	0
PEX11B	ENSG00000131779	1.27054	0.999951	0.306018	protein_coding	27.7555	29.3793	31.751	18.5143	23.1226	29.1361
RBM8A	ENSG00000265241	1.36052	0.999951	0.168066	protein_coding	70.5558	95.515	111.147	46.3828	70.2157	93.5134
LIX1L-AS1	ENSG00000234222	1.3229		0.71868	lncRNA	0	0.0659483	0.135543	0	0.0488613	0.0734693
AC243547.3	ENSG00000280778	3.38403		0.511272	protein_coding	0	0.0112953	0.0338858	0	0	0
LIX1L	ENSG00000271601	-1.39011	0.999951	0.150474	protein_coding	25.5749	28.5574	33.1243	33.4285	39.6878	47.1034
ANKRD34A	ENSG00000272031	-1.95425	0.999951	0.169441	protein_coding	1.21989	1.54554	1.85918	1.50612	3.0255	4.13097
AC243547.2	ENSG00000278431	8.30598		0.222857	lncRNA	0	0.0310961	0.0623019	0	0	0
POLR3GL	ENSG00000121851	1.04009	0.999951	0.867399	protein_coding	21.8144	25.3182	29.7178	23.2139	24.3357	26.0449
TXNIP	ENSG00000265972	-1.82414	0.999951	0.110876	protein_coding	86.475	119.467	177.52	50.3999	217.931	487.272
HJV	ENSG00000168509				protein_coding	0	0	0	0	0	0
AC239799.2	ENSG00000287190	3.38393		0.511283	lncRNA	0	0.0103836	0.0311509	0	0	0
LINC01719	ENSG00000233396	1.18807	0.999951	0.727137	lncRNA	2.57186	3.98305	4.73494	1.60505	3.35596	4.71589
NBPF10	ENSG00000271425	-1.1578	0.999951	0.565624	protein_coding	13.2703	16.0093	20.0171	12.1224	18.5373	24.7858
NOTCH2NLA	ENSG00000264343	1.02559	0.999951	0.950149	protein_coding	5.08286	7.83934	12.8903	4.04081	7.64403	10.3091
AC239799.1	ENSG00000276509	2.78504		0.0794174	lncRNA	0.498415	0.533747	0.576058	0.0982686	0.191348	0.365573
PPIAL4H	ENSG00000270339	-1.08361		0.972394	protein_coding	0	0	0	0	0	0
AC245407.2	ENSG00000287978	1.16481		0.817177	lncRNA	0.0929589	0.137558	0.218057	0.0327562	0.120709	0.255901
NBPF12	ENSG00000268043	1.11598	0.999951	0.655455	protein_coding	23.3947	28.5752	34.3263	19.5882	25.6082	29.5017
AC244394.3	ENSG00000234225	5.84497		0.318927	lncRNA	0	0.0207124	0.0311509	0	0	0
PRKAB2	ENSG00000131791	-1.04558	0.999951	0.842714	protein_coding	114.463	125.692	138.964	110.828	131.406	161.947
AC242426.2	ENSG00000237188	-1.19989	0.999951	0.703755	lncRNA	1.74445	1.93154	2.06703	1.02857	2.31181	3.2536
FMO5	ENSG00000131781	-1.0407		0.954414	protein_coding	0.0623019	0.157941	0.309863	0.0367346	0.165592	0.329015
CHD1L	ENSG00000131778	-1.13778	0.999951	0.574667	protein_coding	18.8152	21.2282	23.4876	21.4898	24.1539	27.1255
LINC00624	ENSG00000278811				lncRNA	0	0	0	0	0	0
BCL9	ENSG00000116128	-1.39362	0.999951	0.165312	protein_coding	12.47	14.0647	16.4227	11.902	19.6044	26.504
AC242628.1	ENSG00000288626				protein_coding	0	0	0	0	0	0
ACP6	ENSG00000162836	1.10257	0.999951	0.769113	protein_coding	9.29589	11.2111	12.8427	6.17818	10.1641	13.9959
AC241644.1	ENSG00000227139				lncRNA	0	0	0	0	0	0
GJA5	ENSG00000265107	1.92784		0.575373	protein_coding	0	0.454466	1.3634	0	0.233095	0.589612
AC241644.3	ENSG00000274415				lncRNA	0	0	0	0	0	0
AC241644.2	ENSG00000234190				lncRNA	0	0	0	0	0	0
GJA8	ENSG00000121634				protein_coding	0	0	0	0	0	0
GPR89B	ENSG00000188092	-1.1762	0.999951	0.567838	protein_coding	9.9683	11.0991	12.1466	8.73718	13.0451	15.4285
AC239803.1	ENSG00000273059	5.84514		0.318918	lncRNA	0	0.021624	0.0338858	0	0	0
LINC02804	ENSG00000274372	-1.1015		0.902638	lncRNA	0	0.0413699	0.0929589	0	0.046209	0.0731145
NBPF11	ENSG00000263956	1.03248	0.999951	0.886174	protein_coding	22.5533	24.9856	26.9891	23.4207	24.2011	25.4204
LINC02805	ENSG00000232265	-1.08361		0.972394	lncRNA	0	0	0	0	0	0
AC239809.3	ENSG00000227733	1.00685	0.999951	0.995006	lncRNA	0.0338858	0.796391	2.29299	0	0.790128	2.26018
LINC01731	ENSG00000234283	-4.02569		0.457104	lncRNA	0	0	0	0	0.0122449	0.0367346
LINC01138	ENSG00000274020	1.29466	0.999951	0.534559	lncRNA	4.08077	7.40749	13.2621	3.74693	5.71675	9.56482
LINC02806	ENSG00000238107	2.10533		0.328951	lncRNA	0.101657	0.19953	0.278877	0	0.0913283	0.163781
AC245100.1	ENSG00000224481	1.74644		0.498245	lncRNA	0	0.0845631	0.185918	0	0.0450011	0.0982686
AC245100.5	ENSG00000272824	1.40311		0.615523	lncRNA	0.0619726	0.201738	0.373811	0.0327562	0.145198	0.255901
PPIAL4G	ENSG00000236334				protein_coding	0	0	0	0	0	0
NBPF14	ENSG00000270629	-1.19129	0.999951	0.460321	protein_coding	34.5464	42.0713	51.7161	33.3183	50.1224	70.0437
NOTCH2NLB	ENSG00000286019	-1.0002	0.999951	0.999718	protein_coding	0.982687	1.9411	3.56342	0.913931	1.93856	3.79972
NUDT4B	ENSG00000177144	-1.38072	0.999951	0.274347	protein_coding	5.63832	7.16252	8.42827	7.49387	9.89527	14.3304
PDE4DIP	ENSG00000178104	1.12224	0.999951	0.644624	protein_coding	135.844	172.788	191.285	135.218	153.968	176.143
AC239802.1	ENSG00000254913				lncRNA	0	0	0	0	0	0
AC239802.2	ENSG00000255148				lncRNA	0	0	0	0	0	0
AC239804.1	ENSG00000254539	1.10269		0.90004	lncRNA	0.0623019	0.230242	0.526767	0.0734693	0.208059	0.294806
NBPF9	ENSG00000269713	-1.05813	0.999951	0.782603	protein_coding	35.4186	41.8159	46.1524	40.1399	44.2118	47.2017
AC245297.3	ENSG00000274265	1.29027	0.999951	0.390927	lncRNA	11.3178	12.2342	13.0522	8.4511	9.48435	11.3693
AC245297.2	ENSG00000272755	-1.43953		0.602869	lncRNA	0.0338858	0.104474	0.154931	0.0367346	0.15594	0.365573
NOTCH2NLC	ENSG00000286219	-1.16945	0.999951	0.720613	protein_coding	5.32006	10.0284	17.5692	3.56326	11.7262	22.1104
AC242842.3	ENSG00000286185	-2.3183		0.367919	protein_coding	0	0.537096	1.61129	0.491343	1.25162	2.05714
NBPF19	ENSG00000271383	-1.16297	0.999951	0.571165	protein_coding	11.0586	13.7985	15.5874	13.8559	16.0496	18.7173
PPIAL4C	ENSG00000263464	3.38403		0.511272	protein_coding	0	0.0112953	0.0338858	0	0	0
AC242842.1	ENSG00000275557	3.38393		0.511283	lncRNA	0	0.0103836	0.0311509	0	0	0
FCGR1A	ENSG00000150337				protein_coding	0	0	0	0	0	0
H2BC18	ENSG00000203814	1.27936		0.69465	protein_coding	0.0677715	0.271194	0.404962	0.0982686	0.215897	0.329015
AC243772.2	ENSG00000233030	1.09872		0.908486	lncRNA	0.0623019	0.115659	0.216904	0	0.104604	0.182786
H3C13	ENSG00000183598	1.71727		0.537782	protein_coding	0	0.0632135	0.155755	0	0.0340824	0.0655124
H4C14	ENSG00000270882	2.2654	0.999951	0.0678994	protein_coding	5.82542	11.302	19.0332	3.7102	4.98745	7.09211
H3C14	ENSG00000203811	-4.02569		0.450058	protein_coding	0	0	0	0	0.0121858	0.0365573
H2AC18	ENSG00000203812	1.91793	0.999951	0.43079	protein_coding	1.32154	1.7237	2.4789	0	0.896007	1.40852
H2AC19	ENSG00000272196	-3.69498	0.999951	0.104182	protein_coding	0	0.351178	1.05353	1.10204	1.31083	1.44127
H3C15	ENSG00000203852	-1.08361		0.972394	protein_coding	0	0	0	0	0	0
H4C15	ENSG00000270276	1.82027	0.999951	0.322918	protein_coding	1.61985	3.37215	5.8874	0.0327562	1.85321	4.13097
AC239868.1	ENSG00000264207	2.28985		0.199129	lncRNA	0.135543	0.273347	0.529566	0.0982686	0.118293	0.146939
H2BC21	ENSG00000184678	-2.44606	0.999951	0.195319	protein_coding	0.311509	0.619611	1.20847	0.0367346	1.52309	3.58261
H2AC20	ENSG00000184260	1.28909		0.805265	protein_coding	0	0.0310412	0.0619726	0	0.0231636	0.0367346
H2AC21	ENSG00000184270				protein_coding	0	0	0	0	0	0
BOLA1	ENSG00000178096	1.34368	0.999951	0.374146	protein_coding	8.61419	10.2176	11.4324	5.84916	7.59766	8.85305
SV2A	ENSG00000159164	1.06961	0.999951	0.744631	protein_coding	55.7421	56.8681	57.8785	51.8858	53.1974	54.7713
SF3B4	ENSG00000143368	1.00018	0.999951	0.999391	protein_coding	41.0259	59.338	72.0072	39.6023	59.3322	72.6027
MTMR11	ENSG00000014914	-1.33564	0.999951	0.425686	protein_coding	5.17106	8.71017	15.741	6.75917	11.632	20.8985
OTUD7B	ENSG00000264522	-1.16449	0.999951	0.532354	protein_coding	19.3974	23.1006	26.3537	19.7848	26.9121	36.0454
AC244033.2	ENSG00000285184	1.0789	0.999951	0.883002	lncRNA	1.48734	1.80817	2.24287	0.982686	1.68302	2.30311
VPS45	ENSG00000136631	1.1319	0.999951	0.574639	protein_coding	38.1751	46.571	51.1499	31.9373	41.158	46.6471
PLEKHO1	ENSG00000023902	-1.55361	0.999951	0.173181	protein_coding	15.5132	28.7285	49.3922	25.5535	44.6315	79.7614
AC242988.2	ENSG00000285554	-1.08361		0.972394	lncRNA	0	0	0	0	0	0
ANP32E	ENSG00000143401	-1.14003	0.999951	0.651206	protein_coding	21.6191	23.6614	25.1919	18.3673	26.9744	32.6822
AC242988.1	ENSG00000276110				lncRNA	0	0	0	0	0	0
CA14	ENSG00000118298	-1.09783		0.938434	protein_coding	0	0.0112953	0.0338858	0	0.0122449	0.0367346
APH1A	ENSG00000117362	-1.11835	0.999951	0.624116	protein_coding	95.7476	109.177	119.142	101.086	122.105	145.139
C1orf54	ENSG00000118292	-1.21352	0.999951	0.54567	protein_coding	12.0227	13.0384	14.9436	12.0639	15.8227	21.1224
CIART	ENSG00000159208	-2.41405	0.999951	0.108353	protein_coding	0.436113	2.00383	4.15216	2.05714	4.84355	6.55124
MRPS21	ENSG00000266472	1.10819	0.999951	0.623847	protein_coding	52.7387	61.1865	66.9122	51.3264	55.2144	61.6774
PRPF3	ENSG00000117360	-1.09477	0.999951	0.717659	protein_coding	20.8848	29.6676	35.7834	22.8966	32.4842	41.1428
RPRD2	ENSG00000163125	-1.37946	0.999951	0.185638	protein_coding	26.8375	27.6995	28.8792	28.1376	38.2247	55.0918
TARS2	ENSG00000143374	1.00396	0.999951	0.987986	protein_coding	25.4088	35.8343	42.5833	26.5771	35.6966	53.8162
ECM1	ENSG00000143369	-1.56722	0.999951	0.0732642	protein_coding	19.4904	21.1426	23.3009	25.4188	33.1427	40.1399
FALEC	ENSG00000228126	-1.5151		0.485844	lncRNA	0.123945	0.138414	0.155755	0.163781	0.213363	0.255901
ADAMTSL4-AS2	ENSG00000237781	-1.08361		0.972394	lncRNA	0	0	0	0	0	0
ADAMTSL4	ENSG00000143382	-1.35518	0.999951	0.498961	protein_coding	3.01583	3.64625	4.04962	4.18775	4.94406	6.28785
ADAMTSL4-AS1	ENSG00000203804	3.37011		0.539408	lncRNA	0	0.0103836	0.0311509	0	0	0
MCL1	ENSG00000143384	-1.50902	0.999951	0.115582	protein_coding	131.883	164.183	228.555	172.102	247.76	301.89
ENSA	ENSG00000143420	1.29952	0.999951	0.221524	protein_coding	62.6233	81.1955	95.5711	49.6584	62.491	70.9942
GOLPH3L	ENSG00000143457	-1.09149	0.999951	0.752835	protein_coding	18.7157	33.5793	41.0881	23.9448	36.6544	52.8244
HORMAD1	ENSG00000143452	3.38393		0.511283	protein_coding	0	0.0103836	0.0311509	0	0	0
CTSS	ENSG00000163131	1.55555	0.999951	0.469215	protein_coding	2.18057	4.02482	7.25079	1.35262	2.58449	4.16004
CTSK	ENSG00000143387	-1.7859	0.999951	0.153553	protein_coding	4.36907	7.01456	9.7591	3.73421	12.5311	24.1714
ARNT	ENSG00000143437	-1.13779	0.999951	0.531831	protein_coding	48.1217	54.0908	57.6292	54.8012	61.5546	66.9729
CTXND2	ENSG00000283324				protein_coding	0	0	0	0	0	0
SETDB1	ENSG00000143379	-1.23865	0.999951	0.381418	protein_coding	23.0848	29.8455	35.2073	33.7389	36.9642	41.5836
CERS2	ENSG00000143418	-1.12436	0.999951	0.593408	protein_coding	129.121	138.202	144.861	144.404	155.371	161.729
AL590133.2	ENSG00000259357	1.92724		0.409802	lncRNA	0.0619726	0.11958	0.203315	0.0327562	0.0598391	0.110204
AL590133.1	ENSG00000231073	3.38393		0.511283	lncRNA	0	0.0103836	0.0311509	0	0	0
ANXA9	ENSG00000143412	2.5291		0.177192	protein_coding	0.0619726	0.275335	0.560717	0.0655124	0.107315	0.146229
MINDY1	ENSG00000143409	-1.09389	0.999951	0.782382	protein_coding	6.01134	6.80647	7.25817	6.06121	7.44634	9.43177
PRUNE1	ENSG00000143363	1.04324	0.999951	0.842824	protein_coding	21.9693	23.0259	24.8044	21.4163	22.0498	22.8848
BNIPL	ENSG00000163141	-2.15593		0.208546	protein_coding	0.0677715	0.177906	0.24789	0.196537	0.395592	0.661223
C1orf56	ENSG00000143443	1.48264	0.999951	0.390766	protein_coding	4.77189	6.07487	6.94666	3.57043	4.09833	4.95918
CDC42SE1	ENSG00000197622	1.03732	0.999951	0.862692	protein_coding	80.8853	87.3922	97.8451	68.1657	84.2814	95.6338
MLLT11	ENSG00000213190	1.31028	0.999951	0.515204	protein_coding	20.5348	45.3503	80.5024	14.9877	34.6089	54.146
GABPB2	ENSG00000143458	-1.29737	0.999951	0.373161	protein_coding	9.14096	10.5559	11.2766	8.84418	13.7042	19.5581
AL592424.1	ENSG00000261168	-2.49352		0.309671	lncRNA	0	0.021624	0.0338858	0.0367346	0.0584539	0.0731145
SEMA6C	ENSG00000143434	-1.23342	0.999951	0.713933	protein_coding	0.576058	1.26758	2.44792	0.918366	1.56371	2.45672
TNFAIP8L2	ENSG00000163154				protein_coding	0	0	0	0	0	0
SCNM1	ENSG00000163156	1.40472	0.999951	0.202728	protein_coding	32.3187	60.4196	79.3726	31.0201	43.0137	62.8162
LYSMD1	ENSG00000163155	-1.0788	0.999951	0.778694	protein_coding	11.8997	12.6459	13.1477	10.9306	13.6267	15.0351
TMOD4	ENSG00000163157	1.14281		0.830831	protein_coding	0.154931	0.205219	0.304972	0.0982686	0.179281	0.255901
VPS72	ENSG00000163159	1.00565	0.999951	0.978215	protein_coding	37.8033	42.7646	47.4401	40.3229	42.5183	46.7265
[truncated: 34,814 more rows]
