# Supplementary material for: EET-Based Therapeutics Mitigate Sorafenib-Associated Glomerular Cell Damage
Source: Biomolecules. 2025 Sep 16;15(9):1324. doi: 10.3390/biom15091324 (PMC12467510; doi:10.3390/biom15091324)
Supplement: Supplementary file 1 [file biomolecules-15-01324-s001.zip › Supplemental Table 4 (Group E vs. Group A).xlsx]

## Sheet: Sheet1
Name	Ensembl ID	Fold change	FDR p-value	P-value	Biotype	Group E - Min CPM	Group E - Mean CPM	Group E - Max CPM	Group A - Min CPM	Group A - Mean CPM	Group A - Max CPM
MIR1302-2HG	ENSG00000243485	-3.48926	0.999638	0.501267	lncRNA	0	0	0	0	0.00916468	0.0274941
FAM138A	ENSG00000237613				lncRNA	0	0	0	0	0	0
OR4F5	ENSG00000186092				protein_coding	0	0	0	0	0	0
AL627309.1	ENSG00000238009	-1.20993	0.999638	0.737656	lncRNA	0.232842	0.306504	0.380552	0.279995	0.380647	0.504522
AL627309.3	ENSG00000239945	-1.92525	0.999638	0.505774	lncRNA	0	0.0620913	0.186274	0	0.124442	0.373327
AL627309.2	ENSG00000239906				lncRNA	0	0	0	0	0	0
AL627309.5	ENSG00000241860	1.58415	0.999638	0.377925	lncRNA	0.655966	1.05292	1.25735	0.549881	0.687521	0.839986
AL627309.4	ENSG00000241599				lncRNA	0	0	0	0	0	0
AP006222.2	ENSG00000286448	-1.02532	0.999638	0.991209	lncRNA	0	0	0	0	0	0
AL732372.1	ENSG00000236601				lncRNA	0	0	0	0	0	0
OR4F29	ENSG00000284733	-3.4898	0.999638	0.501208	protein_coding	0	0	0	0	0.0140145	0.0420435
AC114498.1	ENSG00000235146				lncRNA	0	0	0	0	0	0
OR4F16	ENSG00000284662	-1.02532	0.999638	0.991209	protein_coding	0	0	0	0	0	0
AL669831.2	ENSG00000229905	-1.02532	0.999638	0.991209	lncRNA	0	0	0	0	0	0
LINC01409	ENSG00000237491	1.51517	0.999638	0.45113	lncRNA	0.568504	0.814427	1.17625	0.326661	0.514273	0.87981
FAM87B	ENSG00000177757	1.7997	0.999638	0.465753	lncRNA	0	0.181401	0.311361	0.0420435	0.0937226	0.192458
LINC01128	ENSG00000228794	1.19568	0.999638	0.532006	lncRNA	13.6307	17.2003	20.5536	13.802	14.3775	15.1197
LINC00115	ENSG00000225880	-1.13329	0.999638	0.843297	lncRNA	0.174924	0.201122	0.242169	0.126131	0.227022	0.279995
AL669831.7	ENSG00000288531	3.65243	0.999638	0.464653	lncRNA	0	0.014577	0.043731	0	0	0
FAM41C	ENSG00000230368	-1.41776	0.999638	0.701733	lncRNA	0	0.103787	0.311361	0	0.150251	0.357423
AL645608.6	ENSG00000272438	1.08993	0.999638	0.936056	lncRNA	0	0.0310456	0.0931369	0	0.0295698	0.0466659
AL645608.2	ENSG00000230699	1.61274	0.999638	0.454709	lncRNA	0.0874621	0.587094	1.39705	0.247446	0.361084	0.462479
AL645608.4	ENSG00000241180	-3.4898	0.999638	0.501208	lncRNA	0	0	0	0	0.0140145	0.0420435
LINC02593	ENSG00000223764	1.3589	0.999638	0.656139	lncRNA	1.10706	7.88969	19.3259	1.81461	5.80512	9.20753
SAMD11	ENSG00000187634	-1.05801	0.999638	0.911118	protein_coding	4.28986	14.9073	30.5489	8.27571	15.7697	24.0068
NOC2L	ENSG00000188976	1.09375	0.999638	0.711625	protein_coding	62.8257	81.0667	108.147	66.9755	74.1159	82.5734
KLHL17	ENSG00000187961	1.26531	0.999638	0.523086	protein_coding	8.02619	10.0183	11.4575	5.83323	7.91277	11.1415
PLEKHN1	ENSG00000187583	2.13027	0.999638	0.132582	protein_coding	2.24872	3.60661	4.98534	1.51217	1.69301	2.0533
PERM1	ENSG00000187642	2.65883	0.999638	0.401018	protein_coding	0	0.0446769	0.0874621	0	0.0140145	0.0420435
AL645608.7	ENSG00000272512	1.01953	0.999638	0.980411	lncRNA	0.0691913	0.12794	0.174924	0	0.113593	0.247446
HES4	ENSG00000188290	1.41812	0.999638	0.35903	protein_coding	6.75243	8.50242	10.6209	4.79296	5.98012	7.78082
ISG15	ENSG00000187608	1.01906	0.999638	0.956659	protein_coding	101.892	284.776	409.629	217.323	279.446	392.725
AL645608.1	ENSG00000224969	-3.48926	0.999638	0.501267	lncRNA	0	0	0	0	0.00916468	0.0274941
AGRN	ENSG00000188157	1.0558	0.999638	0.838221	protein_coding	403.842	522.55	706.512	360.774	494.91	647.1
AL645608.5	ENSG00000242590	-1.02532	0.999638	0.991209	lncRNA	0	0	0	0	0	0
AL645608.8	ENSG00000273443	3.65213	0.999638	0.464685	lncRNA	0	0.0115319	0.0345956	0	0	0
RNF223	ENSG00000237330				protein_coding	0	0	0	0	0	0
C1orf159	ENSG00000131591	1.04917	0.999638	0.911441	protein_coding	5.46611	6.68158	8.57129	5.31991	6.35526	7.86213
AL390719.3	ENSG00000285812				lncRNA	0	0	0	0	0	0
LINC01342	ENSG00000223823				lncRNA	0	0	0	0	0	0
AL390719.2	ENSG00000272141				lncRNA	0	0	0	0	0	0
TTLL10-AS1	ENSG00000205231				lncRNA	0	0	0	0	0	0
TTLL10	ENSG00000162571	-1.02532	0.999638	0.991209	protein_coding	0	0	0	0	0	0
TNFRSF18	ENSG00000186891	1.28304	0.999638	0.6935	protein_coding	0.262386	1.15369	1.67646	0.513324	0.890768	1.4022
TNFRSF4	ENSG00000186827	1.08736	0.999638	0.902403	protein_coding	0.043731	0.607135	1.5914	0.0933317	0.556707	1.07227
SDF4	ENSG00000078808	1.13712	0.999638	0.596877	protein_coding	169.207	224.892	268.141	171.37	197.768	218.332
B3GALT6	ENSG00000176022	-1.08009	0.999638	0.764625	protein_coding	25.3932	36.0149	42.4628	26.2018	38.9146	45.3229
C1QTNF12	ENSG00000184163	1.37039	0.999638	0.577402	protein_coding	0.372548	0.442931	0.518934	0.168174	0.31158	0.439905
AL162741.1	ENSG00000260179	1.18879	0.999638	0.871255	lncRNA	0	0.0446769	0.0874621	0	0.0323439	0.0549881
UBE2J2	ENSG00000160087	-1.11412	0.999638	0.627264	protein_coding	44.24	45.97	47.6231	41.4885	51.2585	57.2212
LINC01786	ENSG00000230415	1.02226	0.999638	0.973134	lncRNA	0.131193	0.147959	0.172978	0.0466659	0.135766	0.192458
SCNN1D	ENSG00000162572	1.51213	0.999638	0.391945	protein_coding	1.28004	3.0289	3.95832	1.45718	2.00164	2.35444
ACAP3	ENSG00000131584	1.04507	0.999638	0.872279	protein_coding	23.8772	29.9793	38.419	24.0796	28.6799	34.6859
PUSL1	ENSG00000169972	-1.19081	0.999638	0.606335	protein_coding	8.12997	10.7425	12.946	8.99055	12.7949	17.0276
INTS11	ENSG00000127054	-1.10508	0.999638	0.662926	protein_coding	47.4533	50.0755	54.2702	49.4893	55.3565	66.1344
AL139287.1	ENSG00000240731	1.10634	0.999638	0.887569	lncRNA	0.043731	0.0917502	0.138383	0	0.0738524	0.13747
CPTP	ENSG00000224051	-1.08417	0.999638	0.729692	protein_coding	21.5877	24.9935	29.0374	20.758	27.1396	35.2745
TAS1R3	ENSG00000169962	-1.77648	0.999638	0.401168	protein_coding	0.0465685	0.108427	0.174924	0.139998	0.199755	0.294305
DVL1	ENSG00000107404	1.1106	0.999638	0.632055	protein_coding	60.8184	71.955	81.4272	50.6165	64.8278	84.9279
MXRA8	ENSG00000162576	-1.02396	0.999638	0.938904	protein_coding	253.171	452.901	623.179	289.127	463.756	594.369
AURKAIP1	ENSG00000175756	-1.06454	0.999638	0.831515	protein_coding	40.4077	47.1556	53.7455	35.9622	50.2049	65.8401
CCNL2	ENSG00000221978	1.48103	0.999638	0.0930744	protein_coding	93.8233	103.238	110.367	54.3657	69.6708	83.0045
MRPL20-AS1	ENSG00000224870	-1.05836	0.999638	0.860395	lncRNA	8.26836	12.2455	14.3431	8.93557	12.962	17.9105
MRPL20	ENSG00000242485	-1.12091	0.999638	0.654899	protein_coding	35.3221	42.1855	48.99	35.9072	47.3009	53.9457
MRPL20-DT	ENSG00000272455	1.52838	0.999638	0.422992	lncRNA	0.655966	0.824509	1.07246	0.326661	0.554141	0.84087
ANKRD65	ENSG00000235098	-1.63693	0.999638	0.362789	protein_coding	0.393579	0.548545	0.698527	0.577375	0.927081	1.17722
AL391244.1	ENSG00000225905	-1.02566	0.999638	0.991289	lncRNA	0	0	0	0	0	0
TMEM88B	ENSG00000205116				protein_coding	0	0	0	0	0	0
LINC01770	ENSG00000225285	-1.15814	0.999638	0.883296	lncRNA	0	0.115319	0.345956	0	0.133155	0.357423
VWA1	ENSG00000179403	-1.12216	0.999638	0.806403	protein_coding	2.27401	12.8238	29.0257	4.75992	14.3902	26.0919
ATAD3C	ENSG00000215915	1.10801	0.999638	0.878659	protein_coding	0	0.127292	0.242169	0.0466659	0.122287	0.210218
ATAD3B	ENSG00000160072	-1.06638	0.999638	0.832155	protein_coding	12.7598	13.7635	15.4988	11.2465	14.6702	16.6614
ATAD3A	ENSG00000197785	-1.15247	0.999638	0.663943	protein_coding	22.9369	28.3619	33.3231	25.322	32.6887	41.2447
TMEM240	ENSG00000205090	-1.07272	0.999638	0.899946	protein_coding	2.69846	3.08031	3.30636	2.42662	3.3052	4.87705
SSU72	ENSG00000160075	-1.11463	0.999638	0.656763	protein_coding	80.4348	96.1064	113.906	80.805	107.138	120.539
AL645728.1	ENSG00000215014	1.09913	0.999638	0.869669	lncRNA	0.139705	0.409048	0.568504	0.373327	0.378878	0.384917
FNDC10	ENSG00000228594	-1.07772	0.999638	0.83039	protein_coding	6.78074	8.29101	9.12742	6.62607	8.9484	12.1926
AL691432.4	ENSG00000286989	-1.57523	0.999638	0.546738	lncRNA	0.0345956	0.0726774	0.139705	0.0420435	0.100113	0.164964
AL691432.2	ENSG00000272106	1.13901	0.999638	0.803302	lncRNA	1.41842	2.08078	2.44894	1.49331	1.81898	2.39648
MIB2	ENSG00000197530	1.06699	0.999638	0.826349	protein_coding	28.749	31.7707	33.8087	24.9196	29.7769	39.2266
MMP23B	ENSG00000189409	1.02408	0.999638	0.949429	protein_coding	3.56335	13.7116	18.8044	4.20659	13.393	20.0127
CDK11B	ENSG00000248333	-1.04688	0.999638	0.863767	protein_coding	37.0519	43.3303	50.4219	36.7321	45.3679	54.5725
FO704657.1	ENSG00000272004	-1.58952	0.999638	0.689742	lncRNA	0	0.0155228	0.0465685	0	0.0183294	0.0549881
SLC35E2B	ENSG00000189339	-1.10373	0.999638	0.694842	protein_coding	57.725	71.1535	96.3142	52.1258	78.5179	110.609
CDK11A	ENSG00000008128	1.06378	0.999638	0.836854	protein_coding	14.6685	23.2395	31.4864	13.857	21.8531	27.6226
AL031282.2	ENSG00000268575	-1.00596	0.999638	0.989823	lncRNA	3.1482	3.62341	4.00489	3.59327	3.62191	3.65671
NADK	ENSG00000008130	-1.00637	0.999638	0.976147	protein_coding	50.8902	65.5348	77.4914	51.3314	65.9787	79.1259
GNB1	ENSG00000078369	1.02749	0.999638	0.914715	protein_coding	478.305	537.668	572.658	499.729	523.29	542.21
AL109917.1	ENSG00000231050	-4.7606	0.999638	0.0747807	lncRNA	0	0.0261089	0.043731	0.0824822	0.158247	0.252261
CALML6	ENSG00000169885	2.60851	0.999638	0.155343	protein_coding	0.0691913	0.245502	0.481042	0.0549881	0.0914834	0.126131
TMEM52	ENSG00000178821	-1.36189	0.999638	0.587609	protein_coding	0.174924	0.278296	0.380552	0.326661	0.381652	0.439905
CFAP74	ENSG00000142609	-1.02532	0.999638	0.991209	protein_coding	0	0	0	0	0	0
AL391845.2	ENSG00000233542				lncRNA	0	0	0	0	0	0
GABRD	ENSG00000187730	3.65243	0.999638	0.464653	protein_coding	0	0.014577	0.043731	0	0	0
AL391845.1	ENSG00000226969				lncRNA	0	0	0	0	0	0
PRKCZ	ENSG00000067606	-1.21539	0.999638	0.520093	protein_coding	8.48382	9.10154	9.82595	10.2665	11.0681	12.6551
AL590822.2	ENSG00000271806				lncRNA	0	0	0	0	0	0
PRKCZ-AS1	ENSG00000182873	1.13382	0.999638	0.802025	lncRNA	1.11764	1.41625	1.57432	1.18224	1.27963	1.35331
FAAP20	ENSG00000162585	-1.12074	0.999638	0.657768	protein_coding	35.3567	40.5531	45.043	30.4634	45.4688	68.657
AL590822.1	ENSG00000234396	-3.4898	0.999638	0.501208	lncRNA	0	0	0	0	0.0140145	0.0420435
SKI	ENSG00000157933	1.04495	0.999638	0.846615	protein_coding	119.076	130.017	145.843	109.898	124.419	140.846
AL590822.3	ENSG00000287356	-1.09409	0.999638	0.867993	lncRNA	0.691913	0.835472	1.07107	0.746654	0.911916	1.21926
MORN1	ENSG00000116151	1.2062	0.999638	0.698233	protein_coding	2.31791	2.74181	2.97371	2.08955	2.27157	2.43852
AL589739.1	ENSG00000272161	-1.02532	0.999638	0.991209	lncRNA	0	0	0	0	0	0
AL513477.2	ENSG00000272420	1.60533	0.999638	0.542345	lncRNA	0.0465685	0.0823176	0.131193	0.0420435	0.0478992	0.0549881
RER1	ENSG00000157916	1.0099	0.999638	0.968407	protein_coding	124.579	131.699	142.779	117.152	130.419	150.497
PEX10	ENSG00000157911	-1.18822	0.999638	0.456148	protein_coding	16.0524	18.229	21.1421	16.8264	21.6912	25.9408
PLCH2	ENSG00000149527	1.37643	0.999638	0.652637	protein_coding	0.186274	0.564701	1.24544	0.126131	0.403925	0.852316
AL139246.1	ENSG00000224387				lncRNA	0	0	0	0	0	0
AL139246.4	ENSG00000229393				lncRNA	0	0	0	0	0	0
PANK4	ENSG00000157881	1.12761	0.999638	0.601986	protein_coding	19.8382	22.2505	24.2169	18.9709	19.7615	21.274
HES5	ENSG00000197921	-1.02532	0.999638	0.991209	protein_coding	0	0	0	0	0	0
AL139246.5	ENSG00000272449	1.11232	0.999638	0.887736	lncRNA	0.043731	0.0917502	0.138383	0	0.0738524	0.13747
TNFRSF14-AS1	ENSG00000238164	3.56871	0.999638	0.262914	lncRNA	0	0.0620913	0.186274	0	0.00916468	0.0274941
TNFRSF14	ENSG00000157873	1.00819	0.999638	0.981145	protein_coding	6.88453	7.16156	7.52174	4.15326	7.09627	8.99731
AL139246.3	ENSG00000228037	2.01217	0.999638	0.460113	lncRNA	0.0345956	0.0562087	0.0874621	0	0.0231792	0.0420435
PRXL2B	ENSG00000157870	-1.08867	0.999638	0.733055	protein_coding	21.8644	26.4753	32.9732	20.5106	28.8478	36.0733
MMEL1	ENSG00000142606	-1.9249	0.999638	0.374862	protein_coding	0.043731	0.107273	0.139705	0.0549881	0.222236	0.378392
MMEL1-AS1	ENSG00000237058				lncRNA	0	0	0	0	0	0
TTC34	ENSG00000215912	1.20831	0.999638	0.804318	protein_coding	0.0345956	0.131931	0.186274	0.0274941	0.113429	0.186663
AC242022.2	ENSG00000285945				lncRNA	0	0	0	0	0	0
AC242022.1	ENSG00000283259				lncRNA	0	0	0	0	0	0
AL592464.2	ENSG00000233234				lncRNA	0	0	0	0	0	0
AL592464.3	ENSG00000287396				lncRNA	0	0	0	0	0	0
AL592464.1	ENSG00000231630				lncRNA	0	0	0	0	0	0
AL589702.1	ENSG00000284745				lncRNA	0	0	0	0	0	0
ACTRT2	ENSG00000169717				protein_coding	0	0	0	0	0	0
PRDM16-DT	ENSG00000177133	-1.02532	0.999638	0.991209	lncRNA	0	0	0	0	0	0
PRDM16	ENSG00000142611	-1.2145	0.999638	0.826454	protein_coding	0.0345956	0.0717316	0.0931369	0	0.0797081	0.192458
AL008733.1	ENSG00000226286				lncRNA	0	0	0	0	0	0
AL590438.1	ENSG00000272235	1.22363	0.999638	0.835856	lncRNA	0	0.106832	0.276765	0	0.0824822	0.247446
AL354743.2	ENSG00000287828	2.36223	0.999638	0.287005	lncRNA	0	0.119013	0.218655	0	0.0415086	0.0824822
AL354743.1	ENSG00000286518				lncRNA	0	0	0	0	0	0
ARHGEF16	ENSG00000130762	1.68415	0.999638	0.433843	protein_coding	0.218655	1.45847	3.59795	0.294305	0.857681	1.95208
AL512413.1	ENSG00000272088	1.07318	0.999638	0.953089	lncRNA	0	0.0115319	0.0345956	0	0.00916468	0.0274941
MEGF6	ENSG00000162591	2.11166	0.999638	0.0894381	protein_coding	34.0881	53.7821	85.363	8.19848	25.4648	36.6327
AL513320.1	ENSG00000238260	1.85999	0.999638	0.576398	lncRNA	0	0.029154	0.0874621	0	0.00916468	0.0274941
TPRG1L	ENSG00000158109	1.09773	0.999638	0.719004	protein_coding	61.4764	72.753	84.1823	52.1012	66.2867	74.7533
WRAP73	ENSG00000116213	1.10357	0.999638	0.695718	protein_coding	14.0637	15.4476	17.23	11.5265	13.9936	16.8174
TP73	ENSG00000078900	-3.4898	0.999638	0.501208	protein_coding	0	0	0	0	0.0140145	0.0420435
TP73-AS3	ENSG00000227589				lncRNA	0	0	0	0	0	0
TP73-AS2	ENSG00000235131				lncRNA	0	0	0	0	0	0
CCDC27	ENSG00000162592	-1.02532	0.999638	0.991209	protein_coding	0	0	0	0	0	0
SMIM1	ENSG00000235169	-1.01578	0.999638	0.977877	protein_coding	0.306117	1.02058	1.5914	0.513324	1.03683	1.38744
LRRC47	ENSG00000130764	1.05049	0.999638	0.863694	protein_coding	46.3927	54.9348	67.6519	45.5301	52.2969	56.3257
AL365330.1	ENSG00000272153	-1.11367	0.999638	0.900461	lncRNA	0.043731	0.0531636	0.0691913	0	0.0458234	0.13747
CEP104	ENSG00000116198	1.08335	0.999638	0.728438	protein_coding	32.001	32.2705	32.4922	28.5896	29.785	30.6595
DFFB	ENSG00000169598	1.15068	0.999638	0.749849	protein_coding	5.25854	5.95358	6.73458	4.19993	5.14912	5.88609
C1orf174	ENSG00000198912	-1.09082	0.999638	0.775806	protein_coding	14.3572	17.5265	20.1176	17.7612	19.1164	20.6263
LINC01134	ENSG00000236423	3.62021	0.999638	0.137632	lncRNA	0.0345956	0.159194	0.349848	0	0.0451251	0.0933317
LINC01346	ENSG00000233304				lncRNA	0	0	0	0	0	0
LINC01345	ENSG00000226374				lncRNA	0	0	0	0	0	0
LINC02780	ENSG00000284668				lncRNA	0	0	0	0	0	0
AL805961.1	ENSG00000284703				lncRNA	0	0	0	0	0	0
LINC01777	ENSG00000235054				lncRNA	0	0	0	0	0	0
AL355602.1	ENSG00000284694				lncRNA	0	0	0	0	0	0
Z98747.1	ENSG00000227169				lncRNA	0	0	0	0	0	0
LINC01646	ENSG00000232596				lncRNA	0	0	0	0	0	0
AJAP1	ENSG00000196581	1.57125	0.999638	0.737735	protein_coding	0	2.06421	6.19262	0	1.31055	3.93165
Z98886.1	ENSG00000287586				lncRNA	0	0	0	0	0	0
BX005132.1	ENSG00000284739				lncRNA	0	0	0	0	0	0
LINC02781	ENSG00000284674				lncRNA	0	0	0	0	0	0
LINC02782	ENSG00000231510				lncRNA	0	0	0	0	0	0
AL139823.1	ENSG00000284616				lncRNA	0	0	0	0	0	0
Z98259.3	ENSG00000284692				lncRNA	0	0	0	0	0	0
Z98259.2	ENSG00000284666				lncRNA	0	0	0	0	0	0
Z98259.1	ENSG00000260972				lncRNA	0	0	0	0	0	0
AL365255.1	ENSG00000236948				lncRNA	0	0	0	0	0	0
NPHP4	ENSG00000131697	1.23217	0.999638	0.515932	protein_coding	9.08085	11.0122	12.4544	7.46654	8.88052	10.6402
KCNAB2	ENSG00000069424	1.32366	0.999638	0.542252	protein_coding	8.47546	12.08	16.7443	4.85325	9.11939	13.0872
CHD5	ENSG00000116254	1.42847	0.999638	0.592394	protein_coding	0.0691913	0.186248	0.349848	0.0824822	0.130218	0.168174
AL031847.1	ENSG00000285629	12.3356	0.999638	0.163236	protein_coding	0	0.0601997	0.0931369	0	0	0
RPL22	ENSG00000116251	-1.21567	0.999638	0.459896	protein_coding	270.958	325.928	418.092	260.781	396.258	498.811
RNF207-AS1	ENSG00000226944	1.11053	0.999638	0.893181	lncRNA	0	0.085155	0.186274	0	0.0598379	0.13747
RNF207	ENSG00000158286	1.20465	0.999638	0.573214	protein_coding	8.23376	9.00953	9.62083	6.11323	7.44509	8.99055
ICMT	ENSG00000116237	-1.03567	0.999638	0.871046	protein_coding	100.581	105.323	108.97	101.955	109.108	116.711
LINC00337	ENSG00000225077	1.42316	0.999638	0.656414	lncRNA	0.043731	0.0531636	0.0691913	0	0.0323439	0.0549881
HES3	ENSG00000173673				protein_coding	0	0	0	0	0	0
GPR153	ENSG00000158292	-1.06029	0.999638	0.879348	protein_coding	3.58595	7.20728	10.7246	5.03991	7.64572	9.29161
ACOT7	ENSG00000097021	-1.09153	0.999638	0.770939	protein_coding	21.8406	29.2707	41.3072	24.5954	31.9532	39.8114
AL031848.2	ENSG00000271746	1.75092	0.999638	0.527161	lncRNA	0.0345956	0.0726774	0.139705	0.0274941	0.0387345	0.0466659
HES2	ENSG00000069812	1.51422	0.999638	0.602126	protein_coding	0.043731	0.0917502	0.138383	0	0.0586046	0.0933317
ESPN	ENSG00000187017	1.56071	0.999638	0.654414	protein_coding	0	0.0456227	0.0931369	0	0.02472	0.0466659
AL031848.1	ENSG00000231868				lncRNA	0	0	0	0	0	0
TNFRSF25	ENSG00000215788	1.53707	0.999638	0.359378	protein_coding	6.00733	6.71772	7.43428	2.93995	4.30655	5.69127
PLEKHG5	ENSG00000171680	1.18837	0.999638	0.509142	protein_coding	25.2202	27.3172	29.2561	21.1429	22.9902	26.3613
NOL9	ENSG00000162408	1.05176	0.999638	0.849827	protein_coding	13.1463	13.8263	14.7811	11.685	13.1999	15.2597
TAS1R1	ENSG00000173662	6.32995	0.999638	0.279755	protein_coding	0	0.0310456	0.0931369	0	0	0
ZBTB48	ENSG00000204859	1.19565	0.999638	0.573852	protein_coding	6.64236	9.90627	13.2505	6.57108	8.28541	10.2586
KLHL21	ENSG00000162413	1.21993	0.999638	0.431759	protein_coding	47.4998	55.8743	67.8269	42.1759	45.8011	49.8216
PHF13	ENSG00000116273	1.0228	0.999638	0.922243	protein_coding	39.1175	42.0252	44.8013	37.8392	41.1596	45.9659
THAP3	ENSG00000041988	1.03429	0.999638	0.903417	protein_coding	12.6274	14.662	17.6673	11.2176	14.1919	16.5651
DNAJC11	ENSG00000007923	1.00744	0.999638	0.975604	protein_coding	44.8705	59.0014	75.7859	50.9465	58.5663	62.6869
LINC01672	ENSG00000228750				lncRNA	0	0	0	0	0	0
AL591163.1	ENSG00000284744				lncRNA	0	0	0	0	0	0
CAMTA1-DT	ENSG00000237436	-1.02532	0.999638	0.991209	lncRNA	0	0	0	0	0	0
CAMTA1	ENSG00000171735	-1.11164	0.999638	0.696524	protein_coding	12.7695	19.6139	25.1164	19.8782	21.8419	24.4996
AL512330.1	ENSG00000237365				lncRNA	0	0	0	0	0	0
CAMTA1-IT1	ENSG00000237402	-1.02532	0.999638	0.991209	lncRNA	0	0	0	0	0	0
CAMTA1-AS2	ENSG00000237728				lncRNA	0	0	0	0	0	0
CAMTA1-AS1	ENSG00000225126				lncRNA	0	0	0	0	0	0
AL359881.3	ENSG00000270171				lncRNA	0	0	0	0	0	0
AL359881.2	ENSG00000270035	-1.02532	0.999638	0.991209	lncRNA	0	0	0	0	0	0
AL359881.1	ENSG00000269978				lncRNA	0	0	0	0	0	0
VAMP3	ENSG00000049245	-1.02066	0.999638	0.929278	protein_coding	107.01	123.263	138.21	120.665	125.829	131.971
Z98884.2	ENSG00000269925	-1.97083	0.999638	0.449031	lncRNA	0	0.0385866	0.0691913	0.0420435	0.0817838	0.109976
PER3	ENSG00000049246	1.06071	0.999638	0.894363	protein_coding	7.78402	9.56326	10.8039	8.05576	9.01502	9.79614
Z98884.1	ENSG00000236266	1.07299	0.999638	0.953209	lncRNA	0	0.0115319	0.0345956	0	0.0155553	0.0466659
UTS2	ENSG00000049247	2.6014	0.999638	0.453361	protein_coding	0	0.0345956	0.103787	0	0.00916468	0.0274941
TNFRSF9	ENSG00000049249	-1.13348	0.999638	0.753314	protein_coding	0.481042	1.00039	1.86816	0.546566	1.12759	2.08955
PARK7	ENSG00000116288	-1.16091	0.999638	0.528588	protein_coding	137.587	160.329	197.776	132.411	186.163	219.096
AL034417.4	ENSG00000284747	-1.74228	0.999638	0.460601	lncRNA	0	0.0738309	0.174924	0.0420435	0.109278	0.192458
AL034417.3	ENSG00000284716	3.65213	0.999638	0.464685	lncRNA	0	0.0115319	0.0345956	0	0	0
ERRFI1	ENSG00000116285	1.67614	0.999638	0.129988	protein_coding	98.3511	203.521	400.029	56.1281	121.413	204.281
AL034417.2	ENSG00000238290	2.02992	0.999638	0.455829	lncRNA	0	0.0731822	0.172978	0	0.0338847	0.0549881
LINC01714	ENSG00000227634	-1.56843	0.999638	0.713157	lncRNA	0	0.0115319	0.0345956	0	0.0183294	0.0549881
AL358876.2	ENSG00000233645				lncRNA	0	0	0	0	0	0
SLC45A1	ENSG00000162426	-1.00981	0.999638	0.981581	protein_coding	2.58013	3.57575	5.12015	3.46425	3.63399	3.77993
RERE	ENSG00000142599	1.07032	0.999638	0.774632	protein_coding	87.6307	101.773	122.316	74.8054	95.0762	120.16
RERE-AS1	ENSG00000232912	-1.02532	0.999638	0.991209	lncRNA	0	0	0	0	0	0
AL357552.2	ENSG00000228423				lncRNA	0	0	0	0	0	0
ENO1	ENSG00000074800	1.04312	0.999638	0.871566	protein_coding	1414.33	1659.75	2047.09	1258.87	1591.18	1844.42
ENO1-AS1	ENSG00000230679	6.32983	0.999638	0.285582	lncRNA	0	0.0300998	0.0465685	0	0	0
CA6	ENSG00000131686				protein_coding	0	0	0	0	0	0
SLC2A7	ENSG00000197241	-3.48926	0.999638	0.501267	protein_coding	0	0	0	0	0.00916468	0.0274941
SLC2A5	ENSG00000142583	1.50258	0.999638	0.611945	protein_coding	0.0874621	0.644775	1.66059	0	0.422418	1.12726
GPR157	ENSG00000180758	1.26252	0.999638	0.50071	protein_coding	4.93626	7.57419	11.9701	4.70887	6.00237	7.69833
MIR34AHG	ENSG00000228526	1.48501	0.999638	0.372277	lncRNA	6.86577	12.7173	23.9748	3.26661	8.5444	18.0361
LNCTAM34A	ENSG00000234546	-1.15826	0.999638	0.704058	lncRNA	2.59467	3.42432	4.00489	1.31971	3.98857	5.88609
H6PD	ENSG00000049239	-1.1523	0.999638	0.491201	protein_coding	79.503	90.4778	104.894	90.5318	104.344	121.926
SPSB1	ENSG00000171621	-1.01156	0.999638	0.967712	protein_coding	39.6763	66.59	114.788	42.7926	67.351	107.337
BX323043.1	ENSG00000284652	-1.42394	0.999638	0.5921	lncRNA	0.0874621	0.152455	0.276765	0.109976	0.239025	0.420435
LINC02606	ENSG00000284693	-1.14666	0.999638	0.787112	lncRNA	1.34923	2.36211	3.72548	1.73213	2.70515	3.91005
AL928921.1	ENSG00000235263				lncRNA	0	0	0	0	0	0
SLC25A33	ENSG00000171612	-1.05784	0.999638	0.854684	protein_coding	6.00733	6.64464	7.54185	6.01222	7.04239	7.74653
TMEM201	ENSG00000188807	1.03649	0.999638	0.897136	protein_coding	10.5245	12.3717	14.3438	10.6865	11.9294	12.9494
PIK3CD	ENSG00000171608	1.09013	0.999638	0.773808	protein_coding	20.071	30.5814	48.3647	25.4329	28.0613	32.3055
PIK3CD-AS1	ENSG00000179840				lncRNA	0	0	0	0	0	0
PIK3CD-AS2	ENSG00000231789	-1.97172	0.999638	0.209644	lncRNA	0.761104	1.39655	1.72303	1.23723	2.75796	3.91005
CLSTN1	ENSG00000171603	1.07732	0.999638	0.745737	protein_coding	258.222	280.835	294.441	243.047	260.705	279.575
CTNNBIP1	ENSG00000178585	-1.19201	0.999638	0.494188	protein_coding	17.405	22.5237	25.8455	22.9596	26.8753	33.7189
AL357140.1	ENSG00000223989				lncRNA	0	0	0	0	0	0
AL357140.4	ENSG00000285701				lncRNA	0	0	0	0	0	0
LZIC	ENSG00000162441	-1.05998	0.999638	0.800943	protein_coding	25.67	27.3816	28.9062	26.8238	29.0092	31.0328
AL357140.2	ENSG00000228150	2.6461	0.999638	0.343081	lncRNA	0.0345956	0.0416317	0.0465685	0	0.0155553	0.0466659
NMNAT1	ENSG00000173614	1.10755	0.999638	0.721056	protein_coding	12.9388	18.1057	20.9558	12.6748	16.3634	21.2796
AL603962.1	ENSG00000241326				lncRNA	0	0	0	0	0	0
RBP7	ENSG00000162444	5.19341	0.999638	0.160796	protein_coding	0	0.0811641	0.139705	0	0.00916468	0.0274941
UBE4B	ENSG00000130939	-1.05924	0.999638	0.785737	protein_coding	56.2871	59.5026	62.0544	58.2599	63.0506	65.4722
KIF1B	ENSG00000054523	1.1222	0.999638	0.583541	protein_coding	61.8895	76.5032	90.26	54.4884	68.1334	86.1664
AL139424.3	ENSG00000284735	-1.02532	0.999638	0.991209	lncRNA	0	0	0	0	0	0
AL139424.2	ENSG00000284642	2.31968	0.999638	0.215787	lncRNA	0.0931369	0.167032	0.276765	0	0.0695376	0.126131
PGD	ENSG00000142657	-1.1676	0.999638	0.568509	protein_coding	51.1653	97.4622	130.668	84.0919	113.785	151.987
AL139424.1	ENSG00000271989	-3.4898	0.999638	0.501208	lncRNA	0	0	0	0	0.0140145	0.0420435
CENPS-CORT	ENSG00000251503	1.79282	0.999638	0.279222	protein_coding	0.655966	0.852445	1.07107	0.357423	0.487993	0.55999
CENPS	ENSG00000175279	-1.1553	0.999638	0.695654	protein_coding	4.84339	6.11447	7.6838	5.77375	7.06525	7.86213
CORT	ENSG00000241563	1.57246	0.999638	0.619718	protein_coding	0	0.0807231	0.242169	0	0.0622212	0.186663
DFFA	ENSG00000160049	1.03311	0.999638	0.882776	protein_coding	56.441	62.1987	69.751	56.9677	60.2191	64.4922
AL354956.1	ENSG00000203469	-10.4067	0.999638	0.183266	lncRNA	0	0	0	0	0.0366587	0.109976
PEX14	ENSG00000142655	1.11344	0.999638	0.658867	protein_coding	18.9238	23.7154	30.568	17.8436	21.3028	27.5385
AL139423.2	ENSG00000287727				lncRNA	0	0	0	0	0	0
CASZ1	ENSG00000130940	1.53787	0.999638	0.579673	protein_coding	0	0.15905	0.345956	0	0.101881	0.168174
AL139423.1	ENSG00000272078	6.12691	0.999638	0.316624	lncRNA	0	0.0230638	0.0691913	0	0	0
C1orf127	ENSG00000175262	-3.45241	0.999638	0.512748	protein_coding	0	0	0	0	0.00916468	0.0274941
TARDBP	ENSG00000120948	-1.12421	0.999638	0.590425	protein_coding	92.2725	99.217	112.055	95.3547	111.525	128.342
MASP2	ENSG00000009724	6.32866	0.999638	0.272611	protein_coding	0	0.0230638	0.0691913	0	0	0
SRM	ENSG00000116649	-1.31586	0.999638	0.381223	protein_coding	53.6232	79.7109	101.24	67.3329	104.891	134.876
EXOSC10	ENSG00000171824	-1.00678	0.999638	0.9761	protein_coding	55.2768	59.8509	65.2905	57.0951	60.3135	65.1455
AL109811.1	ENSG00000226849	1.55063	0.999638	0.661517	lncRNA	0	0.0385866	0.0691913	0	0.0311106	0.0933317
EXOSC10-AS1	ENSG00000230337	-1.24228	0.999638	0.698222	lncRNA	0.172978	0.253781	0.325979	0.279995	0.306259	0.336348
MTOR	ENSG00000198793	1.17861	0.999638	0.568782	protein_coding	57.2558	69.604	86.5	57.2123	59.0511	61.1313
MTOR-AS1	ENSG00000225602				lncRNA	0	0	0	0	0	0
ANGPTL7	ENSG00000171819	-3.48926	0.999638	0.501267	protein_coding	0	0	0	0	0.00916468	0.0274941
UBIAD1	ENSG00000120942	1.04571	0.999638	0.868153	protein_coding	13.1463	17.1892	22.2154	13.7195	16.4419	17.8264
AL031291.1	ENSG00000284646				lncRNA	0	0	0	0	0	0
DISP3	ENSG00000204624	1.33865	0.999638	0.763712	protein_coding	0	0.0576594	0.172978	0	0.0415086	0.0824822
AL590989.1	ENSG00000285833				lncRNA	0	0	0	0	0	0
LINC01647	ENSG00000235643				lncRNA	0	0	0	0	0	0
AL031731.1	ENSG00000284708				lncRNA	0	0	0	0	0	0
FBXO2	ENSG00000116661	-1.19915	0.999638	0.659721	protein_coding	3.36729	3.78312	4.11688	2.89328	4.55232	7.18944
FBXO44	ENSG00000132879	-1.00444	0.999638	0.985345	protein_coding	18.8602	20.6379	23.2649	17.6512	20.748	25.6465
FBXO6	ENSG00000116663	1.08141	0.999638	0.813636	protein_coding	5.77747	8.86949	14.1251	6.37862	8.20555	9.83818
MAD2L2	ENSG00000116670	-1.06751	0.999638	0.799493	protein_coding	21.3749	23.7234	27.7111	22.9596	25.3433	29.8929
DRAXIN	ENSG00000162490	1.27385	0.999638	0.736979	protein_coding	0.043731	0.461211	1.10706	0.0466659	0.356253	0.769833
AGTRAP	ENSG00000177674	1.17183	0.999638	0.507323	protein_coding	28.7836	33.349	37.8274	23.2325	28.4756	33.6348
C1orf167	ENSG00000215910	-2.13633	0.999638	0.446446	protein_coding	0	0.0300998	0.0465685	0	0.0700725	0.210218
C1orf167-AS1	ENSG00000177553				lncRNA	0	0	0	0	0	0
MTHFR	ENSG00000177000	-1.07958	0.999638	0.781266	protein_coding	15.6372	19.8621	22.9583	17.5412	21.4404	28.6737
CLCN6	ENSG00000011021	1.16531	0.999638	0.617354	protein_coding	15.7867	18.1326	21.2096	13.2998	15.5525	17.8436
NPPA	ENSG00000175206	3.65243	0.999638	0.464653	protein_coding	0	0.014577	0.043731	0	0	0
NPPB	ENSG00000120937	3.81986	0.999638	0.104358	protein_coding	0.0931369	1.69228	4.80879	0	0.435199	1.07227
AL021155.4	ENSG00000285646	1.4754	0.999638	0.651404	lncRNA	0	0.104877	0.174924	0	0.0731541	0.126131
KIAA2013	ENSG00000116685	1.13065	0.999638	0.597958	protein_coding	95.5086	98.6913	101.38	81.8519	87.2833	92.6218
PLOD1	ENSG00000083444	1.1867	0.999638	0.516979	protein_coding	785.934	1051.01	1216	660.419	885.62	1107.13
AL096840.2	ENSG00000287384				lncRNA	0	0	0	0	0	0
MFN2	ENSG00000116688	1.09137	0.999638	0.718124	protein_coding	93.8233	121.599	147.986	100.408	111.411	125.794
MIIP	ENSG00000116691	1.00498	0.999638	0.986837	protein_coding	10.7107	11.5502	12.4196	8.95985	11.5025	16.1447
TNFRSF8	ENSG00000120949	-1.01056	0.999638	0.987688	protein_coding	0.0691913	0.113363	0.139705	0.0933317	0.109813	0.126131
AL357835.1	ENSG00000285604				lncRNA	0	0	0	0	0	0
TNFRSF1B	ENSG00000028137	-1.45351	0.999638	0.369866	protein_coding	1.8367	5.77666	11.209	6.57989	8.41566	9.37547
VPS13D	ENSG00000048707	1.27651	0.999638	0.305309	protein_coding	51.5979	58.1418	66.4712	40.9083	45.5225	50.0667
LINC02766	ENSG00000229484				lncRNA	0	0	0	0	0	0
DHRS3	ENSG00000162496	1.17283	0.999638	0.612276	protein_coding	10.1985	22.4826	40.7191	10.8731	19.1572	31.6731
AC254633.1	ENSG00000272482	1.70445	0.999638	0.531635	lncRNA	0.043731	0.110823	0.242169	0	0.0549881	0.164964
AADACL4	ENSG00000204518				protein_coding	0	0	0	0	0	0
AADACL3	ENSG00000188984				protein_coding	0	0	0	0	0	0
C1orf158	ENSG00000157330	-1.59009	0.999638	0.665243	protein_coding	0	0.014577	0.043731	0	0.0295698	0.0466659
PRAMEF12	ENSG00000116726				protein_coding	0	0	0	0	0	0
PRAMEF1	ENSG00000116721				protein_coding	0	0	0	0	0	0
LINC01784	ENSG00000228338				lncRNA	0	0	0	0	0	0
PRAMEF11	ENSG00000239810				protein_coding	0	0	0	0	0	0
HNRNPCL1	ENSG00000179172				protein_coding	0	0	0	0	0	0
PRAMEF2	ENSG00000120952				protein_coding	0	0	0	0	0	0
PRAMEF4	ENSG00000243073				protein_coding	0	0	0	0	0	0
PRAMEF10	ENSG00000187545				protein_coding	0	0	0	0	0	0
PRAMEF7	ENSG00000204510				protein_coding	0	0	0	0	0	0
PRAMEF6	ENSG00000232423				protein_coding	0	0	0	0	0	0
PRAMEF27	ENSG00000274764				protein_coding	0	0	0	0	0	0
HNRNPCL3	ENSG00000277058				protein_coding	0	0	0	0	0	0
PRAMEF25	ENSG00000229571				protein_coding	0	0	0	0	0	0
HNRNPCL2	ENSG00000275774				protein_coding	0	0	0	0	0	0
AC245056.1	ENSG00000233336				lncRNA	0	0	0	0	0	0
PRAMEF26	ENSG00000280267				protein_coding	0	0	0	0	0	0
HNRNPCL4	ENSG00000179412				protein_coding	0	0	0	0	0	0
PRAMEF9	ENSG00000204505				protein_coding	0	0	0	0	0	0
PRAMEF13	ENSG00000279169				protein_coding	0	0	0	0	0	0
PRAMEF18	ENSG00000279804				protein_coding	0	0	0	0	0	0
PRAMEF5	ENSG00000270601				protein_coding	0	0	0	0	0	0
PRAMEF8	ENSG00000182330				protein_coding	0	0	0	0	0	0
PRAMEF33	ENSG00000237700				protein_coding	0	0	0	0	0	0
PRAMEF15	ENSG00000204501				protein_coding	0	0	0	0	0	0
AC243961.1	ENSG00000228229				lncRNA	0	0	0	0	0	0
PRAMEF14	ENSG00000204481				protein_coding	0	0	0	0	0	0
PRAMEF19	ENSG00000204480				protein_coding	0	0	0	0	0	0
PRAMEF17	ENSG00000204479				protein_coding	0	0	0	0	0	0
PRAMEF20	ENSG00000204478				protein_coding	0	0	0	0	0	0
LRRC38	ENSG00000162494	3.57875	0.999638	0.349635	protein_coding	0	5.62756	16.8827	0	1.56716	4.70148
AL354712.1	ENSG00000259961				lncRNA	0	0	0	0	0	0
PDPN	ENSG00000162493	1.23099	0.999638	0.881943	protein_coding	0	6.35406	19.0622	0	5.15972	15.4792
AL359771.1	ENSG00000237445				lncRNA	0	0	0	0	0	0
PRDM2	ENSG00000116731	1.01975	0.999638	0.938208	protein_coding	34.9264	37.8352	43.1188	34.8541	37.0854	41.0761
KAZN	ENSG00000189337	1.01565	0.999638	0.954789	protein_coding	14.2188	23.2632	34.9411	16.8539	22.9115	27.5795
AL357873.1	ENSG00000231606				lncRNA	0	0	0	0	0	0
KAZN-AS1	ENSG00000234593				lncRNA	0	0	0	0	0	0
AL031293.1	ENSG00000287756				lncRNA	0	0	0	0	0	0
TMEM51-AS1	ENSG00000175147	1.65076	0.999638	0.502936	lncRNA	0.0931369	0.28235	0.622721	0.0420435	0.164266	0.357423
TMEM51	ENSG00000171729	1.27988	0.999638	0.633557	protein_coding	3.27983	10.9321	23.9748	3.03328	8.53295	18.6135
C1orf195	ENSG00000204464	-1.02532	0.999638	0.991209	lncRNA	0	0	0	0	0	0
FHAD1	ENSG00000142621	1.06701	0.999638	0.94074	protein_coding	0	0.18451	0.55353	0	0.169814	0.467399
FHAD1-AS1	ENSG00000233485	-5.95383	0.999638	0.323068	lncRNA	0	0	0	0	0.02472	0.0466659
AL031283.2	ENSG00000236045				lncRNA	0	0	0	0	0	0
AL031283.1	ENSG00000228140	1.85953	0.999638	0.559736	lncRNA	0	0.0270547	0.0465685	0	0.0155553	0.0466659
EFHD2	ENSG00000142634	-1.03973	0.999638	0.882038	protein_coding	38.3724	51.6876	77.1137	43.3993	53.7622	59.4075
CTRC	ENSG00000162438	-1.17811	0.999638	0.841645	protein_coding	0	0.0446769	0.0874621	0	0.0430493	0.0824822
CELA2A	ENSG00000142615				protein_coding	0	0	0	0	0	0
CELA2B	ENSG00000215704				protein_coding	0	0	0	0	0	0
CASP9	ENSG00000132906	1.11418	0.999638	0.727154	protein_coding	8.85648	11.3659	12.9007	9.238	10.1995	11.0598
DNAJC16	ENSG00000116138	1.19511	0.999638	0.459576	protein_coding	26.2581	28.4452	31.1365	19.8445	23.7706	26.1743
AL121992.3	ENSG00000272510	-1.02532	0.999638	0.991264	lncRNA	0	0	0	0	0	0
AGMAT	ENSG00000116771	1.00218	0.999638	0.996516	protein_coding	0.884801	1.29925	1.8367	1.09313	1.29204	1.42969
AL121992.1	ENSG00000237301	-1.31985	0.999638	0.720523	lncRNA	0.0345956	0.0571545	0.0931369	0	0.0743874	0.168174
DDI2	ENSG00000197312	1.33886	0.999638	0.221422	protein_coding	30.0367	42.1902	54.2459	26.4454	31.5036	37.6394
RSC1A1	ENSG00000215695	1.25516	0.999638	0.691675	protein_coding	1.9679	2.27526	2.74754	1.72378	1.80722	1.92458
AL121992.2	ENSG00000271742				lncRNA	0	0	0	0	0	0
PLEKHM2	ENSG00000116786	1.07759	0.999638	0.757742	protein_coding	88.5994	101.709	119.386	71.2371	94.4034	126.761
AL450998.2	ENSG00000237938	-1.02532	0.999638	0.991209	lncRNA	0	0	0	0	0	0
SLC25A34	ENSG00000162461	1.35683	0.999638	0.56591	protein_coding	0.380552	0.705758	1.22447	0.412411	0.518796	0.630653
SLC25A34-AS1	ENSG00000224459	-2.24819	0.999638	0.473136	lncRNA	0	0.0115319	0.0345956	0.0274941	0.0387345	0.0466659
TMEM82	ENSG00000162460				protein_coding	0	0	0	0	0	0
FBLIM1	ENSG00000162458	-1.11458	0.999638	0.745076	protein_coding	223.482	270.045	313.727	276.856	300.988	319.988
UQCRHL	ENSG00000233954	2.46835	0.999638	0.336784	protein_coding	0	0.0667948	0.131193	0	0.02472	0.0466659
FLJ37453	ENSG00000179743	1.12229	0.999638	0.82725	lncRNA	0.612235	1.17406	1.6299	0.886651	1.04591	1.26131
SPEN	ENSG00000065526	1.20231	0.999638	0.391501	protein_coding	58.6297	79.3685	100.494	60.4323	66.0099	70.0445
ZBTB17	ENSG00000116809	-1.02292	0.999638	0.922427	protein_coding	19.3259	20.6176	22.5652	19.0863	21.0999	24.6375
SRARP	ENSG00000183888	-1.02532	0.999638	0.991209	protein_coding	0	0	0	0	0	0
AL355994.3	ENSG00000233078				lncRNA	0	0	0	0	0	0
HSPB7	ENSG00000173641	-1.11542	0.999638	0.84251	protein_coding	2.52548	5.14004	7.07841	2.08955	5.73666	10.0332
CLCNKA	ENSG00000186510	-1.04653	0.999638	0.952256	protein_coding	0	0.0811641	0.139705	0.0274941	0.0963333	0.168174
CLCNKB	ENSG00000184908	-1.85741	0.999638	0.254059	protein_coding	0.207574	0.357504	0.558822	0.412411	0.6822	0.84087
FAM131C	ENSG00000185519	1.03151	0.999638	0.951938	protein_coding	1.72303	1.93136	2.09909	1.39998	1.87681	2.69078
EPHA2	ENSG00000142627	1.23795	0.999638	0.498397	protein_coding	110.228	159.239	241.527	122.683	128.628	133.236
AL451042.2	ENSG00000227959	1.1029	0.999638	0.895313	lncRNA	0.043731	0.0646955	0.103787	0.0274941	0.0667635	0.126131
AL451042.1	ENSG00000224621	3.65243	0.999638	0.464653	lncRNA	0	0.014577	0.043731	0	0	0
ARHGEF19-AS1	ENSG00000234166				lncRNA	0	0	0	0	0	0
ARHGEF19	ENSG00000142632	-1.13369	0.999638	0.667766	protein_coding	9.99814	10.6827	11.6421	10.4065	12.1082	14.6732
AL109627.1	ENSG00000288398	1.0323	0.999638	0.941645	lncRNA	3.11361	5.20188	6.99697	4.71325	5.01405	5.29748
CPLANE2	ENSG00000132881	-1.05673	0.999638	0.906609	protein_coding	2.14493	2.67091	3.58595	2.1933	2.82261	3.91005
FBXO42	ENSG00000037637	1.18521	0.999638	0.449439	protein_coding	35.8757	48.8334	59.9115	34.89	41.2103	47.8325
SZRD1	ENSG00000055070	-1.14517	0.999638	0.542059	protein_coding	166.128	170.977	173.933	176.512	195.84	232.416
SPATA21	ENSG00000187144	1.27045	0.999638	0.735777	protein_coding	0	0.185833	0.419116	0.0549881	0.149082	0.252261
NECAP2	ENSG00000157191	-1.01355	0.999638	0.95268	protein_coding	91.0414	92.8546	96.1208	78.7155	94.1595	107.631
LINC01772	ENSG00000226029	1.51298	0.999638	0.477097	lncRNA	0.349848	0.571673	0.899486	0.139998	0.360405	0.604869
AL137802.2	ENSG00000261135	-1.99226	0.999638	0.314528	lncRNA	0.043731	0.126787	0.232842	0.164964	0.261977	0.326661
AL137802.3	ENSG00000285853	-1.02632	0.999638	0.991094	lncRNA	0	0	0	0	0	0
AL137802.1	ENSG00000224174	-3.97388	0.999638	0.0990002	lncRNA	0	0.0406859	0.0874621	0.0824822	0.189357	0.252261
LINC01783	ENSG00000233421	-2.90786	0.999638	0.342812	lncRNA	0	0.014577	0.043731	0.0274941	0.052749	0.084087
NBPF1	ENSG00000219481	-1.19786	0.999638	0.441167	protein_coding	45.0781	53.8513	62.3167	58.8189	64.4734	73.1892
AL137798.1	ENSG00000271732	-1.02532	0.999638	0.991209	lncRNA	0	0	0	0	0	0
AL137798.2	ENSG00000282143	1.42313	0.999638	0.694592	lncRNA	0	0.0581003	0.139705	0	0.0371937	0.084087
AL021920.1	ENSG00000279151				lncRNA	0	0	0	0	0	0
AL021920.3	ENSG00000282740				lncRNA	0	0	0	0	0	0
CROCC	ENSG00000058453	-1.03549	0.999638	0.899181	protein_coding	17.6784	21.384	25.1454	18.7597	22.1391	28.6316
BX284668.1	ENSG00000223643				lncRNA	0	0	0	0	0	0
BX284668.2	ENSG00000228549	-1.11394	0.999638	0.9	lncRNA	0	0.0581003	0.139705	0	0.0586046	0.0933317
BX284668.4	ENSG00000238142	1.11868	0.999638	0.810876	lncRNA	4.02326	4.85553	6.42645	2.91437	4.35995	6.01222
BX284668.5	ENSG00000272426	1.07302	0.999638	0.95319	lncRNA	0	0.0115319	0.0345956	0	0.0140145	0.0420435
MFAP2	ENSG00000117122	1.11578	0.999638	0.653475	protein_coding	230.822	328.788	431.364	249.289	294.661	350.685
AL049569.2	ENSG00000286898				lncRNA	0	0	0	0	0	0
AL049569.1	ENSG00000226526	-2.18743	0.999638	0.339474	lncRNA	0	0.0736232	0.186274	0.0466659	0.15948	0.294305
ATP13A2	ENSG00000159363	1.34501	0.999638	0.296797	protein_coding	52.8552	67.3229	87.637	46.2479	50.0485	53.7784
AL049569.3	ENSG00000288636				protein_coding	0	0	0	0	0	0
SDHB	ENSG00000117118	-1.06931	0.999638	0.757614	protein_coding	52.9018	53.9289	55.6644	52.3487	57.7025	65.8922
PADI2	ENSG00000117115	-1.9454	0.999638	0.37361	protein_coding	0.60539	1.92414	3.28658	1.09313	3.74828	7.25843
LINC02783	ENSG00000204362	1.26368	0.999638	0.730061	lncRNA	0.830295	1.09836	1.48686	0.546566	0.867115	1.11998
AL590644.1	ENSG00000282843				lncRNA	0	0	0	0	0	0
PADI1	ENSG00000142623	1.64504	0.999638	0.484242	protein_coding	0.512253	1.28864	2.14282	0.294305	0.778569	1.15475
PADI3	ENSG00000142619	-2.05609	0.999638	0.405496	protein_coding	0	0.0261089	0.043731	0	0.052214	0.109976
PADI4	ENSG00000159339	-1.02532	0.999638	0.991211	protein_coding	0	0	0	0	0	0
PADI6	ENSG00000276747	-1.02532	0.999638	0.991209	protein_coding	0	0	0	0	0	0
RCC2-AS1	ENSG00000227751	-10.8837	0.999638	0.177276	lncRNA	0	0	0	0.0274941	0.052749	0.084087
RCC2	ENSG00000179051	1.14677	0.999638	0.564875	protein_coding	153.443	205.768	307.211	174.859	179.413	183.11
ARHGEF10L	ENSG00000074964	-1.04892	0.999638	0.856035	protein_coding	15.1183	19.6672	23.4398	13.637	20.6644	27.4965
LINC02810	ENSG00000236648				lncRNA	0	0	0	0	0	0
ACTL8	ENSG00000117148				protein_coding	0	0	0	0	0	0
AL357509.1	ENSG00000284653				lncRNA	0	0	0	0	0	0
LINC01654	ENSG00000261781				lncRNA	0	0	0	0	0	0
IGSF21	ENSG00000117154				protein_coding	0	0	0	0	0	0
IGSF21-AS1	ENSG00000230035				lncRNA	0	0	0	0	0	0
AL591896.1	ENSG00000225387				lncRNA	0	0	0	0	0	0
KLHDC7A	ENSG00000179023				protein_coding	0	0	0	0	0	0
PAX7	ENSG00000009709				protein_coding	0	0	0	0	0	0
TAS1R2	ENSG00000179002				protein_coding	0	0	0	0	0	0
ALDH4A1	ENSG00000159423	-1.32423	0.999638	0.399199	protein_coding	7.71482	8.46778	9.44591	9.37547	11.2342	13.4539
IFFO2	ENSG00000169991	1.18697	0.999638	0.522829	protein_coding	22.0735	32.4076	44.144	21.274	27.2978	34.9999
AL137127.1	ENSG00000272084	1.1091	0.999638	0.865567	lncRNA	0.139705	0.174068	0.207574	0.109976	0.170493	0.233329
UBR4	ENSG00000127481	1.72838	0.999638	0.033233	protein_coding	193.585	257.99	371.495	133.511	149.247	165.184
EMC1-AS1	ENSG00000230424	1.44555	0.999638	0.535835	lncRNA	0.830295	1.25454	1.49019	0.439905	0.870472	1.47152
EMC1	ENSG00000127463	1.11018	0.999638	0.643333	protein_coding	139.247	142.163	144.138	103.343	127.996	145.361
MRTO4	ENSG00000053372	-1.13523	0.999638	0.60251	protein_coding	27.5685	32.0474	37.7836	30.6559	36.4116	40.3193
AKR7A3	ENSG00000162482	1.79097	0.999638	0.343352	protein_coding	0.186274	0.241808	0.276765	0.0824822	0.147314	0.233329
AKR7A2	ENSG00000053371	-1.15494	0.999638	0.554874	protein_coding	33.1772	37.0202	44.4729	32.9379	42.7727	53.1009
SLC66A1	ENSG00000040487	-1.00929	0.999638	0.97182	protein_coding	11.9355	13.4	15.8306	11.4331	13.4909	15.43
CAPZB	ENSG00000077549	-1.3178	0.999638	0.250361	protein_coding	296.485	344.292	422.795	339.112	453.732	519.447
MICOS10	ENSG00000173436	-1.06974	0.999638	0.759343	protein_coding	39.6641	46.9798	58.7228	37.6943	50.2993	59.0711
AL031727.2	ENSG00000235185				lncRNA	0	0	0	0	0	0
NBL1	ENSG00000158747	-1.214	0.999638	0.497013	protein_coding	95.7607	168.729	245.649	110.499	204.836	345.345
MICOS10-NBL1	ENSG00000270136	-1.62038	0.999638	0.30897	protein_coding	1.69519	3.0851	4.93626	3.38177	4.98718	6.30653
HTR6	ENSG00000158748	19.7157	0.999638	0.0671335	protein_coding	0.0691913	0.0978404	0.131193	0	0	0
TMCO4	ENSG00000162542	-1.17972	0.999638	0.567495	protein_coding	7.57644	10.0685	13.6878	7.42339	11.8989	16.1867
RNF186	ENSG00000178828				protein_coding	0	0	0	0	0	0
AL391883.1	ENSG00000235434				lncRNA	0	0	0	0	0	0
OTUD3	ENSG00000169914	1.10416	0.999638	0.769188	protein_coding	7.50725	7.75759	8.22144	6.18039	7.03766	8.30652
PLA2G2E	ENSG00000188784				protein_coding	0	0	0	0	0	0
PLA2G2A	ENSG00000188257				protein_coding	0	0	0	0	0	0
PLA2G5	ENSG00000127472	-3.48926	0.999638	0.501267	protein_coding	0	0	0	0	0.00916468	0.0274941
PLA2G2D	ENSG00000117215				protein_coding	0	0	0	0	0	0
PLA2G2F	ENSG00000158786				protein_coding	0	0	0	0	0	0
Z98257.1	ENSG00000227066				lncRNA	0	0	0	0	0	0
PLA2G2C	ENSG00000187980				protein_coding	0	0	0	0	0	0
UBXN10	ENSG00000162543	-1.67631	0.999638	0.558275	protein_coding	0	0.0261089	0.043731	0	0.0366587	0.109976
LINC01757	ENSG00000228105				lncRNA	0	0	0	0	0	0
Z98257.2	ENSG00000284710				lncRNA	0	0	0	0	0	0
VWA5B1	ENSG00000158816				protein_coding	0	0	0	0	0	0
AL020998.1	ENSG00000226664				lncRNA	0	0	0	0	0	0
LINC01141	ENSG00000236963	-2.24778	0.999638	0.42437	lncRNA	0	0.0115319	0.0345956	0	0.0323439	0.0549881
AL139254.1	ENSG00000226487				lncRNA	0	0	0	0	0	0
AL139254.2	ENSG00000284641				lncRNA	0	0	0	0	0	0
AL139254.3	ENSG00000284743				lncRNA	0	0	0	0	0	0
CAMK2N1	ENSG00000162545	-1.23852	0.999638	0.449901	protein_coding	20.2037	27.8583	39.8542	24.9196	34.5092	41.0211
MUL1	ENSG00000090432	1.26154	0.999638	0.358321	protein_coding	39.266	49.4406	63.2788	35.7148	39.1885	43.3048
FAM43B	ENSG00000183114	1.45731	0.999638	0.558763	protein_coding	0.131193	0.45222	0.899486	0.233329	0.308498	0.439905
CDA	ENSG00000158825	-1.24961	0.999638	0.647078	protein_coding	1.48686	4.15605	8.23376	3.48961	5.19731	8.27571
PINK1	ENSG00000158828	-1.02306	0.999638	0.914332	protein_coding	68.6723	72.8955	77.0708	54.9331	74.641	91.9912
PINK1-AS	ENSG00000117242	1.12597	0.999638	0.673368	lncRNA	13.3539	18.5327	21.4282	15.5561	16.4449	17.6397
DDOST	ENSG00000244038	-1.06596	0.999638	0.801509	protein_coding	345.956	391.444	448.687	407.297	417.257	423.913
KIF17	ENSG00000117245	-1.14275	0.999638	0.813231	protein_coding	0.0931369	0.647875	1.10706	0.588609	0.758372	1.02665
SH2D5	ENSG00000189410	1.0868	0.999638	0.8677	protein_coding	0.372548	1.26209	2.09909	0.746654	1.14913	1.64964
AL663074.1	ENSG00000233069	-1.02532	0.999638	0.991209	lncRNA	0	0	0	0	0	0
HP1BP3	ENSG00000127483	-1.07419	0.999638	0.747166	protein_coding	122.359	141.726	161.112	141.211	152.223	167.549
EIF4G3	ENSG00000075151	1.07464	0.999638	0.757716	protein_coding	125.79	168.658	201.688	140.962	156.937	173.364
AL031005.2	ENSG00000287192	-1.02532	0.999638	0.991209	lncRNA	0	0	0	0	0	0
ECE1	ENSG00000117298	1.10115	0.999638	0.720521	protein_coding	272.006	337.88	430.923	267.775	306.838	369.85
AL031005.1	ENSG00000236936	-1.02532	0.999638	0.991209	lncRNA	0	0	0	0	0	0
ECE1-AS1	ENSG00000231105	1.42638	0.999638	0.628409	lncRNA	0.0874621	0.125841	0.186274	0	0.0787022	0.126131
AL592309.1	ENSG00000236009				lncRNA	0	0	0	0	0	0
NBPF3	ENSG00000142794	-1.23354	0.999638	0.380524	protein_coding	12.2941	13.8256	15.8448	13.7195	17.1782	19.3821
ALPL	ENSG00000162551	-1.63346	0.999638	0.150052	protein_coding	8.7083	11.9309	17.5362	9.15552	19.5045	27.5795
LINC02596	ENSG00000233431	-1.02532	0.999638	0.991209	lncRNA	0	0	0	0	0	0
RAP1GAP	ENSG00000076864	1.11146	0.999638	0.852271	protein_coding	0.558822	0.973036	1.66059	0.420435	0.863908	1.70463
USP48	ENSG00000090686	-1.02326	0.999638	0.914665	protein_coding	56.2819	61.976	66.2669	57.8939	63.4508	74.1987
LDLRAD2	ENSG00000187942	-1.55287	0.999638	0.469349	protein_coding	0.043731	0.564535	1.30392	0.467399	0.876407	1.13517
HSPG2	ENSG00000142798	1.21961	0.999638	0.434067	protein_coding	411.377	493.113	577.643	344.226	404.343	446.712
CELA3B	ENSG00000219073	-1.02532	0.999638	0.991209	protein_coding	0	0	0	0	0	0
AL590556.3	ENSG00000285959				lncRNA	0	0	0	0	0	0
CELA3A	ENSG00000142789				protein_coding	0	0	0	0	0	0
LINC01635	ENSG00000228397	-1.18268	0.999638	0.83002	lncRNA	0.043731	0.0997321	0.186274	0.0549881	0.121053	0.168174
LINC00339	ENSG00000218510	-1.19089	0.999638	0.646213	lncRNA	3.89206	5.43187	6.81534	3.87327	6.45908	8.44067
CDC42	ENSG00000070831	-1.07061	0.999638	0.785328	protein_coding	254.646	292.108	333.606	264.033	312.745	344.767
CDC42-AS1	ENSG00000285752	-1.02536	0.999638	0.975004	lncRNA	0	0.0902995	0.139705	0.0420435	0.0753932	0.13747
CDC42-IT1	ENSG00000230068				lncRNA	0	0	0	0	0	0
WNT4	ENSG00000162552	-1.39235	0.999638	0.692677	protein_coding	0	0.503853	1.41842	0	0.701366	2.06205
AL445253.1	ENSG00000285873	1.85968	0.999638	0.559714	lncRNA	0	0.0230638	0.0691913	0	0.00916468	0.0274941
ZBTB40	ENSG00000184677	1.52862	0.999638	0.0933269	protein_coding	28.2992	38.1133	51.9525	24.4062	24.9185	25.4595
ZBTB40-IT1	ENSG00000237200				lncRNA	0	0	0	0	0	0
EPHA8	ENSG00000070886	-1.02532	0.999638	0.991209	protein_coding	0	0	0	0	0	0
C1QA	ENSG00000173372				protein_coding	0	0	0	0	0	0
C1QC	ENSG00000159189				protein_coding	0	0	0	0	0	0
C1QB	ENSG00000173369				protein_coding	0	0	0	0	0	0
EPHB2	ENSG00000133216	1.08011	0.999638	0.78761	protein_coding	40.2352	51.5664	68.9837	31.3645	47.7369	63.5937
AL512444.1	ENSG00000225952				lncRNA	0	0	0	0	0	0
LACTBL1	ENSG00000215906				protein_coding	0	0	0	0	0	0
TEX46	ENSG00000227868	-1.02532	0.999638	0.991209	protein_coding	0	0	0	0	0	0
KDM1A	ENSG00000004487	-1.04513	0.999638	0.839754	protein_coding	95.7273	124.908	149.211	121.169	130.598	137.664
AL031428.1	ENSG00000240553				lncRNA	0	0	0	0	0	0
LUZP1	ENSG00000169641	1.28324	0.999638	0.322961	protein_coding	104.127	125.802	149.254	93.3366	98.0344	100.798
HTR1D	ENSG00000179546	1.49149	0.999638	0.631464	protein_coding	0.512253	1.76714	4.22067	0.210218	1.18128	2.44697
LINC01355	ENSG00000261326	1.12439	0.999638	0.828352	lncRNA	0.612235	0.948755	1.34923	0.699988	0.838163	1.09976
AL109936.6	ENSG00000284726				lncRNA	0	0	0	0	0	0
HNRNPR	ENSG00000125944	-1.166	0.999638	0.523151	protein_coding	110.414	115.577	120.912	133.558	134.767	137.003
ZNF436	ENSG00000125945	1.12671	0.999638	0.652241	protein_coding	17.5746	21.0346	23.0514	15.5981	18.6518	21.6063
ZNF436-AS1	ENSG00000249087	1.25593	0.999638	0.662828	lncRNA	0.743428	1.33666	1.72978	0.699988	1.03116	1.59466
AL109936.2	ENSG00000271420	1.07457	0.999638	0.946738	lncRNA	0	0.0300998	0.0465685	0	0.0311106	0.0933317
TCEA3	ENSG00000204219	-1.17943	0.999638	0.562537	protein_coding	14.8686	20.3455	24.9607	14.0495	24.0189	30.0062
ASAP3	ENSG00000088280	-1.22838	0.999638	0.421294	protein_coding	25.0142	31.2147	43.0293	28.7313	38.342	53.3952
E2F2	ENSG00000007968	-1.14056	0.999638	0.84494	protein_coding	0.0874621	0.799122	1.93736	0.419993	0.915715	1.4022
AL021154.1	ENSG00000235052	3.6525	0.999638	0.464645	lncRNA	0	0.0155228	0.0465685	0	0	0
ID3	ENSG00000117318	1.27449	0.999638	0.334955	protein_coding	46.2237	69.4303	89.1875	39.9834	54.4415	76.4885
AL450043.1	ENSG00000285802	-4.22237	0.999638	0.146073	lncRNA	0	0.0155228	0.0465685	0.0549881	0.0774689	0.0933317
MDS2	ENSG00000197880	1.70784	0.999638	0.570655	lncRNA	0	0.0576594	0.172978	0	0.0338847	0.0549881
RPL11	ENSG00000142676	-1.36381	0.999638	0.268659	protein_coding	464.446	575.259	765.027	460.828	784.56	991.176
ELOA-AS1	ENSG00000236810	1.01473	0.999638	0.975491	lncRNA	1.31193	1.98697	2.60783	1.47152	1.95924	2.42662
ELOA	ENSG00000011007	1.17657	0.999638	0.450874	protein_coding	60.5423	75.5264	88.6866	59.4971	64.1887	69.6255
PITHD1	ENSG00000057757	-1.01049	0.999638	0.967208	protein_coding	27.0884	29.2361	33.1567	27.659	29.5448	32.8061
LYPLA2	ENSG00000011009	1.11931	0.999638	0.632244	protein_coding	41.6185	49.4357	61.0048	38.2193	44.1489	52.1339
GALE	ENSG00000117308	-1.02875	0.999638	0.906377	protein_coding	20.2912	23.3746	28.7836	23.315	24.0823	24.8057
HMGCL	ENSG00000117305	1.11475	0.999638	0.649183	protein_coding	28.7836	35.4229	38.8332	25.0746	31.7925	36.2835
FUCA1	ENSG00000179163	1.2397	0.999638	0.393057	protein_coding	16.8135	22.0827	29.0122	14.0425	17.8014	21.793
CNR2	ENSG00000188822	-1.02532	0.999638	0.991209	protein_coding	0	0	0	0	0	0
AL590609.2	ENSG00000232557				lncRNA	0	0	0	0	0	0
PNRC2	ENSG00000189266	-1.03541	0.999638	0.898414	protein_coding	42.0048	47.6625	55.2838	41.9174	49.3434	60.7069
SRSF10	ENSG00000188529	-1.12535	0.999638	0.613649	protein_coding	48.3228	54.2466	63.5176	46.9205	61.0184	77.6157
AL591178.1	ENSG00000225315				lncRNA	0	0	0	0	0	0
MYOM3	ENSG00000142661	1.6768	0.999638	0.376788	protein_coding	0.651959	0.747335	0.934082	0.168174	0.431563	0.659857
MYOM3-AS1	ENSG00000230703				lncRNA	0	0	0	0	0	0
IL22RA1	ENSG00000142677	2.6461	0.999638	0.355681	protein_coding	0	0.0345956	0.103787	0	0.00916468	0.0274941
IFNLR1	ENSG00000185436	4.61438	0.999638	0.117519	protein_coding	0	0.115319	0.345956	0	0.0183294	0.0549881
LINC02800	ENSG00000230023				lncRNA	0	0	0	0	0	0
GRHL3-AS1	ENSG00000232298	-1.02532	0.999638	0.991209	lncRNA	0	0	0	0	0	0
GRHL3	ENSG00000158055	1.86781	0.999638	0.394708	protein_coding	0.103787	0.139472	0.174924	0	0.0598379	0.13747
STPG1	ENSG00000001460	1.24997	0.999638	0.420962	protein_coding	9.99814	13.3469	19.2854	9.238	10.6898	11.4798
NIPAL3	ENSG00000001461	1.25842	0.999638	0.314365	protein_coding	54.9379	81.8259	114.4	52.6786	65.037	81.3853
RCAN3AS	ENSG00000286061	1.02509	0.999638	0.985658	lncRNA	0	0.0115319	0.0345956	0	0.0140145	0.0420435
RCAN3	ENSG00000117602	-1.193	0.999638	0.76747	protein_coding	2.14215	5.90094	13.1117	3.40552	7.04056	13.6096
NCMAP-DT	ENSG00000264443				lncRNA	0	0	0	0	0	0
NCMAP	ENSG00000184454				protein_coding	0	0	0	0	0	0
SRRM1	ENSG00000133226	1.06586	0.999638	0.773856	protein_coding	58.5831	64.5694	71.0192	52.9658	60.5416	73.1617
AL445648.1	ENSG00000284699				lncRNA	0	0	0	0	0	0
CLIC4	ENSG00000169504	-1.09321	0.999638	0.777757	protein_coding	457.023	609.548	694.576	491.825	666.361	864.715
RUNX3	ENSG00000020633	5.14859	0.999638	0.0952678	protein_coding	0	0.373011	1.07246	0	0.0641528	0.192458
RUNX3-AS1	ENSG00000229162	6.32866	0.999638	0.272611	lncRNA	0	0.0230638	0.0691913	0	0	0
AL445471.1	ENSG00000261025	-3.48926	0.999638	0.501267	lncRNA	0	0	0	0	0.00916468	0.0274941
LINC02793	ENSG00000285823				lncRNA	0	0	0	0	0	0
AL050344.1	ENSG00000233755				lncRNA	0	0	0	0	0	0
AL031432.1	ENSG00000231953				lncRNA	0	0	0	0	0	0
SYF2	ENSG00000117614	-1.00525	0.999638	0.981187	protein_coding	38.5395	41.576	44.6494	33.6802	41.8772	46.7125
AL031432.4	ENSG00000284602	-1.17846	0.999638	0.853818	lncRNA	0	0.0385866	0.0691913	0	0.0463584	0.084087
AL031432.5	ENSG00000284657	-1.02532	0.999638	0.991217	lncRNA	0	0	0	0	0	0
RSRP1	ENSG00000117616	1.17244	0.999638	0.604088	protein_coding	14.7374	20.0353	28.0916	9.92227	17.0637	27.549
AL031432.3	ENSG00000272432	-1.70965	0.999638	0.545577	lncRNA	0	0.0376408	0.0691913	0	0.0677693	0.109976
RHD	ENSG00000187010	-10.8857	0.999638	0.186071	protein_coding	0	0	0	0	0.0591396	0.0933317
TMEM50A	ENSG00000183726	1.0373	0.999638	0.878351	protein_coding	97.7006	110.749	132.916	86.3574	106.783	122.311
RHCE	ENSG00000188672	1.16024	0.999638	0.81312	protein_coding	0.0874621	0.23406	0.372548	0.13747	0.209228	0.279995
MACO1	ENSG00000204178	1.05888	0.999638	0.805653	protein_coding	31.3552	32.0636	32.7967	24.4693	30.2845	34.7661
LDLRAP1	ENSG00000157978	-1.04591	0.999638	0.855014	protein_coding	18.4395	23.0524	27.1028	17.5137	24.1274	29.8088
AL606491.1	ENSG00000225643	1.74865	0.999638	0.508151	lncRNA	0.0465685	0.0677406	0.0874621	0	0.0451251	0.0933317
MAN1C1	ENSG00000117643	-1.42406	0.999638	0.531558	protein_coding	0.655966	2.06988	4.37744	1.49331	2.94499	5.802
AL031280.1	ENSG00000233478	-3.4898	0.999638	0.501208	lncRNA	0	0	0	0	0.0140145	0.0420435
SELENON	ENSG00000162430	-1.07326	0.999638	0.754104	protein_coding	162.664	176.567	184.81	166.27	189.521	217.533
AL020996.2	ENSG00000255054	-1.02532	0.999638	0.991209	protein_coding	0	0	0	0	0	0
AL020996.1	ENSG00000228172	1.62619	0.999638	0.412668	lncRNA	0.172978	0.430597	0.699697	0.210218	0.255051	0.279995
MTFR1L	ENSG00000117640	1.03797	0.999638	0.863329	protein_coding	48.3647	62.1739	75.5341	46.2725	59.9245	67.6188
AL020996.3	ENSG00000272478	-1.02532	0.999638	0.991209	lncRNA	0	0	0	0	0	0
AUNIP	ENSG00000127423	-1.22358	0.999638	0.750944	protein_coding	0.60539	1.23507	2.00655	1.30664	1.51638	1.89709
AL033528.2	ENSG00000236528	3.65243	0.999638	0.464653	lncRNA	0	0.014577	0.043731	0	0	0
PAQR7	ENSG00000182749	1.14712	0.999638	0.587133	protein_coding	26.1197	32.3204	37.8711	25.8719	28.1756	31.4528
STMN1	ENSG00000117632	-1.21616	0.999638	0.539861	protein_coding	55.3635	131.179	244.384	124.575	159.547	203.428
PAFAH2	ENSG00000158006	1.21615	0.999638	0.458895	protein_coding	11.4166	19.6538	25.1454	13.3621	16.1533	18.2048
EXTL1	ENSG00000158008	-1.18815	0.999638	0.733137	protein_coding	6.01964	6.96679	8.22144	5.22387	8.29382	13.3931
SLC30A2	ENSG00000158014	-3.67185	0.999638	0.525499	protein_coding	0	0	0	0	0.0140145	0.0420435
AL391650.2	ENSG00000284309				lncRNA	0	0	0	0	0	0
TRIM63	ENSG00000158022	-3.54868	0.999638	0.507924	protein_coding	0	0	0	0	0.0155553	0.0466659
PDIK1L	ENSG00000175087	-1.12425	0.999638	0.795752	protein_coding	3.2361	3.43025	3.70173	2.22831	3.81349	5.05891
FAM110D	ENSG00000197245	2.64636	0.999638	0.332498	protein_coding	0	0.0385866	0.0691913	0	0.00916468	0.0274941
C1orf232	ENSG00000282872	-1.02532	0.999638	0.991209	protein_coding	0	0	0	0	0	0
AL391650.1	ENSG00000236782	-25.8625	0.999638	0.0648533	protein_coding	0	0	0	0.0549881	0.138149	0.233329
ZNF593	ENSG00000142684	-1.17562	0.999638	0.565758	protein_coding	11.8663	14.3204	16.7053	11.575	16.8503	22.8296
CNKSR1	ENSG00000142675	-1.20299	0.999638	0.745749	protein_coding	0.242169	0.37983	0.524773	0.294305	0.426941	0.659857
CATSPER4	ENSG00000188782				protein_coding	0	0	0	0	0	0
CEP85	ENSG00000130695	1.2665	0.999638	0.366077	protein_coding	14.2034	15.685	17.021	11.5199	12.3431	13.6096
SH3BGRL3	ENSG00000142669	-1.15826	0.999638	0.554465	protein_coding	299.287	382.668	468.432	313.46	443.249	539.597
UBXN11	ENSG00000158062	-1.02089	0.999638	0.948047	protein_coding	5.67368	7.97746	9.27098	6.35113	8.14371	10.4268
CD52	ENSG00000169442	1.4228	0.999638	0.650742	protein_coding	0.0345956	0.0562087	0.0874621	0	0.0435843	0.084087
CRYBG2	ENSG00000176092	2.93133	0.999638	0.104445	protein_coding	0.232842	0.327171	0.43731	0	0.101654	0.164964
ZNF683	ENSG00000176083				protein_coding	0	0	0	0	0	0
LIN28A	ENSG00000131914	-1.20717	0.999638	0.862649	protein_coding	0	0.0461275	0.138383	0	0.0549881	0.164964
DHDDS	ENSG00000117682	-1.05171	0.999638	0.853588	protein_coding	34.4572	44.0004	49.0662	41.0761	46.2742	48.9807
DHDDS-AS1	ENSG00000225891	3.65213	0.999638	0.464685	lncRNA	0	0.0115319	0.0345956	0	0	0
HMGN2	ENSG00000198830	-1.06557	0.999638	0.793507	protein_coding	147.242	201.355	253.551	211.311	214.581	219.403
RPS6KA1	ENSG00000117676	1.43998	0.999638	0.264906	protein_coding	4.09803	7.2839	11.7625	3.5737	5.04482	7.78082
AL512408.1	ENSG00000260063	-1.91323	0.999638	0.334654	lncRNA	0.172978	0.302241	0.558822	0.466659	0.572243	0.672696
ARID1A	ENSG00000117713	1.18781	0.999638	0.444743	protein_coding	75.0379	103.875	148.992	79.1279	87.4446	98.0875
PIGV	ENSG00000060642	1.0988	0.999638	0.68487	protein_coding	16.8481	19.0004	20.6411	14.7368	17.3348	19.273
ZDHHC18	ENSG00000204160	-1.06074	0.999638	0.800158	protein_coding	29.1519	30.9356	34.1102	30.4261	32.8277	37.2085
SFN	ENSG00000175793	-1.57084	0.999638	0.64356	protein_coding	0	0.092255	0.276765	0.0420435	0.148711	0.357423
GPN2	ENSG00000142751	1.02415	0.999638	0.922168	protein_coding	19.166	23.6177	27.3319	20.2906	23.0618	25.142
AL034380.1	ENSG00000226698	-3.48926	0.999638	0.501267	lncRNA	0	0	0	0	0.00916468	0.0274941
GPATCH3	ENSG00000198746	1.02842	0.999638	0.922731	protein_coding	9.4792	12.3847	14.8686	9.89786	12.0508	13.7482
NUDC	ENSG00000090273	-1.01154	0.999638	0.958471	protein_coding	83.6522	88.6881	96.1208	71.2096	89.7549	104.298
NR0B2	ENSG00000131910	3.65243	0.999638	0.464653	protein_coding	0	0.014577	0.043731	0	0	0
KDF1	ENSG00000175707				protein_coding	0	0	0	0	0	0
TRNP1	ENSG00000253368	-1.23194	0.999638	0.478383	protein_coding	18.1281	23.5287	30.5243	15.7541	29.006	36.0313
TENT5B	ENSG00000158246	-2.62985	0.999638	0.0710976	protein_coding	0.745095	0.9248	1.2682	1.42969	2.46361	4.15326
SLC9A1	ENSG00000090020	1.273	0.999638	0.350872	protein_coding	70.8518	120.623	185.026	81.3549	94.7498	107.043
AL590640.1	ENSG00000224311				lncRNA	0	0	0	0	0	0
WDTC1	ENSG00000142784	-1.07509	0.999638	0.760013	protein_coding	59.7466	63.5741	68.9213	57.8475	68.3541	86.7357
TMEM222	ENSG00000186501	1.0138	0.999638	0.95607	protein_coding	27.7803	40.0747	50.1595	29.2262	39.5344	51.251
SYTL1	ENSG00000142765	-1.84991	0.999638	0.373279	protein_coding	0.043731	0.0802183	0.103787	0.0933317	0.146472	0.219952
MAP3K6	ENSG00000142733	1.0965	0.999638	0.751749	protein_coding	15.8794	20.107	23.1445	14.4894	18.34	23.5444
FCN3	ENSG00000142748				protein_coding	0	0	0	0	0	0
CD164L2	ENSG00000174950	3.65213	0.999638	0.464685	protein_coding	0	0.0115319	0.0345956	0	0	0
GPR3	ENSG00000181773	1.23823	0.999638	0.727413	protein_coding	1.22447	2.0155	3.42497	1.30664	1.62689	2.14454
WASF2	ENSG00000158195	1.04848	0.999638	0.85006	protein_coding	150.699	186.983	242.139	153.829	178.342	201.346
FO393419.2	ENSG00000241169				lncRNA	0	0	0	0	0	0
BX293535.1	ENSG00000237429	-1.02532	0.999638	0.991209	lncRNA	0	0	0	0	0	0
AHDC1	ENSG00000126705	1.07253	0.999638	0.787612	protein_coding	25.3586	38.9557	53.0895	26.6692	36.3234	49.8216
FGR	ENSG00000000938	1.17899	0.999638	0.787223	protein_coding	0.0691913	0.249285	0.372548	0.13747	0.210768	0.326661
LINC02574	ENSG00000233975	1.10649	0.999638	0.895087	lncRNA	0.325979	1.2294	2.00655	0.756783	1.10963	1.73213
IFI6	ENSG00000126709	1.07436	0.999638	0.906569	protein_coding	275.592	821.749	1140.72	489.805	764.869	1252.52
AL445490.1	ENSG00000225886	-1.02532	0.999638	0.991209	lncRNA	0	0	0	0	0	0
AL020997.5	ENSG00000287244	6.32866	0.999638	0.272611	lncRNA	0	0.0230638	0.0691913	0	0	0
FAM76A	ENSG00000009780	-1.03922	0.999638	0.910244	protein_coding	6.0539	6.26743	6.53857	5.54974	6.50742	7.06597
STX12	ENSG00000117758	-1.25261	0.999638	0.312333	protein_coding	45.3491	57.2337	69.3988	55.2872	71.7129	80.7786
AL020997.2	ENSG00000269971				lncRNA	0	0	0	0	0	0
AL020997.3	ENSG00000270031	3.39444	0.999638	0.258444	lncRNA	0	0.0461275	0.138383	0	0.00916468	0.0274941
AL020997.4	ENSG00000286433	-5.95274	0.999638	0.315694	lncRNA	0	0	0	0	0.0183294	0.0549881
PPP1R8	ENSG00000117751	1.00591	0.999638	0.979275	protein_coding	47.8458	53.257	61.3984	52.8436	52.9125	52.9748
THEMIS2	ENSG00000130775	1.16496	0.999638	0.62686	protein_coding	9.12742	11.4825	15.568	5.64657	9.83828	14.3244
RPA2	ENSG00000117748	1.08571	0.999638	0.756956	protein_coding	36.8789	44.6316	50.5734	33.9552	41.1155	46.7592
SMPDL3B	ENSG00000130768	1.24925	0.999638	0.76153	protein_coding	0.0465685	0.183708	0.262386	0	0.134696	0.357423
AL512288.1	ENSG00000227050	-1.02532	0.999638	0.991209	lncRNA	0	0	0	0	0	0
XKR8	ENSG00000158156	1.26027	0.999638	0.415414	protein_coding	13.4231	14.1099	15.2621	10.3928	11.2023	11.9465
EYA3	ENSG00000158161	1.06529	0.999638	0.789867	protein_coding	26.4975	29.2461	31.8972	25.7306	27.4789	29.6795
PTAFR	ENSG00000169403	1.11185	0.999638	0.883859	protein_coding	0.0465685	0.149112	0.262386	0.0933317	0.132992	0.168174
DNAJC8	ENSG00000126698	-1.0503	0.999638	0.826717	protein_coding	99.6354	107.77	114.698	97.3289	113.228	125.811
ATP5IF1	ENSG00000130770	1.06971	0.999638	0.774591	protein_coding	58.4247	68.2957	84.8477	50.1492	63.8571	76.6033
AL353622.1	ENSG00000270605	1.36691	0.999638	0.677878	lncRNA	0.172978	0.209104	0.279411	0	0.138005	0.329929
AL353622.2	ENSG00000271398				lncRNA	0	0	0	0	0	0
SESN2	ENSG00000130766	1.22816	0.999638	0.488385	protein_coding	38.6433	106.46	207.81	49.0219	86.688	115.704
MED18	ENSG00000130772	1.0638	0.999638	0.81036	protein_coding	13.5961	16.8385	18.8044	14.9568	15.8021	16.473
PHACTR4	ENSG00000204138	-1.00538	0.999638	0.980726	protein_coding	36.8822	42.8123	51.0779	40.9924	43.0085	44.5404
RCC1	ENSG00000180198	-1.00639	0.999638	0.980637	protein_coding	24.3553	34.3094	41.7632	32.4794	34.5327	35.5688
SNHG3	ENSG00000242125	-1.01769	0.999638	0.959088	lncRNA	7.78413	10.7964	15.2913	7.27987	10.9682	16.9638
TRNAU1AP	ENSG00000180098	1.05585	0.999638	0.840932	protein_coding	12.2884	14.6182	16.2058	12.0974	13.9199	15.0731
SNHG12	ENSG00000197989	1.22199	0.999638	0.591593	lncRNA	7.12816	8.44612	10.7592	6.39322	6.91094	7.78082
TAF12	ENSG00000120656	-1.09418	0.999638	0.71149	protein_coding	19.4427	24.1391	30.4092	21.4454	26.4176	28.968
RAB42	ENSG00000188060	-1.21414	0.999638	0.706203	protein_coding	0.655966	1.70977	2.32842	1.35331	2.07743	2.81691
LINC01715	ENSG00000229388	1.15294	0.999638	0.818853	lncRNA	0.207574	0.278944	0.349848	0.0824822	0.267134	0.466659
AL360012.1	ENSG00000270103	-5.95274	0.999638	0.315694	lncRNA	0	0	0	0	0.0183294	0.0549881
GMEB1	ENSG00000162419	1.09169	0.999638	0.740449	protein_coding	14.7156	16.3207	18.367	13.0322	15.0846	16.7754
YTHDF2	ENSG00000198492	1.11085	0.999638	0.625565	protein_coding	82.649	91.4522	107.884	75.9306	82.3249	89.5518
OPRD1	ENSG00000116329	3.6525	0.999638	0.468099	protein_coding	0	0.0155228	0.0465685	0	0	0
AL009181.1	ENSG00000233427	-1.71604	0.999638	0.456047	lncRNA	0.0691913	0.0978404	0.131193	0.0549881	0.177111	0.336348
EPB41	ENSG00000159023	-1.03512	0.999638	0.896865	protein_coding	23.9056	30.1057	35.6249	20.7855	31.1831	39.3393
TMEM200B	ENSG00000253304	-1.18689	0.999638	0.515067	protein_coding	15.4988	17.0697	18.0609	14.8193	20.2987	25.7306
AL357500.1	ENSG00000225750				lncRNA	0	0	0	0	0	0
SRSF4	ENSG00000116350	-1.00657	0.999638	0.977188	protein_coding	65.4216	71.2236	78.1169	71.1188	71.6987	72.2728
MECR	ENSG00000116353	-1.05488	0.999638	0.831764	protein_coding	17.6438	19.625	21.2533	15.0118	20.731	24.175
AL590729.1	ENSG00000237934				lncRNA	0	0	0	0	0	0
PTPRU	ENSG00000060656	1.01402	0.999638	0.954284	protein_coding	28.2065	44.0875	59.8158	29.8195	43.4545	56.6927
LINC01756	ENSG00000230523				lncRNA	0	0	0	0	0	0
AC092265.1	ENSG00000228176	-1.02532	0.999638	0.991209	lncRNA	0	0	0	0	0	0
AL645944.2	ENSG00000284676				lncRNA	0	0	0	0	0	0
LINC01648	ENSG00000233399				lncRNA	0	0	0	0	0	0
AL137076.1	ENSG00000233372				lncRNA	0	0	0	0	0	0
AL161638.2	ENSG00000236335				lncRNA	0	0	0	0	0	0
AL161638.1	ENSG00000231949				lncRNA	0	0	0	0	0	0
MATN1	ENSG00000162510	-1.17253	0.999638	0.850183	protein_coding	0.043731	0.0646955	0.103787	0	0.0705434	0.164964
MATN1-AS1	ENSG00000186056	1.67721	0.999638	0.353553	lncRNA	1.10706	1.29644	1.61805	0.462479	0.782166	1.30664
AL137857.1	ENSG00000287510				lncRNA	0	0	0	0	0	0
LAPTM5	ENSG00000162511	1.39151	0.999638	0.659753	protein_coding	0	0.381875	0.726508	0.0420435	0.265077	0.659857
AL137027.1	ENSG00000229607				lncRNA	0	0	0	0	0	0
LINC01778	ENSG00000223382	1.10913	0.999638	0.876776	lncRNA	0.131193	0.15195	0.186274	0	0.125061	0.210218
AL445235.1	ENSG00000235143				lncRNA	0	0	0	0	0	0
SDC3	ENSG00000162512	1.01592	0.999638	0.954019	protein_coding	118.04	147.249	166.353	120.534	144.945	157.311
PUM1	ENSG00000134644	1.15243	0.999638	0.524032	protein_coding	84.102	105.312	140.42	84.3252	91.3599	96.7421
NKAIN1	ENSG00000084628	-1.68461	0.999638	0.465364	protein_coding	0.0691913	0.0987863	0.139705	0.0420435	0.145937	0.302435
SNRNP40	ENSG00000060688	-1.09116	0.999638	0.72393	protein_coding	32.6583	34.7972	38.4833	34.5325	37.9792	41.0193
ZCCHC17	ENSG00000121766	1.0297	0.999638	0.915101	protein_coding	39.0239	47.9148	55.451	36.842	46.5385	52.8258
AL451070.1	ENSG00000229044				lncRNA	0	0	0	0	0	0
FABP3	ENSG00000121769	-1.23096	0.999638	0.757026	protein_coding	0.415148	1.52448	2.93381	0.439905	1.87753	3.27939
SERINC2	ENSG00000168528	-1.02006	0.999638	0.952577	protein_coding	9.82595	18.237	27.2614	9.23984	18.5912	29.9685
LINC01226	ENSG00000284543	-1.02532	0.999638	0.991209	lncRNA	0	0	0	0	0	0
AC114488.1	ENSG00000229167	-1.02532	0.999638	0.991209	lncRNA	0	0	0	0	0	0
TINAGL1	ENSG00000142910	1.21451	0.999638	0.674891	protein_coding	17.7892	42.8847	79.4662	13.8323	35.3111	49.6818
HCRTR1	ENSG00000121764	-1.58968	0.999638	0.665443	protein_coding	0	0.0115319	0.0345956	0	0.0183294	0.0549881
PEF1	ENSG00000162517	-1.07272	0.999638	0.757949	protein_coding	46.0468	61.2805	73.9492	49.6543	65.7498	75.6363
PEF1-AS1	ENSG00000235790	3.65213	0.999638	0.464685	lncRNA	0	0.0115319	0.0345956	0	0	0
AC114488.2	ENSG00000264078	-1.02532	0.999638	0.991209	lncRNA	0	0	0	0	0	0
COL16A1	ENSG00000084636	-1.22706	0.999638	0.404412	protein_coding	324.616	342.007	367.371	381.617	419.719	463.193
ADGRB2	ENSG00000121753	-1.11504	0.999638	0.669508	protein_coding	27.9004	35.3048	42.6218	29.4928	39.3914	54.6986
AL354919.2	ENSG00000254545	1.07307	0.999638	0.953153	lncRNA	0	0.014577	0.043731	0	0.0155553	0.0466659
SPOCD1	ENSG00000134668	-1.27813	0.999638	0.565934	protein_coding	42.9439	72.2656	110.706	75.6363	92.37	106.182
AL354919.1	ENSG00000203620	1.769	0.999638	0.459788	lncRNA	0	0.152391	0.325979	0	0.0902502	0.186663
AL136115.2	ENSG00000269967	6.32866	0.999638	0.272611	lncRNA	0	0.0230638	0.0691913	0	0	0
PTP4A2	ENSG00000184007	-1.06161	0.999638	0.79337	protein_coding	209.953	258.503	284.813	253.48	274.441	285.828
AL136115.4	ENSG00000288678				protein_coding	0	0	0	0	0	0
AL136115.1	ENSG00000228634				lncRNA	0	0	0	0	0	0
AL136115.3	ENSG00000284702				lncRNA	0	0	0	0	0	0
KHDRBS1	ENSG00000121774	-1.18214	0.999638	0.452	protein_coding	84.5321	111.318	147.204	120.413	131.631	145.636
AL445248.1	ENSG00000203325	3.65213	0.999638	0.464685	lncRNA	0	0.0115319	0.0345956	0	0	0
TMEM39B	ENSG00000121775	-1.17377	0.999638	0.593739	protein_coding	9.66456	11.3681	13.0771	13.2998	13.3951	13.496
KPNA6	ENSG00000025800	1.05895	0.999638	0.789971	protein_coding	93.2352	99.8216	105.129	89.988	94.2789	102.245
AL049795.2	ENSG00000250135	1.07966	0.999638	0.943869	lncRNA	0	0.029154	0.0874621	0	0.028029	0.084087
TXLNA	ENSG00000084652	1.02213	0.999638	0.925708	protein_coding	106.278	136.489	158.175	113.523	133.538	145.134
CCDC28B	ENSG00000160050	-1.10881	0.999638	0.749137	protein_coding	6.60339	10.5824	12.6201	11.0801	11.7537	12.2347
AL049795.1	ENSG00000224066	-1.63477	0.999638	0.461056	lncRNA	0.103787	0.171464	0.279411	0.0466659	0.260827	0.378392
IQCC	ENSG00000160051	1.22844	0.999638	0.651919	protein_coding	2.6544	2.96243	3.39037	2.08955	2.46161	3.19531
DCDC2B	ENSG00000222046	-1.02532	0.999638	0.991209	protein_coding	0	0	0	0	0	0
TMEM234	ENSG00000160055	1.09216	0.999638	0.742752	protein_coding	10.8284	13.4163	14.9019	10.4752	12.2931	13.6641
EIF3I	ENSG00000084623	-1.18196	0.999638	0.524066	protein_coding	169.934	185.182	205.134	165.184	218.893	257.979
FAM167B	ENSG00000183615	-1.4362	0.999638	0.519397	protein_coding	0.380552	0.58024	0.791664	0.247446	0.845281	1.68174
LCK	ENSG00000182866	1.07302	0.999638	0.956642	protein_coding	0	0.0115319	0.0345956	0	0.0140145	0.0420435
HDAC1	ENSG00000116478	-1.20896	0.999638	0.371842	protein_coding	58.2498	78.268	93.6158	88.0909	94.6861	100.862
MARCKSL1	ENSG00000175130	-1.21485	0.999638	0.625789	protein_coding	74.0367	118.201	145.89	109.151	143.596	169.061
AL109945.1	ENSG00000233775	1.07318	0.999638	0.953089	lncRNA	0	0.0115319	0.0345956	0	0.00916468	0.0274941
TSSK3	ENSG00000162526	1.35492	0.999638	0.726	protein_coding	0	0.0607045	0.138383	0	0.0366587	0.109976
FAM229A	ENSG00000225828	1.55148	0.999638	0.404202	protein_coding	1.39939	1.45152	1.53676	0.824822	0.93949	1.02665
BSDC1	ENSG00000160058	1.11834	0.999638	0.665753	protein_coding	82.1992	98.3556	109.765	75.0863	87.9508	100.148
AL033529.1	ENSG00000254553	1.44769	0.999638	0.689516	protein_coding	0	0.160347	0.481042	0.0274941	0.110348	0.210218
ZBTB8B	ENSG00000273274	-1.39709	0.999638	0.659173	protein_coding	0	0.0811641	0.139705	0.0274941	0.125903	0.210218
ZBTB8A	ENSG00000160062	-1.01356	0.999638	0.964436	protein_coding	9.96354	10.8465	11.6325	8.45074	10.9162	13.0047
ZBTB8OS	ENSG00000176261	1.01203	0.999638	0.962133	protein_coding	16.6059	18.0847	20.0244	13.9395	17.9557	21.933
RBBP4	ENSG00000162521	-1.00199	0.999638	0.992654	protein_coding	85.4505	97.6353	110.36	83.9609	97.8069	111.928
SYNC	ENSG00000162520	-1.04231	0.999638	0.909039	protein_coding	34.5956	76.9256	107.841	42.2309	80.1854	127.398
AC114489.1	ENSG00000224409	-1.5898	0.999638	0.683443	lncRNA	0	0.014577	0.043731	0	0.0231792	0.0420435
KIAA1522	ENSG00000162522	1.15825	0.999638	0.555405	protein_coding	35.1146	51.734	69.0951	31.6457	44.6766	56.8849
YARS1	ENSG00000134684	-1.18743	0.999638	0.509819	protein_coding	168.481	240.266	307.648	205.848	285.314	360.96
S100PBP	ENSG00000116497	1.0389	0.999638	0.865227	protein_coding	43.0293	46.1677	49.6347	39.2266	44.4762	49.1392
FNDC5	ENSG00000160097	-1.64297	0.999638	0.41824	protein_coding	0.864891	4.64459	9.22056	1.07227	7.63043	15.8924
HPCA	ENSG00000121905	1.01188	0.999638	0.985239	protein_coding	0.043731	0.238115	0.484339	0.219952	0.249195	0.294305
TMEM54	ENSG00000121900	-1.20765	0.999638	0.453111	protein_coding	20.3768	23.5117	25.1004	19.7132	28.4182	39.2686
AL031602.2	ENSG00000287691				lncRNA	0	0	0	0	0	0
RNF19B	ENSG00000116514	1.54649	0.999638	0.10312	protein_coding	21.8406	34.3378	49.8177	19.413	22.1977	27.714
AL020995.1	ENSG00000236065				lncRNA	0	0	0	0	0	0
AK2	ENSG00000004455	1.05376	0.999638	0.828185	protein_coding	138.262	154.061	172.217	139.458	146.22	155.024
AZIN2	ENSG00000142920	1.19691	0.999638	0.563016	protein_coding	12.9007	16.5626	21.9803	10.9701	13.8455	17.8264
TRIM62	ENSG00000116525	1.00947	0.999638	0.974376	protein_coding	47.9841	61.0586	71.7189	47.8122	60.4894	71.2637
AL662907.3	ENSG00000284721				lncRNA	0	0	0	0	0	0
ZNF362	ENSG00000160094	-1.12255	0.999638	0.633658	protein_coding	41.7915	55.0641	65.8944	48.362	61.8107	78.4111
AL513327.2	ENSG00000270115	4.21866	0.999638	0.131965	lncRNA	0.043731	0.0646955	0.103787	0	0.0155553	0.0466659
A3GALT2	ENSG00000184389				protein_coding	0	0	0	0	0	0
AL513327.1	ENSG00000225313	3.65213	0.999638	0.473997	lncRNA	0	0.0115319	0.0345956	0	0	0
PHC2	ENSG00000134686	-1.07724	0.999638	0.776558	protein_coding	167.367	199.51	251.822	183.91	214.929	235.948
PHC2-AS1	ENSG00000233246	1.07318	0.999638	0.953089	lncRNA	0	0.0115319	0.0345956	0	0.00916468	0.0274941
ZSCAN20	ENSG00000121903	1.27982	0.999638	0.578816	protein_coding	4.39364	5.68915	7.78413	4.28844	4.43942	4.71325
CSMD2	ENSG00000121904	1.73977	0.999638	0.513727	protein_coding	0.218655	0.370046	0.518934	0.084087	0.205775	0.439905
HMGB4	ENSG00000176256				protein_coding	0	0	0	0	0	0
CSMD2-AS1	ENSG00000231163				lncRNA	0	0	0	0	0	0
C1orf94	ENSG00000142698				protein_coding	0	0	0	0	0	0
AC099565.1	ENSG00000287703				lncRNA	0	0	0	0	0	0
SMIM12	ENSG00000163866	-1.10037	0.999638	0.680409	protein_coding	25.5827	27.4038	29.9901	29.2128	30.1485	31.869
GJB5	ENSG00000189280	3.43346	0.999638	0.23785	protein_coding	0	0.0581003	0.139705	0	0.00916468	0.0274941
GJB4	ENSG00000189433				protein_coding	0	0	0	0	0	0
AL121988.1	ENSG00000255811	-1.02532	0.999638	0.991209	lncRNA	0	0	0	0	0	0
GJB3	ENSG00000188910	-3.48926	0.999638	0.501267	protein_coding	0	0	0	0	0.00916468	0.0274941
GJA4	ENSG00000187513				protein_coding	0	0	0	0	0	0
AL122010.1	ENSG00000230163	3.65213	0.999638	0.464685	lncRNA	0	0.0115319	0.0345956	0	0	0
DLGAP3	ENSG00000116544	-1.97881	0.999638	0.402256	protein_coding	0	0.0376408	0.0691913	0	0.0787022	0.126131
AC114490.2	ENSG00000284773	1.53911	0.999638	0.388173	protein_coding	2.5147	3.23481	4.11072	1.39998	2.08546	2.50196
AC114490.1	ENSG00000271741	1.32416	0.999638	0.390818	protein_coding	8.23376	8.82759	9.54654	6.26448	6.66487	7.18654
TMEM35B	ENSG00000243749	-1.01502	0.999638	0.96372	protein_coding	12.1135	14.0042	15.5073	13.0047	14.2167	16.439
ZMYM6	ENSG00000163867	-1.02994	0.999638	0.914135	protein_coding	10.1019	12.0599	13.4577	9.75409	12.3805	15.5341
ZMYM1	ENSG00000197056	-1.01638	0.999638	0.9731	protein_coding	4.00489	7.01657	11.7971	4.15326	7.12508	13.0597
AL590434.1	ENSG00000284640	-1.02532	0.999638	0.991269	lncRNA	0	0	0	0	0	0
SFPQ	ENSG00000116560	-1.14855	0.999638	0.559438	protein_coding	112.17	120.364	127.796	128.284	138.232	157.843
ZMYM4	ENSG00000146463	-1.05938	0.999638	0.788857	protein_coding	80.677	84.1578	86.7624	84.7177	89.1554	94.685
ZMYM4-AS1	ENSG00000227409	-1.02532	0.999638	0.991209	lncRNA	0	0	0	0	0	0
KIAA0319L	ENSG00000142687	1.21271	0.999638	0.34821	protein_coding	78.0477	85.19	88.949	66.838	70.2571	75.7387
NCDN	ENSG00000020129	1.11271	0.999638	0.734809	protein_coding	27.2614	51.7918	77.4477	36.0172	46.5437	59.2813
TFAP2E-AS1	ENSG00000239636	-1.2784	0.999638	0.77749	lncRNA	0	0.0611455	0.139705	0.0466659	0.0710783	0.084087
TFAP2E	ENSG00000116819	2.00607	0.999638	0.306242	protein_coding	0.172978	0.222736	0.262386	0.0466659	0.0985724	0.164964
PSMB2	ENSG00000126067	-1.10801	0.999638	0.642478	protein_coding	107.054	112.885	117.539	117.974	125.094	134.024
C1orf216	ENSG00000142686	-1.04682	0.999638	0.884053	protein_coding	23.5942	32.1892	37.8136	27.2466	33.6964	38.4698
CLSPN	ENSG00000092853	-1.50495	0.999638	0.464781	protein_coding	0.743428	4.93105	12.4198	4.79296	7.4373	12.1524
AL354864.1	ENSG00000232335	-1.02532	0.999638	0.991209	lncRNA	0	0	0	0	0	0
AGO4	ENSG00000134698	1.0654	0.999638	0.832103	protein_coding	12.3872	14.9815	18.3011	12.8653	14.0611	16.1115
AGO1	ENSG00000092847	-1.05243	0.999638	0.813964	protein_coding	37.1557	41.836	44.7523	38.6566	44.0374	51.0829
AL139286.2	ENSG00000286899				lncRNA	0	0	0	0	0	0
AL139286.1	ENSG00000271914	-3.48926	0.999638	0.501267	lncRNA	0	0	0	0	0.00916468	0.0274941
AGO3	ENSG00000126070	1.08804	0.999638	0.70838	protein_coding	16.3455	20.8648	25.7391	15.472	19.1656	22.985
AL138787.2	ENSG00000271554				lncRNA	0	0	0	0	0	0
TEKT2	ENSG00000092850	1.55751	0.999638	0.478728	protein_coding	0.0874621	0.214105	0.415148	0.0466659	0.135766	0.192458
ADPRS	ENSG00000116863	1.01087	0.999638	0.967597	protein_coding	32.0701	40.6931	54.6638	34.56	40.2592	44.0059
COL8A2	ENSG00000171812	1.08597	0.999638	0.766915	protein_coding	36.2562	47.9706	59.7366	27.9889	44.1943	67.3855
TRAPPC3	ENSG00000054116	1.04447	0.999638	0.826315	protein_coding	68.4302	75.4651	81.9605	61.0093	72.349	79.5186
MAP7D1	ENSG00000116871	-1.04613	0.999638	0.839184	protein_coding	168.1	200.617	228.757	170.491	209.908	247.51
THRAP3	ENSG00000054118	1.01769	0.999638	0.942085	protein_coding	120.289	142.123	164.604	123.476	139.659	150.871
SH3D21	ENSG00000214193	1.48461	0.999638	0.250058	protein_coding	14.8686	18.6983	24.1823	11.4798	12.5918	14.1869
EVA1B	ENSG00000142694	-1.43595	0.999638	0.135208	protein_coding	38.2628	42.8088	49.3626	40.2513	61.4916	95.691
AL591845.1	ENSG00000286379	4.16314	0.999638	0.0499503	lncRNA	0.138383	0.331603	0.43731	0	0.0743874	0.168174
STK40	ENSG00000196182	-1.11998	0.999638	0.643075	protein_coding	27.7111	37.3911	49.7222	32.5805	41.8903	50.1579
LSM10	ENSG00000181817	-1.05127	0.999638	0.846684	protein_coding	26.9154	38.2574	48.1052	26.5593	40.2251	53.5634
OSCP1	ENSG00000116885	1.05747	0.999638	0.891155	protein_coding	6.24017	6.43091	6.71155	5.08726	6.09833	7.18654
MRPS15	ENSG00000116898	-1.07063	0.999638	0.784197	protein_coding	49.8523	57.0062	70.1321	46.0525	61.043	71.1376
CSF3R	ENSG00000119535	-1.65654	0.999638	0.489878	protein_coding	0	0.100237	0.207574	0.0466659	0.17296	0.252261
AL596257.1	ENSG00000284705	-1.02532	0.999638	0.991209	lncRNA	0	0	0	0	0	0
AC117945.2	ENSG00000284720				lncRNA	0	0	0	0	0	0
AC117945.1	ENSG00000234481				lncRNA	0	0	0	0	0	0
GRIK3	ENSG00000163873	-3.48926	0.999638	0.501267	protein_coding	0	0	0	0	0.00916468	0.0274941
AL031430.1	ENSG00000284650				lncRNA	0	0	0	0	0	0
AL353604.1	ENSG00000223944				lncRNA	0	0	0	0	0	0
LINC01137	ENSG00000233621	-1.07223	0.999638	0.881348	lncRNA	3.89206	5.0154	5.98504	4.94658	5.38345	5.75996
ZC3H12A	ENSG00000163874	1.3031	0.999638	0.42958	protein_coding	16.2242	34.1481	57.3941	16.5197	26.1951	41.2961
MEAF6	ENSG00000163875	1.00841	0.999638	0.974192	protein_coding	34.8332	38.395	41.1688	35.5127	38.0657	42.8632
SNIP1	ENSG00000163877	1.0919	0.999638	0.74942	protein_coding	16.7789	19.1056	22.609	15.5141	17.5	20.1597
DNALI1	ENSG00000163879	1.03776	0.999638	0.917717	protein_coding	7.63723	9.35737	10.5517	7.13988	8.96573	11.685
GNL2	ENSG00000134697	1.03876	0.999638	0.865782	protein_coding	56.1616	65.7813	76.1104	53.2691	63.3389	69.1121
AL513220.1	ENSG00000284748				lncRNA	0	0	0	0	0	0
RSPO1	ENSG00000169218	3.6525	0.999638	0.464645	protein_coding	0	0.0155228	0.0465685	0	0	0
C1orf109	ENSG00000116922	1.20289	0.999638	0.540988	protein_coding	9.41001	15.5979	23.1337	8.88058	12.9765	16.0064
CDCA8	ENSG00000134690	-1.24633	0.999638	0.704414	protein_coding	1.31193	8.26785	20.9304	5.8799	10.3114	18.2011
EPHA10	ENSG00000183317	-1.02532	0.999638	0.991209	protein_coding	0	0	0	0	0	0
MANEAL	ENSG00000185090	1.42963	0.999638	0.598746	protein_coding	0.0345956	0.496357	1.2682	0.274941	0.345301	0.466659
AL929472.3	ENSG00000233728	-1.02532	0.999638	0.991268	lncRNA	0	0	0	0	0	0
YRDC	ENSG00000196449	1.04824	0.999638	0.850476	protein_coding	13.272	15.0876	16.1805	13.7062	14.3973	14.8864
C1orf122	ENSG00000197982	-1.09306	0.999638	0.746264	protein_coding	30.1674	45.753	57.3258	29.8036	50.0174	66.723
MTF1	ENSG00000188786	1.21693	0.999638	0.426102	protein_coding	22.4526	28.2474	39.0518	22.3996	23.1947	23.8923
AL929472.2	ENSG00000230955	-2.24796	0.999638	0.424295	lncRNA	0	0.0155228	0.0465685	0.0274941	0.0387345	0.0466659
INPP5B	ENSG00000204084	-1.26418	0.999638	0.298409	protein_coding	16.9173	20.5841	23.1445	20.8405	26.0663	29.3995
SF3A3	ENSG00000183431	-1.03323	0.999638	0.901486	protein_coding	84.1712	90.5146	100.057	84.2418	93.5297	107.005
FHL3	ENSG00000183386	-1.26941	0.999638	0.329768	protein_coding	34.8536	39.8019	43.1062	45.6126	50.5524	54.152
UTP11	ENSG00000183520	-1.01384	0.999638	0.954969	protein_coding	35.9032	37.4942	38.5587	34.77	38.0272	43.6792
POU3F1	ENSG00000185668	6.1391	0.999638	0.0418345	protein_coding	0.043731	0.180896	0.325979	0	0.0295698	0.0466659
MIR3659HG	ENSG00000224592	-1.65069	0.999638	0.62882	lncRNA	0	0.0230638	0.0691913	0	0.0415086	0.0824822
LINC02786	ENSG00000284623				lncRNA	0	0	0	0	0	0
AL390839.1	ENSG00000286552				lncRNA	0	0	0	0	0	0
AL390839.2	ENSG00000287987	-1.02532	0.999638	0.991348	lncRNA	0	0	0	0	0	0
LINC01343	ENSG00000237290	-1.02532	0.999638	0.991209	lncRNA	0	0	0	0	0	0
LINC01685	ENSG00000238063				lncRNA	0	0	0	0	0	0
AL354702.1	ENSG00000284632				lncRNA	0	0	0	0	0	0
RRAGC	ENSG00000116954	1.10655	0.999638	0.627207	protein_coding	40.6499	47.3104	59.6492	37.7551	42.7699	50.1658
AL139260.2	ENSG00000273637	-1.02623	0.999638	0.991243	lncRNA	0	0	0	0	0	0
AL139260.1	ENSG00000228436	1.29356	0.999638	0.634207	lncRNA	0.484339	1.01976	1.35049	0.606656	0.777383	1.09313
MYCBP	ENSG00000214114	1.05916	0.999638	0.857447	protein_coding	10.8016	14.4771	19.8233	8.61892	13.6708	16.8539
AL139260.3	ENSG00000274944	1.01015	0.999638	0.990747	protein_coding	0.0345956	0.564679	1.39705	0	0.558892	1.30335
GJA9	ENSG00000131233				protein_coding	0	0	0	0	0	0
RHBDL2	ENSG00000158315	-2.14653	0.999638	0.177083	protein_coding	0.518934	1.4616	2.14282	0.632363	3.14575	5.27324
AKIRIN1	ENSG00000174574	1.00468	0.999638	0.983799	protein_coding	89.9703	99.6503	108.181	81.9007	99.1791	112.038
NDUFS5	ENSG00000168653	-1.01798	0.999638	0.938236	protein_coding	108.366	138.421	169.137	126.61	140.929	152.492
MACF1	ENSG00000127603	1.16319	0.999638	0.564354	protein_coding	352.384	452.871	613.984	337.847	389.35	437.463
AL442071.2	ENSG00000287422				lncRNA	0	0	0	0	0	0
AL442071.1	ENSG00000226438	-1.02532	0.999638	0.991209	lncRNA	0	0	0	0	0	0
BMP8A	ENSG00000183682	1.03489	0.999638	0.96129	protein_coding	0.043731	0.130337	0.207574	0	0.115361	0.219952
PABPC4	ENSG00000090621	-1.19626	0.999638	0.509252	protein_coding	135.407	164.809	204.342	126.28	197.17	234.496
PABPC4-AS1	ENSG00000228060	-1.02541	0.999638	0.991322	lncRNA	0	0	0	0	0	0
HEYL	ENSG00000163909	1.65816	0.999638	0.536494	protein_coding	0.174924	1.07843	2.59467	0	0.641528	1.92458
AL035404.2	ENSG00000225903				lncRNA	0	0	0	0	0	0
NT5C1A	ENSG00000116981	-1.02532	0.999638	0.991209	protein_coding	0	0	0	0	0	0
HPCAL4	ENSG00000116983	-1.02532	0.999638	0.991209	protein_coding	0	0	0	0	0	0
PPIE	ENSG00000084072	1.07401	0.999638	0.769634	protein_coding	35.1838	38.5032	42.4191	33.0204	35.8572	37.9653
BMP8B	ENSG00000116985	1.49147	0.999638	0.604731	protein_coding	0	0.141428	0.380552	0	0.0888728	0.219952
OXCT2	ENSG00000198754	1.01768	0.999638	0.979055	protein_coding	0.279411	0.685605	1.38383	0.279995	0.667997	1.42969
BMP8B-AS1	ENSG00000285905				lncRNA	0	0	0	0	0	0
AL033527.2	ENSG00000261798	-1.02532	0.999638	0.991209	lncRNA	0	0	0	0	0	0
AL033527.3	ENSG00000284719	-1.02584	0.999638	0.991246	lncRNA	0	0	0	0	0	0
LINC02811	ENSG00000284678				lncRNA	0	0	0	0	0	0
TRIT1	ENSG00000043514	-1.11136	0.999638	0.700949	protein_coding	15.9264	17.0328	19.1542	13.857	18.9826	25.8529
MYCL	ENSG00000116990	2.01329	0.999638	0.173599	protein_coding	0.977938	1.71474	2.88625	0.79332	0.847699	0.924957
MYCL-AS1	ENSG00000236546	-1.15358	0.999638	0.812796	lncRNA	0.325979	0.410435	0.524773	0.252261	0.485997	0.79332
MFSD2A	ENSG00000168389	1.00554	0.999638	0.989864	protein_coding	6.91913	7.99508	9.70829	5.19638	7.95645	12.3665
CAP1	ENSG00000131236	-1.0923	0.999638	0.735262	protein_coding	675.168	758.38	846.633	677.316	828.424	1108.27
PPT1	ENSG00000131238	1.03507	0.999638	0.867108	protein_coding	70.1787	73.0809	74.6489	58.1462	70.6149	80.5919
RLF	ENSG00000117000	1.26156	0.999638	0.343049	protein_coding	31.62	38.2005	48.4339	21.9047	30.2715	36.897
TMCO2	ENSG00000188800	-1.02532	0.999638	0.991209	protein_coding	0	0	0	0	0	0
AL050341.2	ENSG00000259943	-1.27157	0.999638	0.654713	lncRNA	0.918352	1.37856	2.00655	1.26131	1.75665	2.28201
ZMPSTE24	ENSG00000084073	-1.1094	0.999638	0.700813	protein_coding	38.6984	47.0508	54.3497	34.4757	52.1705	77.4232
COL9A2	ENSG00000049089	-2.07388	0.999638	0.152642	protein_coding	1.18074	1.85808	2.42156	1.64964	3.86691	6.26448
SMAP2	ENSG00000084070	-1.19687	0.999638	0.521808	protein_coding	31.4864	42.1352	56.0684	36.4571	50.4406	60.2923
AL031985.4	ENSG00000284677	-1.02532	0.999638	0.991209	lncRNA	0	0	0	0	0	0
ZFP69B	ENSG00000187801	1.01922	0.999638	0.965966	protein_coding	3.73633	4.29443	4.72295	2.901	4.19328	5.05891
AL031985.3	ENSG00000260920	1.19578	0.999638	0.692138	lncRNA	4.14459	4.83335	5.68504	2.14422	4.0182	5.66377
ZFP69	ENSG00000187815	-1.06415	0.999638	0.892912	protein_coding	2.92998	3.36991	4.01309	3.27939	3.60951	3.91993
AL603839.3	ENSG00000238287	-1.13163	0.999638	0.87151	lncRNA	0	0.106768	0.232842	0.0466659	0.113122	0.210218
EXO5	ENSG00000164002	1.28802	0.999638	0.494436	protein_coding	6.01964	8.27755	10.0581	5.47132	6.43174	7.97986
AL603839.1	ENSG00000227278	-1.02532	0.999638	0.991209	lncRNA	0	0	0	0	0	0
AL603839.2	ENSG00000238186				lncRNA	0	0	0	0	0	0
ZNF684	ENSG00000117010	1.085	0.999638	0.863443	protein_coding	1.53059	1.97825	2.32842	1.63331	1.8123	1.934
AL356379.2	ENSG00000286838	-1.02532	0.999638	0.99135	lncRNA	0	0	0	0	0	0
RIMS3	ENSG00000117016	-1.24935	0.999638	0.57651	protein_coding	2.73305	7.55969	10.5392	3.13432	9.44935	13.4539
AL031289.2	ENSG00000287743	-1.02532	0.999638	0.991209	lncRNA	0	0	0	0	0	0
AL031289.1	ENSG00000237899				lncRNA	0	0	0	0	0	0
NFYC-AS1	ENSG00000272145	2.00712	0.999638	0.332095	lncRNA	0.0931369	0.170077	0.242169	0.0420435	0.0817838	0.109976
NFYC	ENSG00000066136	-1.06931	0.999638	0.798789	protein_coding	20.446	29.6523	36.4717	24.8271	31.711	35.7461
KCNQ4	ENSG00000117013	1.02234	0.999638	0.97262	protein_coding	0.262386	0.492401	0.795699	0.439905	0.487458	0.55999
CITED4	ENSG00000179862	1.11287	0.999638	0.833662	protein_coding	2.05536	4.43426	8.40674	2.00663	3.97986	6.65356
AC119677.1	ENSG00000229528				lncRNA	0	0	0	0	0	0
AL391730.2	ENSG00000286668	-1.02532	0.999638	0.991209	lncRNA	0	0	0	0	0	0
CTPS1	ENSG00000171793	1.15899	0.999638	0.651458	protein_coding	51.365	102.524	164.502	47.1728	88.4592	125.153
SLFNL1-AS1	ENSG00000281207	1.77996	0.999638	0.421983	lncRNA	0.0931369	0.395921	0.657317	0	0.208014	0.577375
SLFNL1	ENSG00000171790	1.46305	0.999638	0.578075	protein_coding	0.0931369	0.16768	0.306117	0.0466659	0.103422	0.13747
SCMH1	ENSG00000010803	-1.3322	0.999638	0.221105	protein_coding	27.6419	33.1299	38.5121	33.7902	44.1587	54.8668
AC093151.7	ENSG00000287400				lncRNA	0	0	0	0	0	0
AC093151.2	ENSG00000235358	-5.95365	0.999638	0.315648	lncRNA	0	0	0	0	0.0231792	0.0420435
FOXO6	ENSG00000204060	1.17995	0.999638	0.835113	protein_coding	0.0345956	0.163923	0.325979	0.126131	0.134533	0.139998
FOXO6-AS1	ENSG00000229901	-1.02532	0.999638	0.991209	lncRNA	0	0	0	0	0	0
EDN2	ENSG00000127129	-1.22189	0.999638	0.842469	protein_coding	0	0.0345956	0.103787	0.0420435	0.0478992	0.0549881
HIVEP3	ENSG00000127124	-1.12752	0.999638	0.688507	protein_coding	9.62083	12.3808	17.0902	11.604	13.9617	17.5412
AL445933.2	ENSG00000230881				lncRNA	0	0	0	0	0	0
AC119676.1	ENSG00000284895				protein_coding	0	0	0	0	0	0
AL158216.1	ENSG00000287587				lncRNA	0	0	0	0	0	0
GUCA2B	ENSG00000044012				protein_coding	0	0	0	0	0	0
GUCA2A	ENSG00000197273	3.6525	0.999638	0.464645	protein_coding	0	0.0155228	0.0465685	0	0	0
FOXJ3	ENSG00000198815	1.11547	0.999638	0.632822	protein_coding	38.745	46.593	51.0779	38.4993	41.7463	47.3448
AC096540.1	ENSG00000227527				lncRNA	0	0	0	0	0	0
RIMKLA	ENSG00000177181	-1.0382	0.999638	0.961883	protein_coding	0	0.106832	0.276765	0	0.105661	0.274941
ZMYND12	ENSG00000066185	-1.47389	0.999638	0.490986	protein_coding	0.242169	0.411821	0.512253	0.549881	0.597271	0.653322
PPCS	ENSG00000127125	1.02405	0.999638	0.912484	protein_coding	28.3338	32.6502	36.5562	26.7517	31.9514	38.4527
CCDC30	ENSG00000186409	1.12092	0.999638	0.829544	protein_coding	0.622721	1.23286	1.67646	0.886651	1.08311	1.34539
PPIH	ENSG00000171960	1.03559	0.999638	0.901062	protein_coding	15.612	18.3899	19.8382	16.8539	17.7653	18.2889
AC098484.4	ENSG00000285728	-1.93706	0.999638	0.3747	lncRNA	0	0.0611455	0.139705	0.0824822	0.117744	0.186663
AC098484.2	ENSG00000234917	-1.74177	0.999638	0.497571	lncRNA	0	0.0601997	0.0931369	0.0274941	0.113429	0.186663
YBX1	ENSG00000065978	-1.1803	0.999638	0.535853	protein_coding	547.51	591.765	624.304	522.799	698.499	841.899
CLDN19	ENSG00000164007	1.8594	0.999638	0.559793	protein_coding	0	0.0230638	0.0691913	0	0.0140145	0.0420435
P3H1	ENSG00000117385	-1.03393	0.999638	0.895878	protein_coding	239.646	309.946	439.513	291.19	320.454	365.44
C1orf50	ENSG00000164008	-1.01186	0.999638	0.973709	protein_coding	5.59757	7.09584	9.22056	5.00392	7.2257	8.36666
AC098484.3	ENSG00000283580	-1.19683	0.999638	0.691682	protein_coding	3.58595	3.78681	3.90931	4.15326	4.52659	4.835
AC098484.1	ENSG00000228452	-1.02532	0.999638	0.991209	lncRNA	0	0	0	0	0	0
TMEM269	ENSG00000274386	3.15442	0.999638	0.197436	protein_coding	0.0465685	0.123004	0.218655	0	0.0274941	0.0824822
SVBP	ENSG00000177868	-1.30411	0.999638	0.429846	protein_coding	7.7404	9.92036	14.0637	8.24822	12.9477	18.4151
ERMAP	ENSG00000164010	1.10111	0.999638	0.727767	protein_coding	13.1809	17.2065	21.5146	15.1767	15.5936	16.4264
AL512353.1	ENSG00000228192	-1.358	0.999638	0.590258	lncRNA	0.372548	0.463598	0.568504	0.233329	0.619527	0.882914
ZNF691	ENSG00000164011	-1.05718	0.999638	0.876315	protein_coding	5.67368	7.13277	8.13398	6.35113	7.54725	8.45074
SLC2A1	ENSG00000117394	1.21502	0.999638	0.471762	protein_coding	225.578	306.451	418.227	156.612	252.22	317.391
SLC2A1-AS1	ENSG00000227533	-1.06352	0.999638	0.9091	lncRNA	0.787159	0.954277	1.21078	0.412411	1.04012	1.44664
AC099795.1	ENSG00000283973				lncRNA	0	0	0	0	0	0
FAM183A	ENSG00000186973	1.07329	0.999638	0.955311	protein_coding	0	0.0155228	0.0465685	0	0.00916468	0.0274941
EBNA1BP2	ENSG00000117395	-1.06162	0.999638	0.82439	protein_coding	47.593	53.8749	64.9406	46.3	57.2047	65.6122
CFAP57	ENSG00000243710	-1.11661	0.999638	0.85647	protein_coding	0.207574	0.341036	0.465685	0.192458	0.384798	0.588609
TMEM125	ENSG00000179178	1.30733	0.999638	0.761773	protein_coding	0.043731	0.0686864	0.0931369	0.0274941	0.0542898	0.0933317
C1orf210	ENSG00000253313	-1.02532	0.999638	0.991271	protein_coding	0	0	0	0	0	0
TIE1	ENSG00000066056	1.54042	0.999638	0.636059	protein_coding	0	1.26895	3.66714	0.126131	0.81911	2.14454
MPL	ENSG00000117400	1.21884	0.999638	0.736335	protein_coding	0.172978	0.343135	0.43731	0.126131	0.260907	0.329929
AL139289.2	ENSG00000287113	-3.48926	0.999638	0.501267	lncRNA	0	0	0	0	0.00916468	0.0274941
AL139289.1	ENSG00000234694	16.6664	0.999638	0.0986905	lncRNA	0	0.0752815	0.138383	0	0	0
CDC20	ENSG00000117399	-1.23878	0.999638	0.693081	protein_coding	1.61805	17.5905	46.4965	9.00651	21.7945	41.9559
ELOVL1	ENSG00000066322	-1.11991	0.999638	0.61576	protein_coding	73.6247	79.759	87.8119	80.1349	89.3477	107.378
MED8	ENSG00000159479	-1.32914	0.999638	0.225746	protein_coding	41.7194	49.6275	61.8429	47.9496	65.9834	76.7187
MED8-AS1	ENSG00000229431	-1.02547	0.999638	0.991323	lncRNA	0	0	0	0	0	0
SZT2	ENSG00000198198	1.1703	0.999638	0.553079	protein_coding	29.9944	40.8263	50.247	32.0128	34.8751	38.9323
SZT2-AS1	ENSG00000229372	1.85984	0.999638	0.559656	lncRNA	0	0.0261089	0.043731	0	0.00916468	0.0274941
HYI	ENSG00000178922	1.01419	0.999638	0.967741	protein_coding	14.9019	16.9538	20.6536	14.5169	16.7273	20.6854
HYI-AS1	ENSG00000229348	3.65243	0.999638	0.466033	lncRNA	0	0.014577	0.043731	0	0	0
PTPRF	ENSG00000142949	1.38128	0.999638	0.26543	protein_coding	129.553	208.374	308.662	132.017	150.856	179.949
KDM4A	ENSG00000066135	1.05151	0.999638	0.835612	protein_coding	48.5723	75.5948	97.6952	58.9198	71.8903	80.7786
AL451062.2	ENSG00000284989	-1.02756	0.999638	0.990991	protein_coding	0	0	0	0	0	0
KDM4A-AS1	ENSG00000236200	1.18849	0.999638	0.777426	lncRNA	0.186274	0.25334	0.311361	0.139998	0.203535	0.302435
ST3GAL3	ENSG00000126091	-1.13559	0.999638	0.627988	protein_coding	12.3759	15.028	17.713	13.9395	17.0899	19.9707
ST3GAL3-AS1	ENSG00000229444				lncRNA	0	0	0	0	0	0
ARTN	ENSG00000117407	1.55553	0.999638	0.555042	protein_coding	0.131193	0.15195	0.186274	0.0420435	0.0909485	0.13747
AL357079.1	ENSG00000237950	17.5561	0.999638	0.0945602	lncRNA	0	0.0893537	0.174924	0	0	0
AL357079.3	ENSG00000288573	-5.95274	0.999638	0.315694	lncRNA	0	0	0	0	0.0183294	0.0549881
IPO13	ENSG00000117408	1.02425	0.999638	0.923027	protein_coding	32.2777	39.5709	45.8739	34.2026	38.6321	44.7343
AL357079.2	ENSG00000285649	-1.307	0.999638	0.798572	lncRNA	0	0.0310456	0.0931369	0	0.0435843	0.084087
DPH2	ENSG00000132768	1.08914	0.999638	0.784355	protein_coding	13.2501	19.6462	27.2007	15.2042	18.0364	21.7785
ATP6V0B	ENSG00000117410	1.15792	0.999638	0.563563	protein_coding	70.8518	73.1261	74.3428	59.6071	63.1548	66.7651
B4GALT2	ENSG00000117411	-1.15958	0.999638	0.511621	protein_coding	75.6606	98.4055	116.701	77.4232	114.127	149.086
CCDC24	ENSG00000159214	1.33207	0.999638	0.580992	protein_coding	2.97522	3.2534	3.8046	1.9133	2.44036	3.15326
SLC6A9	ENSG00000196517	1.05779	0.999638	0.839479	protein_coding	23.0753	63.4962	107.666	42.5608	60.0258	69.5321
AL139220.2	ENSG00000230615	-1.35033	0.999638	0.53921	lncRNA	0.655966	1.2933	1.90931	1.29222	1.75691	2.43852
KLF17	ENSG00000171872	-1.67701	0.999638	0.537067	protein_coding	0	0.0230638	0.0691913	0.0420435	0.0478992	0.0549881
KLF18	ENSG00000283039				protein_coding	0	0	0	0	0	0
DMAP1	ENSG00000178028	-1.02054	0.999638	0.93329	protein_coding	13.9766	17.9974	21.5612	15.0942	18.3683	21.4842
ERI3	ENSG00000117419	-1.10347	0.999638	0.68904	protein_coding	38.5741	53.4321	62.0292	44.9528	58.9616	73.7863
ERI3-IT1	ENSG00000233602	6.32918	0.999638	0.272586	lncRNA	0	0.0261089	0.043731	0	0	0
RNF220	ENSG00000187147	-1.00755	0.999638	0.973929	protein_coding	37.1903	46.8256	59.6054	36.3471	47.2123	55.4974
TMEM53	ENSG00000126106	-1.06231	0.999638	0.89239	protein_coding	3.07901	4.54896	5.49508	3.05184	4.84008	6.89513
ARMH1	ENSG00000198520	1.7711	0.999638	0.351668	protein_coding	0.207574	0.532428	0.83089	0.164964	0.300939	0.504522
KIF2C	ENSG00000142945	-1.17529	0.999638	0.767267	protein_coding	1.2682	13.0519	34.907	8.67985	15.3455	27.6865
AL592166.1	ENSG00000225721	-3.85891	0.999638	0.240927	lncRNA	0	0.014577	0.043731	0	0.0746949	0.139998
RPS8	ENSG00000142937	-1.36391	0.999638	0.281454	protein_coding	657.934	891.872	1217.35	705.497	1216.45	1518.82
BEST4	ENSG00000142959	2.52442	0.999638	0.154954	protein_coding	0.262386	0.319423	0.419116	0.0420435	0.122059	0.186663
PLK3	ENSG00000173846	1.24063	0.999638	0.432517	protein_coding	29.1053	34.6493	39.9702	24.6396	27.9265	30.9861
TCTEX1D4	ENSG00000188396	2.64615	0.999638	0.35258	protein_coding	0	0.0425775	0.0931369	0	0.0155553	0.0466659
BTBD19	ENSG00000222009	1.28075	0.999638	0.510191	protein_coding	7.78402	14.2142	18.022	9.4265	11.0883	13.7482
PTCH2	ENSG00000117425	-1.47541	0.999638	0.506768	protein_coding	0.345956	0.568708	0.791664	0.466659	0.833134	1.34539
EIF2B3	ENSG00000070785	-1.083	0.999638	0.744684	protein_coding	24.4019	28.4388	34.4141	25.0746	30.826	37.006
HECTD3	ENSG00000126107	-1.10965	0.999638	0.687279	protein_coding	37.64	42.4695	48.6175	43.6792	47.1203	53.0589
UROD	ENSG00000126088	-1.1168	0.999638	0.672654	protein_coding	61.9954	82.0002	99.5168	71.2096	91.579	109.776
ZSWIM5	ENSG00000162415	1.41468	0.999638	0.618924	protein_coding	0.612235	1.3262	2.24872	0.084087	0.925079	2.36449
LINC01144	ENSG00000281912	1.03852	0.999638	0.965877	lncRNA	0.0465685	0.0938495	0.131193	0	0.0932517	0.252261
HPDL	ENSG00000186603	-2.29825	0.999638	0.117348	protein_coding	0.325979	0.415876	0.484339	0.672696	0.970537	1.16665
MUTYH	ENSG00000132781	-1.05845	0.999638	0.864081	protein_coding	5.9142	6.46867	6.95324	5.69324	6.86027	8.61892
AL451136.1	ENSG00000288208				protein_coding	0	0	0	0	0	0
TOE1	ENSG00000132773	-1.1872	0.999638	0.624269	protein_coding	5.84666	7.4072	8.8774	6.9285	8.8073	9.88022
TESK2	ENSG00000070759	1.28768	0.999638	0.603726	protein_coding	1.31193	2.50282	4.56662	1.30664	1.95407	2.43852
CCDC163	ENSG00000280670	-1.06008	0.999638	0.9139	protein_coding	1.04955	1.1952	1.41842	0.632363	1.29856	1.95997
MMACHC	ENSG00000132763	-1.04369	0.999638	0.905819	protein_coding	6.33331	7.20713	8.26517	7.04655	7.52487	8.32461
PRDX1	ENSG00000117450	-1.03369	0.999638	0.897396	protein_coding	267.809	321.31	366.354	296.083	332.149	383.733
AKR1A1	ENSG00000117448	-1.18811	0.999638	0.519635	protein_coding	55.0137	69.9226	97.0487	58.2324	83.0809	108.598
NASP	ENSG00000132780	-1.11249	0.999638	0.656376	protein_coding	35.2035	54.0459	81.5765	52.0919	60.1394	74.8938
CCDC17	ENSG00000159588	2.90804	0.999638	0.0979706	protein_coding	0.207574	0.263421	0.349848	0.0420435	0.094565	0.186663
GPBP1L1	ENSG00000159592	1.01715	0.999638	0.934981	protein_coding	85.36	91.7434	99.5756	80.4713	90.177	96.085
TMEM69	ENSG00000159596	-1.06893	0.999638	0.781237	protein_coding	17.1372	18.2123	20.0288	16.9913	19.5399	21.6996
IPP	ENSG00000197429	1.25077	0.999638	0.422697	protein_coding	10.4825	12.6487	13.819	9.50183	10.092	10.5465
AL604028.1	ENSG00000230896	-1.03062	0.999638	0.956021	lncRNA	0.306117	0.646242	0.934082	0.462479	0.658813	0.907304
MAST2	ENSG00000086015	1.15488	0.999638	0.485021	protein_coding	64.2787	74.9863	87.9869	53.7124	64.8533	73.9545
PIK3R3	ENSG00000117461	1.06184	0.999638	0.860598	protein_coding	13.1193	20.6852	34.7866	15.8664	19.4522	25.2945
P3R3URF-PIK3R3	ENSG00000278139				protein_coding	0	0	0	0	0	0
AL358075.1	ENSG00000226957				lncRNA	0	0	0	0	0	0
AL358075.2	ENSG00000227857	-3.48926	0.999638	0.501267	lncRNA	0	0	0	0	0.00916468	0.0274941
TSPAN1	ENSG00000117472	-1.06939	0.999638	0.912219	protein_coding	0.172978	0.285773	0.465685	0.109976	0.316801	0.420435
P3R3URF	ENSG00000250719				protein_coding	0	0	0	0	0	0
POMGNT1	ENSG00000085998	1.10109	0.999638	0.635318	protein_coding	84.6901	93.4027	99.4007	72.1719	84.8932	91.6518
LURAP1	ENSG00000171357	-1.68934	0.999638	0.318426	protein_coding	1.16421	1.29819	1.41842	1.70463	2.22427	2.77487
RAD54L	ENSG00000085999	-1.47645	0.999638	0.53248	protein_coding	0.262386	2.25012	5.74287	2.00663	3.33352	5.47132
LRRC41	ENSG00000132128	1.08607	0.999638	0.734289	protein_coding	105.344	126.706	148.248	102.553	116.666	133.488
UQCRH	ENSG00000173660	-1.10359	0.999638	0.679169	protein_coding	69.9697	97.173	116.794	88.3384	107.271	126.004
NSUN4	ENSG00000117481	1.07316	0.999638	0.764815	protein_coding	15.568	18.9543	24.5768	16.1447	17.6538	19.413
FAAH	ENSG00000117480	1.25736	0.999638	0.675137	protein_coding	0.345956	0.519302	0.699697	0.326661	0.395667	0.439905
LINC01398	ENSG00000224863				lncRNA	0	0	0	0	0	0
DMBX1	ENSG00000197587	-1.02532	0.999638	0.991209	protein_coding	0	0	0	0	0	0
TMEM275	ENSG00000282881				protein_coding	0	0	0	0	0	0
MKNK1-AS1	ENSG00000269956				lncRNA	0	0	0	0	0	0
KNCN	ENSG00000162456				protein_coding	0	0	0	0	0	0
MKNK1	ENSG00000079277	1.10279	0.999638	0.717998	protein_coding	12.1431	17.9226	21.6469	13.3346	16.25	18.2889
MOB3C	ENSG00000142961	-1.05635	0.999638	0.836495	protein_coding	11.5013	13.2568	15.0882	13.4721	14.0034	15.0516
ATPAF1	ENSG00000123472	-1.05806	0.999638	0.782408	protein_coding	31.5301	36.2843	41.5856	33.5427	38.5026	40.9924
TEX38	ENSG00000186118	-3.48926	0.999638	0.501267	protein_coding	0	0	0	0	0.00916468	0.0274941
EFCAB14-AS1	ENSG00000228237				lncRNA	0	0	0	0	0	0
EFCAB14	ENSG00000159658	-1.00776	0.999638	0.969104	protein_coding	69.2259	72.8231	75.9066	72.0205	73.3285	75.3062
CYP4B1	ENSG00000142973				protein_coding	0	0	0	0	0	0
CYP4A11	ENSG00000187048				protein_coding	0	0	0	0	0	0
CYP4X1	ENSG00000186377	6.32918	0.999638	0.272586	protein_coding	0	0.0261089	0.043731	0	0	0
CYP4Z1	ENSG00000186160				protein_coding	0	0	0	0	0	0
CYP4A22-AS1	ENSG00000225506	1.88468	0.999638	0.604656	lncRNA	0	0.0261089	0.043731	0	0.00916468	0.0274941
CYP4A22	ENSG00000162365				protein_coding	0	0	0	0	0	0
LINC00853	ENSG00000224805	2.40088	0.999638	0.295723	lncRNA	0	0.092696	0.139705	0.0274941	0.0387345	0.0466659
PDZK1IP1	ENSG00000162366	1.10581	0.999638	0.909403	protein_coding	0	0.242169	0.726508	0	0.215638	0.604869
TAL1	ENSG00000162367	-7.6593	0.999638	0.282829	protein_coding	0	0	0	0	0.0274941	0.0824822
AL135960.1	ENSG00000226252				lncRNA	0	0	0	0	0	0
STIL	ENSG00000123473	-1.04048	0.999638	0.932671	protein_coding	3.36729	8.01798	17.194	4.33048	8.3407	15.2317
CMPK1	ENSG00000162368	-1.06092	0.999638	0.820792	protein_coding	50.6843	78.0901	119.182	57.3894	82.8349	124.383
LINC01389	ENSG00000225762				lncRNA	0	0	0	0	0	0
FOXE3	ENSG00000186790	1.08996	0.999638	0.925199	protein_coding	0	0.0261089	0.043731	0	0.02472	0.0466659
FOXD2-AS1	ENSG00000237424	-1.05622	0.999638	0.927789	lncRNA	0.524773	0.584295	0.622721	0.466659	0.613217	0.742339
FOXD2	ENSG00000186564	-2.2695	0.999638	0.29624	protein_coding	0	0.0656413	0.103787	0.126131	0.159253	0.186663
LINC01738	ENSG00000227947	-1.02532	0.999638	0.991209	lncRNA	0	0	0	0	0	0
TRABD2B	ENSG00000269113	1.46275	0.999638	0.562851	protein_coding	0.0691913	0.171671	0.306117	0.0466659	0.113122	0.210218
AL691459.1	ENSG00000223814				lncRNA	0	0	0	0	0	0
AC096541.1	ENSG00000225028				lncRNA	0	0	0	0	0	0
LINC02794	ENSG00000226133				lncRNA	0	0	0	0	0	0
AL356289.1	ENSG00000231413				lncRNA	0	0	0	0	0	0
AL109659.1	ENSG00000223720				lncRNA	0	0	0	0	0	0
SLC5A9	ENSG00000117834				protein_coding	0	0	0	0	0	0
AL109659.2	ENSG00000272491	3.6525	0.999638	0.464645	lncRNA	0	0.0155228	0.0465685	0	0	0
SPATA6	ENSG00000132122	-1.12824	0.999638	0.789279	protein_coding	2.62386	4.16246	5.81207	3.03328	4.67676	6.70855
AGBL4	ENSG00000186094				protein_coding	0	0	0	0	0	0
AL391844.1	ENSG00000287661				lncRNA	0	0	0	0	0	0
BEND5	ENSG00000162373	1.29657	0.999638	0.817727	protein_coding	0	0.657317	1.97195	0	0.504058	1.51217
AL645507.1	ENSG00000286597				lncRNA	0	0	0	0	0	0
AC099788.1	ENSG00000229846				lncRNA	0	0	0	0	0	0
AGBL4-AS1	ENSG00000230114				lncRNA	0	0	0	0	0	0
AGBL4-IT1	ENSG00000225623				lncRNA	0	0	0	0	0	0
ELAVL4	ENSG00000162374				protein_coding	0	0	0	0	0	0
ELAVL4-AS1	ENSG00000237337				lncRNA	0	0	0	0	0	0
AL592182.1	ENSG00000233407				lncRNA	0	0	0	0	0	0
LINC02808	ENSG00000284696				lncRNA	0	0	0	0	0	0
AL592182.2	ENSG00000284645				lncRNA	0	0	0	0	0	0
DMRTA2	ENSG00000142700	-1.02532	0.999638	0.991209	protein_coding	0	0	0	0	0	0
AL049637.1	ENSG00000284700				lncRNA	0	0	0	0	0	0
FAF1	ENSG00000185104	-1.1288	0.999638	0.607025	protein_coding	32.842	37.3112	41.9299	38.4092	42.1423	46.8992
FAF1-AS1	ENSG00000225767				lncRNA	0	0	0	0	0	0
CDKN2C	ENSG00000123080	-1.65066	0.999638	0.377892	protein_coding	0.481042	4.02348	9.16784	4.1066	6.656	8.7981
C1orf185	ENSG00000204006	-1.02532	0.999638	0.991209	protein_coding	0	0	0	0	0	0
LINC01562	ENSG00000203356	-8.28463	0.999638	0.246139	lncRNA	0	0	0	0	0.0338847	0.0549881
RNF11	ENSG00000123091	-1.15531	0.999638	0.542255	protein_coding	77.3968	86.829	92.7855	85.4452	100.292	121.084
AL162430.2	ENSG00000236434				lncRNA	0	0	0	0	0	0
TTC39A	ENSG00000085831	1.27373	0.999638	0.663293	protein_coding	0.232842	0.653758	1.07246	0.336348	0.508725	0.769833
TTC39A-AS1	ENSG00000261664	-1.02532	0.999638	0.991209	lncRNA	0	0	0	0	0	0
EPS15	ENSG00000085832	-1.19114	0.999638	0.473839	protein_coding	54.7303	57.9766	61.9669	62.1823	69.0648	79.6586
AC104170.1	ENSG00000238140				lncRNA	0	0	0	0	0	0
EPS15-AS1	ENSG00000227070	-1.02532	0.999638	0.991209	lncRNA	0	0	0	0	0	0
OSBPL9	ENSG00000117859	-1.09317	0.999638	0.683638	protein_coding	92.8847	104.44	111.112	103.295	114.259	134.164
NRDC	ENSG00000078618	1.01515	0.999638	0.946291	protein_coding	170.639	178.414	188.789	159.63	175.893	207.99
AL050343.2	ENSG00000266993	1.36264	0.999638	0.730479	lncRNA	0	0.0847141	0.207574	0.0274941	0.0683043	0.0933317
AL050343.3	ENSG00000272175	-3.4899	0.999638	0.501197	lncRNA	0	0	0	0	0.0155553	0.0466659
RAB3B	ENSG00000169213	-1.0478	0.999638	0.893872	protein_coding	44.4263	73.9407	98.2862	68.9093	77.4835	91.2318
TXNDC12	ENSG00000117862	1.07199	0.999638	0.747522	protein_coding	89.0146	93.229	98.0013	76.7634	87.0298	104.065
AL445685.3	ENSG00000285839	1.60323	0.999638	0.636085	protein_coding	0	0.245215	0.691913	0	0.15416	0.462479
KTI12	ENSG00000198841	-1.10463	0.999638	0.740055	protein_coding	8.92567	10.5424	11.8511	9.37547	11.6526	13.496
AL445685.1	ENSG00000223390	1.86967	0.999638	0.610654	lncRNA	0	0.0310456	0.0931369	0	0.0140145	0.0420435
TXNDC12-AS1	ENSG00000228369	3.65213	0.999638	0.464685	lncRNA	0	0.0115319	0.0345956	0	0	0
BTF3L4	ENSG00000134717	-1.09905	0.999638	0.682725	protein_coding	78.7596	82.0891	87.5961	87.3244	90.2214	93.9747
ZFYVE9	ENSG00000157077	1.0916	0.999638	0.705407	protein_coding	31.9664	42.6375	54.314	34.2301	39.0666	45.1726
CC2D1B	ENSG00000154222	-1.10126	0.999638	0.674173	protein_coding	24.0786	27.6591	30.3056	29.2128	30.432	32.4996
AL513218.1	ENSG00000272100	3.6525	0.999638	0.464645	lncRNA	0	0.0155228	0.0465685	0	0	0
AL513218.2	ENSG00000287078	-8.41705	0.999638	0.231606	lncRNA	0	0	0	0	0.0323439	0.0549881
ORC1	ENSG00000085840	1.01261	0.999638	0.983576	protein_coding	0.874621	2.23996	4.7742	1.21331	2.20981	3.98664
PRPF38A	ENSG00000134748	-1.06652	0.999638	0.783948	protein_coding	24.4019	27.1952	29.4755	26.0249	28.9844	32.4155
TUT4	ENSG00000134744	1.09241	0.999638	0.690188	protein_coding	29.1295	34.125	39.5766	27.4965	31.1916	33.5528
AL591167.1	ENSG00000272371				lncRNA	0	0	0	0	0	0
GPX7	ENSG00000116157	-1.06389	0.999638	0.791164	protein_coding	18.2665	27.6359	35.9974	25.487	29.3779	33.5528
SHISAL2A	ENSG00000182183	11.6818	0.999638	0.142863	protein_coding	0	0.0491726	0.103787	0	0	0
COA7	ENSG00000162377	-1.04038	0.999638	0.883994	protein_coding	14.7723	22.0242	32.5796	19.8782	22.9116	24.6396
ZYG11B	ENSG00000162378	1.03819	0.999638	0.875828	protein_coding	27.1494	35.5122	42.1721	27.8748	34.1923	42.1759
ZYG11A	ENSG00000203995	-1.00696	0.999638	0.992408	protein_coding	0.043731	0.445247	1.24544	0.186663	0.448743	0.907304
AC099677.3	ENSG00000242391				lncRNA	0	0	0	0	0	0
ECHDC2	ENSG00000121310	1.31057	0.999638	0.344511	protein_coding	12.8529	14.8458	15.8744	8.58652	11.3028	13.0872
SCP2	ENSG00000116171	-1.10781	0.999638	0.628193	protein_coding	50.9467	65.8754	82.1933	69.0651	72.9733	76.7294
PODN	ENSG00000174348	-1.66648	0.999638	0.328184	protein_coding	3.1828	7.70237	11.9215	4.86645	12.8342	25.9829
AL445183.1	ENSG00000232993				lncRNA	0	0	0	0	0	0
SLC1A7	ENSG00000162383	-4.87886	0.999638	0.105836	protein_coding	0	0.0115319	0.0345956	0.0420435	0.0753932	0.13747
AL445183.2	ENSG00000235563	-8.41705	0.999638	0.221768	lncRNA	0	0	0	0	0.0323439	0.0549881
CPT2	ENSG00000157184	1.01735	0.999638	0.95031	protein_coding	15.8448	17.6496	19.5478	15.3997	17.3262	18.6685
AL606760.2	ENSG00000236723	-1.04686	0.999638	0.94607	lncRNA	0.138383	0.210258	0.306117	0	0.213462	0.420435
CZIB	ENSG00000162384	-1.34186	0.999638	0.240829	protein_coding	21.7781	26.9485	35.4386	26.3393	36.1744	44.9445
AL606760.3	ENSG00000259818	-1.02532	0.999638	0.991209	lncRNA	0	0	0	0	0	0
MAGOH	ENSG00000162385	-1.10598	0.999638	0.685031	protein_coding	16.1127	18.3917	20.8266	18.3935	20.3691	22.7876
AL606760.1	ENSG00000226754	-1.13999	0.999638	0.81011	lncRNA	0.242169	0.656403	1.07107	0.467399	0.744114	0.924957
LRP8	ENSG00000157193	1.1321	0.999638	0.76492	protein_coding	3.45475	5.51145	9.16784	2.52261	4.85471	8.02826
AL355483.3	ENSG00000234578				lncRNA	0	0	0	0	0	0
AL355483.1	ENSG00000228838				lncRNA	0	0	0	0	0	0
AL355483.2	ENSG00000232762				lncRNA	0	0	0	0	0	0
LINC01771	ENSG00000225675	-8.41576	0.999638	0.222018	lncRNA	0	0	0	0	0.0274941	0.0824822
AC119428.2	ENSG00000285954				lncRNA	0	0	0	0	0	0
AC119428.1	ENSG00000226938				lncRNA	0	0	0	0	0	0
LINC02812	ENSG00000230138				lncRNA	0	0	0	0	0	0
DMRTB1	ENSG00000143006				protein_coding	0	0	0	0	0	0
GLIS1	ENSG00000174332	-1.13659	0.999638	0.64218	protein_coding	13.8774	15.06	16.5303	14.8193	17.1349	21.6524
NDC1	ENSG00000058804	-1.03153	0.999638	0.908323	protein_coding	16.7646	24.1236	35.1838	14.2527	24.874	36.4296
YIPF1	ENSG00000058799	1.1166	0.999638	0.646681	protein_coding	28.1954	31.7063	35.8157	24.4147	28.4194	33.5994
DIO1	ENSG00000211452				protein_coding	0	0	0	0	0	0
HSPB11	ENSG00000081870	-1.13827	0.999638	0.641136	protein_coding	9.05233	15.6565	20.8266	15.8504	17.8604	20.2997
LRRC42	ENSG00000116212	-1.06341	0.999638	0.786879	protein_coding	46.615	47.7366	48.5415	42.8632	50.8653	62.8123
LDLRAD1	ENSG00000203985	-1.02532	0.999638	0.991209	protein_coding	0	0	0	0	0	0
TMEM59	ENSG00000116209	1.21718	0.999638	0.393847	protein_coding	264.223	338.62	408.173	264.58	278.192	290.355
TCEANC2	ENSG00000116205	1.08566	0.999638	0.775215	protein_coding	9.27163	12.5631	14.9485	9.62292	11.5702	13.3278
AL357673.1	ENSG00000256407	-2.38133	0.999638	0.406249	protein_coding	0	0.0270547	0.0465685	0	0.0695376	0.126131
CDCP2	ENSG00000157211				protein_coding	0	0	0	0	0	0
AL357673.2	ENSG00000280425	-1.58981	0.999638	0.684028	lncRNA	0	0.0155228	0.0465685	0	0.02472	0.0466659
CYB5RL	ENSG00000215883	-1.1645	0.999638	0.639656	protein_coding	4.18607	5.25554	6.69085	5.66377	6.10562	6.34656
MRPL37	ENSG00000116221	-1.03364	0.999638	0.894057	protein_coding	69.7102	81.6445	89.2113	70.6597	84.3998	92.3984
SSBP3	ENSG00000157216	-1.10359	0.999638	0.669845	protein_coding	37.9586	60.1497	80.0889	56.699	66.3856	75.6086
SSBP3-AS1	ENSG00000198711	5.9367	0.999638	0.342344	lncRNA	0	0.0230638	0.0691913	0	0	0
AL161644.1	ENSG00000225632				lncRNA	0	0	0	0	0	0
AL035415.1	ENSG00000232245				lncRNA	0	0	0	0	0	0
AC099796.2	ENSG00000287582				lncRNA	0	0	0	0	0	0
LINC02784	ENSG00000235741				lncRNA	0	0	0	0	0	0
ACOT11	ENSG00000162390	-1.39027	0.999638	0.574545	protein_coding	0.419116	0.706713	1.17625	0.839986	0.991025	1.29222
FAM151A	ENSG00000162391	3.6525	0.999638	0.464645	protein_coding	0	0.0155228	0.0465685	0	0	0
AL590093.1	ENSG00000230728				lncRNA	0	0	0	0	0	0
MROH7	ENSG00000184313	1.35257	0.999638	0.704088	protein_coding	0	0.0667948	0.131193	0	0.0591396	0.0933317
MROH7-TTC4	ENSG00000271723	-10.2589	0.999638	0.211255	protein_coding	0	0	0	0	0.0415086	0.0824822
TTC4	ENSG00000243725	1.12284	0.999638	0.618415	protein_coding	21.4493	26.628	33.1481	19.9882	23.7676	28.2328
PARS2	ENSG00000162396	1.16175	0.999638	0.657739	protein_coding	5.22394	7.85614	10.1019	4.86645	6.77683	7.90418
TTC22	ENSG00000006555	-3.44942	0.999638	0.522968	protein_coding	0	0	0	0	0.00916468	0.0274941
AC096536.1	ENSG00000237453				lncRNA	0	0	0	0	0	0
LEXM	ENSG00000162398	-1.02532	0.999638	0.991209	protein_coding	0	0	0	0	0	0
DHCR24	ENSG00000116133	-1.21273	0.999638	0.528916	protein_coding	22.2154	37.9026	49.022	25.5624	45.9646	59.5521
AC096536.3	ENSG00000287724				lncRNA	0	0	0	0	0	0
AC096536.2	ENSG00000242396	1.86002	0.999638	0.568241	lncRNA	0	0.0300998	0.0465685	0	0.00916468	0.0274941
DHCR24-DT	ENSG00000233203	-3.4898	0.999638	0.501208	lncRNA	0	0	0	0	0.0140145	0.0420435
AL590440.2	ENSG00000284601				lncRNA	0	0	0	0	0	0
TMEM61	ENSG00000143001	-8.41884	0.999638	0.239369	protein_coding	0	0	0	0	0.0402753	0.0933317
AL590440.1	ENSG00000233271				lncRNA	0	0	0	0	0	0
BSND	ENSG00000162399	3.65243	0.999638	0.464653	protein_coding	0	0.014577	0.043731	0	0	0
PCSK9	ENSG00000169174	-1.09731	0.999638	0.907816	protein_coding	0.043731	0.354315	0.55353	0	0.380602	1.09976
USP24	ENSG00000162402	1.20481	0.999638	0.434299	protein_coding	40.2352	53.7064	68.2642	39.8152	44.5496	49.8742
MIR4422HG	ENSG00000231090				lncRNA	0	0	0	0	0	0
AL603840.1	ENSG00000234810	-5.95274	0.999638	0.315694	lncRNA	0	0	0	0	0.0183294	0.0549881
LINC01755	ENSG00000233079	-3.48926	0.999638	0.501267	lncRNA	0	0	0	0	0.00916468	0.0274941
LINC01753	ENSG00000230250				lncRNA	0	0	0	0	0	0
AL353681.1	ENSG00000235612				lncRNA	0	0	0	0	0	0
AC119674.1	ENSG00000260971	-6.02581	0.999638	0.322778	lncRNA	0	0	0	0	0.0311106	0.0933317
AC119674.2	ENSG00000284686	-1.26208	0.999638	0.778746	protein_coding	0	0.0656413	0.103787	0	0.0884019	0.210218
LINC01767	ENSG00000223956				lncRNA	0	0	0	0	0	0
PLPP3	ENSG00000162407	-1.19544	0.999638	0.648019	protein_coding	20.446	43.2015	78.3282	27.4666	51.6442	73.6602
PRKAA2	ENSG00000162409	1.1625	0.999638	0.802507	protein_coding	1.31193	2.76007	5.43151	1.02665	2.36647	4.81146
FYB2	ENSG00000187889				protein_coding	0	0	0	0	0	0
AL360295.1	ENSG00000229913				lncRNA	0	0	0	0	0	0
C8A	ENSG00000157131				protein_coding	0	0	0	0	0	0
C8B	ENSG00000021852				protein_coding	0	0	0	0	0	0
AL161740.1	ENSG00000236341				lncRNA	0	0	0	0	0	0
DAB1	ENSG00000173406				protein_coding	0	0	0	0	0	0
AL390243.1	ENSG00000227935				lncRNA	0	0	0	0	0	0
DAB1-AS1	ENSG00000226759	-3.48926	0.999638	0.501267	lncRNA	0	0	0	0	0.00916468	0.0274941
AL445193.2	ENSG00000235038				lncRNA	0	0	0	0	0	0
OMA1	ENSG00000162600	-1.03143	0.999638	0.935644	protein_coding	6.22721	7.15087	8.00978	6.05426	7.37474	8.86651
AL035411.3	ENSG00000286918	-1.02532	0.999638	0.991209	lncRNA	0	0	0	0	0	0
TACSTD2	ENSG00000184292	1.62968	0.999638	0.41198	protein_coding	1.07107	2.92663	5.91585	0.882914	1.79885	2.28663
MYSM1	ENSG00000162601	1.10351	0.999638	0.686768	protein_coding	16.8578	20.9562	25.151	13.1176	18.9444	26.4493
AL136985.3	ENSG00000283445	1.55116	0.999638	0.603229	lncRNA	0	0.0376408	0.0691913	0	0.0183294	0.0549881
JUN	ENSG00000177606	-1.09157	0.999638	0.739714	protein_coding	170.66	215.608	269.864	169.308	235.357	343.285
LINC01135	ENSG00000234807	-1.11634	0.999638	0.857244	lncRNA	0.172978	0.24015	0.372548	0.192458	0.269601	0.336348
AL136985.2	ENSG00000272226	-8.41859	0.999638	0.221938	lncRNA	0	0	0	0.0274941	0.0387345	0.0466659
AL136985.1	ENSG00000231740				lncRNA	0	0	0	0	0	0
LINC02777	ENSG00000232453	-1.16398	0.999638	0.768591	lncRNA	0.699697	1.4232	1.90931	1.44664	1.6579	1.84991
LINC01358	ENSG00000237352	-1.89604	0.999638	0.201227	lncRNA	0.568504	1.81944	2.46813	2.47329	3.47171	4.835
AL592431.2	ENSG00000241042				lncRNA	0	0	0	0	0	0
AL592431.1	ENSG00000235215				lncRNA	0	0	0	0	0	0
HSD52	ENSG00000224609	-3.31506	0.999638	0.136768	lncRNA	0	0.0425775	0.0931369	0.0549881	0.166178	0.233329
AC093424.1	ENSG00000270457	-1.02532	0.999638	0.991209	lncRNA	0	0	0	0	0	0
FGGY	ENSG00000172456	-1.11501	0.999638	0.759344	protein_coding	5.08556	6.86535	8.38232	5.00392	7.67879	9.58592
AL035416.1	ENSG00000226883				lncRNA	0	0	0	0	0	0
HOOK1	ENSG00000134709	2.80604	0.999638	0.32368	protein_coding	0	0.0953001	0.242169	0	0.0274941	0.0824822
CYP2J2	ENSG00000134716	-3.34402	0.999638	0.050838	protein_coding	0.043731	0.0877592	0.172978	0.274941	0.340679	0.420435
C1orf87	ENSG00000162598				protein_coding	0	0	0	0	0	0
LINC02778	ENSG00000238242				lncRNA	0	0	0	0	0	0
LINC01748	ENSG00000226476	-1.58968	0.999638	0.684157	lncRNA	0	0.0115319	0.0345956	0	0.0183294	0.0549881
AC099792.1	ENSG00000231252	-1.02532	0.999638	0.991209	lncRNA	0	0	0	0	0	0
NFIA	ENSG00000162599	-1.123	0.999638	0.666994	protein_coding	8.3089	9.14213	10.7107	10.0353	10.2179	10.3598
NFIA-AS2	ENSG00000237928	1.57875	0.999638	0.60995	lncRNA	0	0.0691913	0.207574	0	0.0415086	0.0824822
NFIA-AS1	ENSG00000237853				lncRNA	0	0	0	0	0	0
AC099791.3	ENSG00000284808				lncRNA	0	0	0	0	0	0
AC099791.4	ENSG00000287224				lncRNA	0	0	0	0	0	0
TM2D1	ENSG00000162604	1.13753	0.999638	0.58707	protein_coding	24.6206	27.7302	29.3717	21.5828	24.4099	27.7662
AC099791.2	ENSG00000271200	2.64631	0.999638	0.331791	lncRNA	0	0.0446769	0.0874621	0	0.0155553	0.0466659
PATJ	ENSG00000132849	1.20951	0.999638	0.513576	protein_coding	8.16457	11.856	16.1805	5.58129	9.84259	12.9731
L1TD1	ENSG00000240563	1.10232	0.999638	0.89338	protein_coding	0.481042	1.47807	2.97522	0.588609	1.33768	2.58444
KANK4	ENSG00000132854	-1.02989	0.999638	0.96168	protein_coding	1.44312	10.5006	15.321	1.63331	10.7995	27.1916
USP1	ENSG00000162607	-1.10758	0.999638	0.690835	protein_coding	17.5097	26.5638	36.1178	19.1718	29.4187	39.5914
DOCK7	ENSG00000116641	-1.05729	0.999638	0.817359	protein_coding	120.007	134.439	149.735	119.53	142.173	185.357
ANGPTL3	ENSG00000132855	-3.4898	0.999638	0.501208	protein_coding	0	0	0	0	0.0140145	0.0420435
AC103923.1	ENSG00000235545	-1.40328	0.999638	0.675824	lncRNA	0	0.0747767	0.131193	0.0824822	0.102189	0.139998
ATG4C	ENSG00000125703	1.03653	0.999638	0.898531	protein_coding	7.63723	10.2018	14.7031	6.68492	9.84789	12.5923
AC099794.1	ENSG00000234318	1.85953	0.999638	0.566109	lncRNA	0	0.0270547	0.0465685	0	0.0155553	0.0466659
LINC01739	ENSG00000229537				lncRNA	0	0	0	0	0	0
AL162400.3	ENSG00000286455				lncRNA	0	0	0	0	0	0
AL162400.1	ENSG00000227485				lncRNA	0	0	0	0	0	0
AL162400.2	ENSG00000229225				lncRNA	0	0	0	0	0	0
AC096543.1	ENSG00000203605				lncRNA	0	0	0	0	0	0
LINC00466	ENSG00000224209				lncRNA	0	0	0	0	0	0
AC096543.2	ENSG00000228734				lncRNA	0	0	0	0	0	0
FOXD3-AS1	ENSG00000230798	-1.02532	0.999638	0.991209	lncRNA	0	0	0	0	0	0
FOXD3	ENSG00000187140	-1.02608	0.999638	0.991132	protein_coding	0	0	0	0	0	0
ALG6	ENSG00000088035	1.10994	0.999638	0.811578	protein_coding	3.67891	4.77237	6.74615	2.06013	4.29007	6.98349
ITGB3BP	ENSG00000142856	1.14686	0.999638	0.772236	protein_coding	2.84252	7.79779	15.568	4.96113	6.79878	10.2553
BX004807.1	ENSG00000286429				lncRNA	0	0	0	0	0	0
EFCAB7	ENSG00000203965	-1.17324	0.999638	0.714422	protein_coding	3.1049	4.23854	5.46611	4.66683	4.98712	5.58129
DLEU2L	ENSG00000116652	1.23391	0.999638	0.768288	lncRNA	0	0.127292	0.242169	0.0420435	0.0937226	0.192458
PGM1	ENSG00000079739	1.06066	0.999638	0.822526	protein_coding	99.2895	119.881	135.328	82.4547	113.043	155.771
ROR1	ENSG00000185483	1.04289	0.999638	0.902623	protein_coding	15.5334	43.0092	70.2321	23.8923	41.2427	52.0324
ROR1-AS1	ENSG00000223949	11.1233	0.999638	0.006587	lncRNA	0.218655	0.52351	1.07246	0	0.0366587	0.109976
AL445205.1	ENSG00000284928	1.0899	0.999638	0.925115	lncRNA	0	0.0300998	0.0465685	0	0.0295698	0.0466659
UBE2U	ENSG00000177414				protein_coding	0	0	0	0	0	0
CACHD1	ENSG00000158966	1.09424	0.999638	0.76541	protein_coding	10.5245	12.0928	12.9881	9.41774	11.0775	12.4598
RAVER2	ENSG00000162437	1.01632	0.999638	0.962172	protein_coding	4.84339	6.14952	7.78413	4.45661	6.07681	9.09984
JAK1	ENSG00000162434	1.06857	0.999638	0.777859	protein_coding	179.551	198.677	229.413	164.497	185.964	210.463
LINC01359	ENSG00000226891	-3.4898	0.999638	0.501208	lncRNA	0	0	0	0	0.0140145	0.0420435
AL357078.2	ENSG00000272506				lncRNA	0	0	0	0	0	0
AK4	ENSG00000162433	1.55655	0.999638	0.177028	protein_coding	77.6762	93.1623	114.007	34.8961	59.8521	83.0186
DNAJC6	ENSG00000116675	1.22518	0.999638	0.563865	protein_coding	4.01309	8.7086	13.0319	3.51924	7.11785	10.2665
AL139294.1	ENSG00000229294				lncRNA	0	0	0	0	0	0
LEPROT	ENSG00000213625	-1.00757	0.999638	0.977298	protein_coding	131.567	146.449	170.813	127.16	147.562	165.43
LEPR	ENSG00000116678	-1.09971	0.999638	0.778346	protein_coding	16.2242	30.8853	41.2726	24.3129	33.9605	44.018
AC119800.1	ENSG00000237852	-1.46943	0.999638	0.57569	lncRNA	0.043731	0.0842092	0.139705	0.084087	0.126909	0.186663
AL513493.1	ENSG00000285079				lncRNA	0	0	0	0	0	0
PDE4B	ENSG00000184588	1.17832	0.999638	0.665278	protein_coding	3.93579	13.5114	19.0931	8.11986	11.452	17.9536
PDE4B-AS1	ENSG00000227466				lncRNA	0	0	0	0	0	0
SGIP1	ENSG00000118473	1.02526	0.999638	0.942827	protein_coding	12.4633	25.6321	40.8228	12.8798	24.9903	39.2615
AL139147.1	ENSG00000248458	1.12754	0.999638	0.891554	lncRNA	0	0.084417	0.218655	0.0420435	0.0726191	0.0933317
TCTEX1D1	ENSG00000152760	-1.22933	0.999638	0.711291	protein_coding	0.743428	1.51008	2.11033	1.51357	1.85991	2.19952
INSL5	ENSG00000172410	6.32995	0.999638	0.272551	protein_coding	0	0.0310456	0.0931369	0	0	0
DNAI4	ENSG00000152763	1.30926	0.999638	0.585055	protein_coding	1.97195	4.57258	6.29727	2.88688	3.4882	3.91993
AL592161.1	ENSG00000231080				lncRNA	0	0	0	0	0	0
MIER1	ENSG00000198160	-1.1078	0.999638	0.674563	protein_coding	29.3381	34.6319	38.4357	30.6918	38.3411	47.3723
SLC35D1	ENSG00000116704	-1.09302	0.999638	0.732136	protein_coding	23.9646	36.0176	52.6545	26.9919	39.3743	50.6715
C1orf141	ENSG00000203963	6.32995	0.999638	0.272551	protein_coding	0	0.0310456	0.0931369	0	0	0
AL133320.2	ENSG00000275678				lncRNA	0	0	0	0	0	0
IL23R	ENSG00000162594				protein_coding	0	0	0	0	0	0
IL12RB2	ENSG00000081985	3.65243	0.999638	0.464653	protein_coding	0	0.014577	0.043731	0	0	0
SERBP1	ENSG00000142864	-1.19068	0.999638	0.439501	protein_coding	209.698	234.415	253.072	253.943	279.226	311.215
LINC01702	ENSG00000235200				lncRNA	0	0	0	0	0	0
GADD45A	ENSG00000116717	1.20068	0.999638	0.530062	protein_coding	54.1768	91.344	159.968	51.3864	76.0857	90.3451
GNG12	ENSG00000172380	-1.15184	0.999638	0.616967	protein_coding	188.789	226.475	276.834	220.77	260.859	322.038
GNG12-AS1	ENSG00000232284	-1.41231	0.999638	0.609006	lncRNA	0.0874621	0.117859	0.172978	0.0549881	0.191126	0.378392
DIRAS3	ENSG00000162595	-1.35095	0.999638	0.588347	protein_coding	1.2682	7.55995	14.4264	1.86663	10.204	25.1296
WLS	ENSG00000116729	-1.20067	0.999638	0.468076	protein_coding	208.029	270.057	364.817	272.686	324.25	377.088
RPE65	ENSG00000116745	-9.04774	0.999638	0.219046	protein_coding	0	0	0	0	0.0466659	0.139998
DEPDC1	ENSG00000024526	-1.09595	0.999638	0.886893	protein_coding	0.43731	9.37612	26.1543	3.40552	10.2751	23.9198
AL138789.1	ENSG00000233589	-3.4899	0.999638	0.501197	lncRNA	0	0	0	0	0.0155553	0.0466659
DEPDC1-AS1	ENSG00000234264	1.8594	0.999638	0.560731	lncRNA	0	0.0230638	0.0691913	0	0.0140145	0.0420435
AL035412.1	ENSG00000285041				lncRNA	0	0	0	0	0	0
AL033530.1	ENSG00000285407				lncRNA	0	0	0	0	0	0
AL691520.1	ENSG00000285473				lncRNA	0	0	0	0	0	0
LINC01707	ENSG00000223883				lncRNA	0	0	0	0	0	0
LINC02791	ENSG00000235446				lncRNA	0	0	0	0	0	0
LINC01758	ENSG00000229639				lncRNA	0	0	0	0	0	0
AL359894.1	ENSG00000287453				lncRNA	0	0	0	0	0	0
LRRC7	ENSG00000033122	-1.50431	0.999638	0.698899	protein_coding	0	0.18451	0.55353	0	0.280325	0.714845
AL117353.1	ENSG00000287283				lncRNA	0	0	0	0	0	0
LRRC7-AS1	ENSG00000237919	-1.02532	0.999638	0.991209	lncRNA	0	0	0	0	0	0
LRRC40	ENSG00000066557	1.01502	0.999638	0.966348	protein_coding	9.03428	16.1172	26.1543	10.3007	15.8751	24.3047
SRSF11	ENSG00000116754	1.11604	0.999638	0.617162	protein_coding	89.3183	102.229	109.984	73.1557	91.4909	123.338
AL353771.1	ENSG00000228988				lncRNA	0	0	0	0	0	0
ANKRD13C	ENSG00000118454	1.05774	0.999638	0.810375	protein_coding	24.8051	29.8737	37.4338	25.8568	28.2253	30.4728
HHLA3	ENSG00000197568	1.06971	0.999638	0.823667	lncRNA	5.05096	7.56581	8.98771	5.22387	7.07662	8.49279
HHLA3-AS1	ENSG00000226088				lncRNA	0	0	0	0	0	0
CTH	ENSG00000116761	1.01916	0.999638	0.948788	protein_coding	4.63581	8.56922	15.4371	6.97922	8.40608	10.7331
AL354872.1	ENSG00000271992	-1.07351	0.999638	0.926003	lncRNA	0.0345956	0.0717316	0.0931369	0	0.0677693	0.109976
LINC01788	ENSG00000229051	-1.15885	0.999638	0.843457	lncRNA	0.0691913	0.113363	0.139705	0.0274941	0.142999	0.233329
AL513285.1	ENSG00000226208				lncRNA	0	0	0	0	0	0
PTGER3	ENSG00000050628	1.52914	0.999638	0.595384	protein_coding	0.0345956	0.102777	0.186274	0	0.0649952	0.139998
AL031429.1	ENSG00000235782				lncRNA	0	0	0	0	0	0
AL031429.2	ENSG00000269933	-1.02532	0.999638	0.991209	lncRNA	0	0	0	0	0	0
ZRANB2-AS1	ENSG00000235079	-10.8213	0.999638	0.186821	lncRNA	0	0	0	0.0420435	0.0478992	0.0549881
ZRANB2	ENSG00000132485	-1.01261	0.999638	0.958585	protein_coding	51.7338	61.5087	78.9126	42.9264	62.2581	89.5756
ZRANB2-AS2	ENSG00000229956	-1.34171	0.999638	0.591646	lncRNA	0.262386	0.334945	0.465685	0.378392	0.443874	0.513324
NEGR1	ENSG00000172260	1.34461	0.999638	0.486123	protein_coding	14.0814	31.3592	42.2759	9.62796	23.3088	43.8255
AL354949.1	ENSG00000231985				lncRNA	0	0	0	0	0	0
NEGR1-IT1	ENSG00000228853				lncRNA	0	0	0	0	0	0
AL513166.1	ENSG00000286863	1.45115	0.999638	0.541836	lncRNA	0.174924	0.270314	0.449743	0.0420435	0.177047	0.302435
AL583808.1	ENSG00000225087	-3.48926	0.999638	0.501267	lncRNA	0	0	0	0	0.00916468	0.0274941
LINC02796	ENSG00000227016				lncRNA	0	0	0	0	0	0
LINC02797	ENSG00000285808				lncRNA	0	0	0	0	0	0
LINC01360	ENSG00000233973				lncRNA	0	0	0	0	0	0
LINC02238	ENSG00000223479				lncRNA	0	0	0	0	0	0
AL591463.1	ENSG00000285778				lncRNA	0	0	0	0	0	0
LRRIQ3	ENSG00000162620	-1.20348	0.999638	0.802396	protein_coding	0.0931369	0.1555	0.242169	0.084087	0.184671	0.329929
FPGT	ENSG00000254685	1.01774	0.999638	0.964621	protein_coding	7.21562	8.38833	10.0327	5.84405	8.23129	11.8499
FPGT-TNNI3K	ENSG00000259030	1.44101	0.999638	0.561343	protein_coding	0.349848	0.738433	0.934082	0.0933317	0.515163	1.17722
TNNI3K	ENSG00000116783	4.22005	0.999638	0.19048	protein_coding	0	0.0698399	0.174924	0	0.00916468	0.0274941
AC093158.1	ENSG00000237324				lncRNA	0	0	0	0	0	0
AC105271.1	ENSG00000233894				lncRNA	0	0	0	0	0	0
LRRC53	ENSG00000162621				protein_coding	0	0	0	0	0	0
ERICH3	ENSG00000178965	-1.62474	0.999638	0.604467	protein_coding	0	0.0230638	0.0691913	0	0.0366587	0.109976
ERICH3-AS1	ENSG00000234497				lncRNA	0	0	0	0	0	0
AC135803.1	ENSG00000272864	-5.60313	0.999638	0.364628	lncRNA	0	0	0	0	0.0183294	0.0549881
CRYZ	ENSG00000116791	-1.06618	0.999638	0.793215	protein_coding	23.571	27.3361	31.1015	27.2062	29.1434	31.5082
TYW3	ENSG00000162623	1.0259	0.999638	0.914448	protein_coding	22.8677	25.245	26.4975	21.5263	24.6038	27.9529
AC133865.1	ENSG00000229943				lncRNA	0	0	0	0	0	0
AC099786.3	ENSG00000261213				lncRNA	0	0	0	0	0	0
AC099786.1	ENSG00000224127				lncRNA	0	0	0	0	0	0
LHX8	ENSG00000162624				protein_coding	0	0	0	0	0	0
AC099786.2	ENSG00000224149				lncRNA	0	0	0	0	0	0
SLC44A5	ENSG00000137968	-2.67447	0.999638	0.309252	protein_coding	0	0.0691913	0.207574	0.0466659	0.200454	0.302435
ACADM	ENSG00000117054	-1.18308	0.999638	0.468262	protein_coding	24.3582	26.1902	28.1274	28.5896	31.0039	34.2061
RABGGTB	ENSG00000137955	-1.0065	0.999638	0.980454	protein_coding	41.5008	50.9397	64.936	48.6443	51.2836	55.1124
MSH4	ENSG00000057468	-1.4449	0.999638	0.665831	protein_coding	0	0.0406859	0.0874621	0	0.052214	0.109976
ASB17	ENSG00000154007				protein_coding	0	0	0	0	0	0
AC092813.1	ENSG00000225605				lncRNA	0	0	0	0	0	0
AC092813.2	ENSG00000230027				lncRNA	0	0	0	0	0	0
ST6GALNAC3	ENSG00000184005	1.1364	0.999638	0.892346	protein_coding	0.0931369	2.58089	7.29968	0.210218	2.26851	6.26864
AC104458.1	ENSG00000272855	3.65243	0.999638	0.464653	lncRNA	0	0.014577	0.043731	0	0	0
LINC02567	ENSG00000237552				lncRNA	0	0	0	0	0	0
ST6GALNAC5	ENSG00000117069	-1.0724	0.999638	0.956132	protein_coding	0.0931369	13.4402	40.0963	0.084087	14.4127	42.7807
AL035409.2	ENSG00000288543	1.58023	0.999638	0.695621	lncRNA	0	0.0345956	0.103787	0	0.0183294	0.0549881
AL035409.1	ENSG00000230498	1.13539	0.999638	0.920905	lncRNA	0	0.0230638	0.0691913	0	0.0183294	0.0549881
PIGK	ENSG00000142892	-1.10574	0.999638	0.664754	protein_coding	33.2356	39.6183	45.943	30.0191	43.795	53.3934
AC093433.2	ENSG00000287870	-1.67657	0.999638	0.534359	lncRNA	0	0.0261089	0.043731	0	0.0415086	0.0824822
AK5	ENSG00000154027	-1.9261	0.999638	0.0464642	protein_coding	8.74621	9.67998	10.7107	8.16573	18.678	25.142
AC095030.1	ENSG00000233099				lncRNA	0	0	0	0	0	0
AC093575.1	ENSG00000287647	-8.4173	0.999638	0.241792	lncRNA	0	0	0	0	0.0338847	0.0549881
ZZZ3	ENSG00000036549	1.00804	0.999638	0.969198	protein_coding	48.4339	54.5346	64.5033	49.6534	54.1257	61.8323
USP33	ENSG00000077254	1.07014	0.999638	0.787663	protein_coding	52.9018	63.8721	77.0099	46.8365	59.6666	79.8977
MIGA1	ENSG00000180488	1.23496	0.999638	0.38583	protein_coding	14.0171	18.6783	21.1221	11.6881	15.0631	21.0879
NEXN-AS1	ENSG00000235927	-1.15274	0.999638	0.80511	lncRNA	0.242169	0.364307	0.524773	0.247446	0.43732	0.55999
NEXN	ENSG00000162614	-1.38145	0.999638	0.335352	protein_coding	50.2329	65.0396	81.6459	55.0981	89.8594	135.564
FUBP1	ENSG00000162613	-1.00948	0.999638	0.965973	protein_coding	81.9605	90.3723	102.287	88.5016	91.2315	94.545
DNAJB4	ENSG00000162616	1.14873	0.999638	0.594277	protein_coding	40.2817	52.3895	75.1299	32.7939	45.5879	54.4107
GIPC2	ENSG00000137960	1.4022	0.999638	0.557465	protein_coding	0.242169	0.40993	0.568504	0.126131	0.270071	0.357423
AC103591.3	ENSG00000273338	-3.56322	0.999638	0.209475	lncRNA	0	0.0115319	0.0345956	0	0.052214	0.109976
AC103591.4	ENSG00000285928				lncRNA	0	0	0	0	0	0
MGC27382	ENSG00000237413	-2.24831	0.999638	0.424197	lncRNA	0	0.0155228	0.0465685	0	0.0435843	0.084087
PTGFR	ENSG00000122420	-1.01715	0.999638	0.956983	protein_coding	12.8696	23.3456	30.4368	20.1806	23.7422	30.6128
IFI44L	ENSG00000137959	-1.15739	0.999638	0.828668	protein_coding	41.1665	127.279	209.304	79.5463	147.311	264.108
IFI44	ENSG00000137965	1.08447	0.999638	0.860005	protein_coding	35.9974	65.3719	93.166	41.0765	60.2801	77.6982
ADGRL4	ENSG00000162618	1.00574	0.999638	0.984046	protein_coding	31.7925	36.7405	41.8261	24.3852	36.5249	44.8703
AL353651.2	ENSG00000282898				lncRNA	0	0	0	0	0	0
AL353651.1	ENSG00000235011				lncRNA	0	0	0	0	0	0
LINC02792	ENSG00000285462				lncRNA	0	0	0	0	0	0
AC099671.1	ENSG00000285409				lncRNA	0	0	0	0	0	0
AC098657.2	ENSG00000260322				lncRNA	0	0	0	0	0	0
AL606519.1	ENSG00000225598				lncRNA	0	0	0	0	0	0
AL136234.1	ENSG00000224326				lncRNA	0	0	0	0	0	0
LINC01781	ENSG00000234184				lncRNA	0	0	0	0	0	0
AC093154.1	ENSG00000285179				lncRNA	0	0	0	0	0	0
ADGRL2	ENSG00000117114	-1.04121	0.999638	0.871405	protein_coding	31.5512	38.875	49.0832	35.3848	40.4771	46.9459
AL138799.1	ENSG00000227960				lncRNA	0	0	0	0	0	0
AL138799.3	ENSG00000234953				lncRNA	0	0	0	0	0	0
AC117944.1	ENSG00000236676	3.6525	0.999638	0.464645	lncRNA	0	0.0155228	0.0465685	0	0	0
AL157944.1	ENSG00000233290				lncRNA	0	0	0	0	0	0
LINC01362	ENSG00000230817				lncRNA	0	0	0	0	0	0
LINC01361	ENSG00000236268				lncRNA	0	0	0	0	0	0
AC116099.1	ENSG00000285782				lncRNA	0	0	0	0	0	0
LINC01712	ENSG00000231364				lncRNA	0	0	0	0	0	0
LINC01725	ENSG00000233008	9.00655	0.999638	0.182287	lncRNA	0.0345956	0.0416317	0.0465685	0	0	0
AL035706.1	ENSG00000237076				lncRNA	0	0	0	0	0	0
TTLL7	ENSG00000137941	-1.16542	0.999638	0.621054	protein_coding	8.22144	11.8758	17.021	10.0904	13.8359	19.1908
TTLL7-IT1	ENSG00000233061	-1.02532	0.999638	0.991209	lncRNA	0	0	0	0	0	0
AC104454.2	ENSG00000285201				lncRNA	0	0	0	0	0	0
AL359504.1	ENSG00000271576	1.03617	0.999638	0.947503	lncRNA	0.262386	0.504373	0.691913	0.373327	0.475375	0.632363
PRKACB	ENSG00000142875	-1.06897	0.999638	0.792118	protein_coding	42.2442	45.1665	49.7139	35.3165	48.2614	60.9818
SAMD13	ENSG00000203943	-1.68488	0.999638	0.317502	protein_coding	0.655966	0.809868	0.977938	0.87981	1.39983	1.67997
DNASE2B	ENSG00000137976	3.65213	0.999638	0.479553	protein_coding	0	0.0115319	0.0345956	0	0	0
AL844170.1	ENSG00000285361				lncRNA	0	0	0	0	0	0
RPF1	ENSG00000117133	-1.00389	0.999638	0.986817	protein_coding	28.593	35.2317	40.0617	28.7578	35.4117	42.0926
GNG5	ENSG00000174021	-1.09584	0.999638	0.674891	protein_coding	78.6722	89.968	102.472	88.5016	98.6127	106.818
AL359762.3	ENSG00000285851	1.22151	0.999638	0.803509	lncRNA	0.0874621	0.167978	0.276765	0.109976	0.140923	0.186663
SPATA1	ENSG00000122432	1.1091	0.999638	0.866008	protein_coding	0.043731	0.176905	0.279411	0.084087	0.173575	0.326661
CTBS	ENSG00000117151	1.03832	0.999638	0.90269	protein_coding	20.5973	29.1444	39.1277	23.5864	28.0667	34.8075
AL359762.1	ENSG00000284882	1.30919	0.999638	0.741726	lncRNA	0	0.0811641	0.139705	0	0.052214	0.109976
AL359762.2	ENSG00000285374				lncRNA	0	0	0	0	0	0
LINC01555	ENSG00000180869	4.30508	0.999638	0.169761	lncRNA	0	0.0766683	0.186274	0	0.0140145	0.0420435
SSX2IP	ENSG00000117155	-1.07394	0.999638	0.784002	protein_coding	9.88322	12.4643	15.914	9.79614	13.3727	17.3487
AC104169.1	ENSG00000285325				lncRNA	0	0	0	0	0	0
LPAR3	ENSG00000171517	-1.2134	0.999638	0.857646	protein_coding	0	0.0261089	0.043731	0	0.0274941	0.0824822
MCOLN2	ENSG00000153898	1.05184	0.999638	0.94024	protein_coding	0.138383	0.652297	1.39939	0.13747	0.624745	0.979983
DNAI3	ENSG00000162643	1.44508	0.999638	0.465767	protein_coding	1.17625	3.82347	5.30881	1.59765	2.64906	4.47992
MCOLN3	ENSG00000055732	1.29368	0.999638	0.680157	protein_coding	0.207574	0.322675	0.481042	0.233329	0.244346	0.252261
SYDE2	ENSG00000097096	-1.13669	0.999638	0.789708	protein_coding	2.94063	3.80715	4.94161	3.06918	4.32577	5.64657
C1orf52	ENSG00000162642	1.00585	0.999638	0.981741	protein_coding	21.1033	21.9521	22.9588	20.9505	21.8264	22.4092
BCL10	ENSG00000142867	1.0169	0.999638	0.943757	protein_coding	19.1862	24.6165	28.8182	17.6162	24.2102	28.1814
AL078459.1	ENSG00000223653	-1.11425	0.999638	0.897173	lncRNA	0	0.0461275	0.138383	0.0420435	0.0570638	0.0824822
DDAH1	ENSG00000153904	-1.22159	0.999638	0.55809	protein_coding	41.6322	64.1287	83.583	50.9988	78.3455	96.5517
AL360219.1	ENSG00000273264	3.6525	0.999638	0.464645	lncRNA	0	0.0155228	0.0465685	0	0	0
AC092807.3	ENSG00000282057	-1.19623	0.999638	0.761051	lncRNA	1.83357	2.11524	2.28185	1.64964	2.53722	3.31328
AC092807.2	ENSG00000272691	-1.02532	0.999638	0.991209	lncRNA	0	0	0	0	0	0
CCN1	ENSG00000142871	-1.01879	0.999638	0.961549	protein_coding	578.093	698.717	854.505	472.678	711.847	958.676
AC092807.1	ENSG00000230285	3.65243	0.999638	0.464653	lncRNA	0	0.014577	0.043731	0	0	0
ZNHIT6	ENSG00000117174	1.02933	0.999638	0.904316	protein_coding	17.8513	21.8302	29.431	17.7424	21.1849	23.2396
COL24A1	ENSG00000171502	-1.05223	0.999638	0.944023	protein_coding	0.218655	1.16085	2.00655	0.139998	1.21326	3.07933
LINC02795	ENSG00000285210	2.01215	0.999638	0.451403	lncRNA	0	0.0501185	0.103787	0	0.0183294	0.0549881
ODF2L	ENSG00000122417	1.04165	0.999638	0.906806	protein_coding	10.5392	15.4359	23.9402	10.5109	14.8099	23.2325
CLCA2	ENSG00000137975	4.07015	0.999638	0.0811463	protein_coding	0	0.911117	2.5147	0.0549881	0.222236	0.378392
CLCA1	ENSG00000016490				protein_coding	0	0	0	0	0	0
CLCA4	ENSG00000016602				protein_coding	0	0	0	0	0	0
CLCA4-AS1_1	ENSG00000236915				lncRNA	0	0	0	0	0	0
CLCA4-AS1_2	ENSG00000261737	1.04899	0.999638	0.932908	lncRNA	0.393579	0.541005	0.745095	0.420435	0.520109	0.699988
SH3GLB1	ENSG00000097033	-1.01886	0.999638	0.933588	protein_coding	124.284	152.198	185.294	128.191	155.121	171.357
AL355981.1	ENSG00000284846	-1.02532	0.999638	0.991209	lncRNA	0	0	0	0	0	0
SELENOF	ENSG00000183291	-1.05589	0.999638	0.82239	protein_coding	91.3104	144.724	177.822	138.281	152.797	181.653
HS2ST1	ENSG00000153936	-1.03475	0.999638	0.905015	protein_coding	29.6934	41.593	64.0711	29.01	43.0232	69.12
AL121989.1	ENSG00000267734				lncRNA	0	0	0	0	0	0
AC093155.3	ENSG00000267561	-1.20031	0.999638	0.827871	protein_coding	0	0.150355	0.311361	0.0420435	0.179821	0.357423
LINC01140	ENSG00000267272	-1.30364	0.999638	0.620606	lncRNA	0.43731	0.539618	0.622721	0.606656	0.711626	0.84087
LINC02801	ENSG00000284240	-1.02532	0.999638	0.99137	lncRNA	0	0	0	0	0	0
LMO4	ENSG00000143013	-1.10272	0.999638	0.656517	protein_coding	52.4827	65.4504	90.7789	60.9923	72.1733	91.0328
LINC01364	ENSG00000227290				lncRNA	0	0	0	0	0	0
PKN2-AS1	ENSG00000237505	1.35846	0.999638	0.613667	lncRNA	0.131193	0.2136	0.276765	0.126131	0.159253	0.186663
AL445438.1	ENSG00000286758				lncRNA	0	0	0	0	0	0
PKN2	ENSG00000065243	1.04673	0.999638	0.858804	protein_coding	26.5906	40.9269	58.3628	23.9228	39.0823	59.3047
GTF2B	ENSG00000137947	1.03613	0.999638	0.880571	protein_coding	23.1775	29.2685	32.5891	26.5295	28.289	30.7061
KYAT3	ENSG00000137944	-1.05542	0.999638	0.81618	protein_coding	16.1368	20.4968	24.7705	18.373	21.677	23.8929
RBMXL1	ENSG00000213516	-1.24634	0.999638	0.503008	protein_coding	7.35782	9.20657	10.3787	10.4688	11.5006	12.1799
GBP3	ENSG00000117226	1.07959	0.999638	0.845585	protein_coding	6.43479	35.6738	56.7192	8.68812	33.0491	48.6258
GBP1	ENSG00000117228	-1.64512	0.999638	0.14092	protein_coding	65.4753	73.1651	79.3281	93.2525	120.372	151.151
GBP2	ENSG00000162645	-1.58875	0.999638	0.1012	protein_coding	11.8074	28.6724	39.8888	38.7327	45.5728	53.143
AC104459.1	ENSG00000286802				lncRNA	0	0	0	0	0	0
GBP7	ENSG00000213512				protein_coding	0	0	0	0	0	0
GBP4	ENSG00000162654	-1.15923	0.999638	0.866639	protein_coding	0	0.695606	1.86816	0.186663	0.806165	1.97957
AC099063.4	ENSG00000284734	-1.02532	0.999638	0.991209	lncRNA	0	0	0	0	0	0
GBP5	ENSG00000154451	-1.16277	0.999638	0.88487	protein_coding	0	0.0667948	0.131193	0	0.0733175	0.219952
AC099063.1	ENSG00000237568				lncRNA	0	0	0	0	0	0
GBP6	ENSG00000183347	3.65243	0.999638	0.464653	protein_coding	0	0.014577	0.043731	0	0	0
AL596214.1	ENSG00000286548	3.65213	0.999638	0.464685	lncRNA	0	0.0115319	0.0345956	0	0	0
LRRC8B	ENSG00000197147	-1.05885	0.999638	0.938095	protein_coding	0.698527	2.26265	5.25854	0.373327	2.39186	6.21366
AC099569.1	ENSG00000288629				protein_coding	0	0	0	0	0	0
LRRC8C-DT	ENSG00000231999	-1.3507	0.999638	0.599692	lncRNA	0.174924	0.320873	0.415148	0.186663	0.418004	0.604869
AC093423.2	ENSG00000230735				lncRNA	0	0	0	0	0	0
LRRC8C	ENSG00000171488	1.17513	0.999638	0.717813	protein_coding	7.47801	18.3537	39.9925	8.49279	15.6137	29.5286
AC093423.3	ENSG00000271949				protein_coding	0	0	0	0	0	0
AC099568.1	ENSG00000231613	1.85968	0.999638	0.566043	lncRNA	0	0.0230638	0.0691913	0	0.00916468	0.0274941
LRRC8D-DT	ENSG00000272931	1.51688	0.999638	0.594713	lncRNA	0.0345956	0.159194	0.349848	0.0420435	0.10373	0.186663
LRRC8D	ENSG00000171492	1.02444	0.999638	0.929613	protein_coding	39.7158	65.4635	85.844	45.5301	63.908	84.9785
AL391497.1	ENSG00000272672	-1.02532	0.999638	0.991209	lncRNA	0	0	0	0	0	0
ZNF326	ENSG00000162664	-1.04292	0.999638	0.903138	protein_coding	16.6751	19.2483	22.3028	16.9015	20.0668	23.2325
AL161797.1	ENSG00000287015				lncRNA	0	0	0	0	0	0
AC098656.1	ENSG00000287406				lncRNA	0	0	0	0	0	0
AL627316.1	ENSG00000287372				lncRNA	0	0	0	0	0	0
LINC02787	ENSG00000229201				lncRNA	0	0	0	0	0	0
BARHL2	ENSG00000143032				protein_coding	0	0	0	0	0	0
AC092805.1	ENSG00000287076				lncRNA	0	0	0	0	0	0
LINC02609	ENSG00000233593	1.41909	0.999638	0.637756	lncRNA	0	0.119013	0.218655	0	0.0738524	0.13747
LINC02788	ENSG00000285532				lncRNA	0	0	0	0	0	0
LINC01763	ENSG00000225446				lncRNA	0	0	0	0	0	0
AC091614.1	ENSG00000272094				lncRNA	0	0	0	0	0	0
ZNF644	ENSG00000122482	1.0551	0.999638	0.837535	protein_coding	22.1666	29.4712	33.1426	18.2469	27.9051	39.289
HFM1	ENSG00000162669	-3.20252	0.999638	0.343127	protein_coding	0	0.0115319	0.0345956	0	0.0458234	0.13747
CDC7	ENSG00000097046	-1.01027	0.999638	0.983761	protein_coding	2.75506	4.2377	6.88453	2.39648	4.27051	7.14845
TGFBR3	ENSG00000069702	-1.18266	0.999638	0.614949	protein_coding	6.01964	7.70393	9.22056	7.53337	9.10299	11.9824
BRDT	ENSG00000137948				protein_coding	0	0	0	0	0	0
EPHX4	ENSG00000172031	-1.19222	0.999638	0.80663	protein_coding	0.043731	0.411534	0.864891	0.0933317	0.486635	1.07227
SETSIP	ENSG00000230667	-3.4898	0.999638	0.501208	protein_coding	0	0	0	0	0.0140145	0.0420435
BTBD8	ENSG00000189195	1.39464	0.999638	0.576858	protein_coding	1.90931	3.25477	5.36232	1.72378	2.32961	3.49174
AC104836.1	ENSG00000273487	4.48743	0.999638	0.195737	lncRNA	0	0.0736232	0.186274	0	0.00916468	0.0274941
C1orf146	ENSG00000203910				protein_coding	0	0	0	0	0	0
GLMN	ENSG00000174842	-1.02669	0.999638	0.959072	protein_coding	3.49848	5.46038	9.06405	3.40552	5.6017	9.29299
RPAP2	ENSG00000122484	1.38027	0.999638	0.179413	protein_coding	23.5942	29.3092	37.6962	18.2889	21.2213	23.3796
GFI1	ENSG00000162676	1.35563	0.999638	0.638643	protein_coding	0.0465685	0.26508	0.43731	0.164964	0.202837	0.233329
EVI5	ENSG00000067208	-1.09021	0.999638	0.709678	protein_coding	30.5243	33.4366	37.4671	33.4246	36.4437	40.1138
RPL5	ENSG00000122406	-1.37835	0.999638	0.265164	protein_coding	541.784	781.482	1115.45	583.891	1077.18	1405.81
DIPK1A	ENSG00000154511	-1.23598	0.999638	0.464228	protein_coding	19.7664	23.4342	27.0192	21.4001	28.9854	38.6393
AC093577.1	ENSG00000287797	-1.02532	0.999638	0.991209	lncRNA	0	0	0	0	0	0
MTF2	ENSG00000143033	1.05333	0.999638	0.878929	protein_coding	13.2254	17.9258	22.1412	12.571	17.0079	24.3597
TMED5	ENSG00000117500	1.07065	0.999638	0.831175	protein_coding	38.8381	53.7229	83.4101	27.5805	50.1643	86.6063
CCDC18	ENSG00000122483	-1.08197	0.999638	0.881071	protein_coding	1.35049	3.23952	6.40019	1.72378	3.50666	5.85623
CCDC18-AS1	ENSG00000223745	1.25248	0.999638	0.520387	lncRNA	4.80879	5.71999	6.29727	4.31657	4.56093	4.79296
DR1	ENSG00000117505	-1.10406	0.999638	0.644947	protein_coding	43.3552	54.0122	64.936	51.6715	59.6147	72.6668
FNBP1L	ENSG00000137942	1.1311	0.999638	0.720654	protein_coding	26.7769	36.6428	44.9743	22.6614	32.3881	46.41
BCAR3	ENSG00000137936	1.05549	0.999638	0.842443	protein_coding	37.5342	47.4527	55.1454	41.4129	44.9675	49.2792
BCAR3-AS1	ENSG00000224093	-5.95457	0.999638	0.315601	lncRNA	0	0	0	0	0.028029	0.084087
AL049796.1	ENSG00000260464	-1.02563	0.999638	0.970869	lncRNA	0.0465685	0.0938495	0.131193	0.0420435	0.0845579	0.164964
DNTTIP2	ENSG00000067334	1.13505	0.999638	0.544091	protein_coding	58.432	63.637	73.337	46.2899	56.1167	70.8388
GCLM	ENSG00000023909	-1.17699	0.999638	0.510388	protein_coding	11.8074	13.5757	16.8112	14.0005	15.9413	18.2835
ABCA4	ENSG00000198691	1.4594	0.999638	0.507302	protein_coding	0.242169	0.491327	0.838232	0.274941	0.328205	0.373327
AC093579.1	ENSG00000233482				lncRNA	0	0	0	0	0	0
ARHGAP29	ENSG00000137962	1.0683	0.999638	0.851925	protein_coding	32.1788	51.7142	84.6555	24.7216	48.401	82.2622
ARHGAP29-AS1	ENSG00000226835	1.56485	0.999638	0.662179	lncRNA	0	0.0385866	0.0691913	0	0.0183294	0.0549881
AC097059.1	ENSG00000236098	1.55095	0.999638	0.631839	lncRNA	0	0.0385866	0.0691913	0	0.0231792	0.0420435
AC118469.2	ENSG00000286692	-3.4899	0.999638	0.501371	lncRNA	0	0	0	0	0.0155553	0.0466659
ABCD3	ENSG00000117528	1.01417	0.999638	0.952241	protein_coding	31.62	36.378	44.6284	24.4273	35.8475	45.5027
F3	ENSG00000117525	-1.16317	0.999638	0.799921	protein_coding	3.36729	10.8251	25.2894	2.75329	12.588	31.5632
AC093117.1	ENSG00000223675	-1.02532	0.999638	0.991209	lncRNA	0	0	0	0	0	0
SLC44A3	ENSG00000143036	-1.25224	0.999638	0.759454	protein_coding	0.262386	0.645865	1.34923	0.326661	0.808613	1.59466
CNN3	ENSG00000117519	-1.16753	0.999638	0.508087	protein_coding	232.935	238.306	244.588	248.904	278.263	296.323
CNN3-DT	ENSG00000235501	-1.41535	0.999638	0.459752	lncRNA	1.2682	1.92227	2.56127	1.97957	2.74867	3.69983
ALG14	ENSG00000172339	-1.23062	0.999638	0.568966	protein_coding	6.69085	7.4789	9.03428	8.02826	9.20808	9.79983
ALG14-AS1	ENSG00000230427				lncRNA	0	0	0	0	0	0
TLCD4	ENSG00000152078	-1.75619	0.999638	0.441491	protein_coding	0.043731	0.110823	0.242169	0	0.188143	0.522387
TLCD4-RWDD3	ENSG00000271092	1.8793	0.999638	0.312604	protein_coding	0.512253	0.553249	0.622721	0.168174	0.306874	0.55999
AC092802.3	ENSG00000231992				lncRNA	0	0	0	0	0	0
AC092802.1	ENSG00000226026	1.86002	0.999638	0.576872	lncRNA	0	0.0300998	0.0465685	0	0.00916468	0.0274941
RWDD3	ENSG00000122481	1.06633	0.999638	0.844253	protein_coding	8.35263	10.0788	12.5236	7.82009	9.4461	11.465
AC092802.2	ENSG00000228852				lncRNA	0	0	0	0	0	0
AC092802.4	ENSG00000287919				lncRNA	0	0	0	0	0	0
LINC01760	ENSG00000228504				lncRNA	0	0	0	0	0	0
LINC01650	ENSG00000230434				lncRNA	0	0	0	0	0	0
AL445218.1	ENSG00000237954				lncRNA	0	0	0	0	0	0
LINC01761	ENSG00000233907				lncRNA	0	0	0	0	0	0
LINC02607	ENSG00000228971				lncRNA	0	0	0	0	0	0
AL683887.1	ENSG00000271252				lncRNA	0	0	0	0	0	0
LINC02790	ENSG00000237435				lncRNA	0	0	0	0	0	0
LINC01787	ENSG00000231987	-1.02532	0.999638	0.991209	lncRNA	0	0	0	0	0	0
PTBP2	ENSG00000117569	-1.07786	0.999638	0.875193	protein_coding	5.07596	6.57505	8.61431	4.16231	7.07406	11.74
DPYD	ENSG00000188641	-1.44625	0.999638	0.146508	protein_coding	18.1484	30.3702	45.0783	34.7525	43.9219	57.3473
DPYD-AS1	ENSG00000232878				lncRNA	0	0	0	0	0	0
DPYD-IT1	ENSG00000232542				lncRNA	0	0	0	0	0	0
DPYD-AS2	ENSG00000235777				lncRNA	0	0	0	0	0	0
MIR137HG	ENSG00000225206	-1.2855	0.999638	0.58216	lncRNA	5.67368	9.73098	13.5049	9.01805	12.508	15.7663
BX005019.1	ENSG00000259946	2.0018	0.999638	0.335805	lncRNA	0.043731	0.184887	0.372548	0.0549881	0.0930242	0.139998
AC104453.1	ENSG00000285922	-4.73755	0.999638	0.0987495	lncRNA	0	0.0300998	0.0465685	0.0274941	0.161636	0.373327
LINC01776	ENSG00000226053	-2.21768	0.999638	0.166922	lncRNA	0.345956	0.433732	0.60539	0.384917	0.981207	1.34539
SNX7	ENSG00000162627	-1.04632	0.999638	0.837578	protein_coding	41.5445	51.1721	64.2645	41.9559	53.5867	67.8055
PLPPR5	ENSG00000117598	3.18395	0.999638	0.347082	protein_coding	0	0.0501185	0.103787	0	0.0140145	0.0420435
AL445433.2	ENSG00000232825				lncRNA	0	0	0	0	0	0
PLPPR4	ENSG00000117600	-1.03213	0.999638	0.950095	protein_coding	4.19818	6.03596	7.54409	3.78392	6.23651	10.9665
LINC01708	ENSG00000224445				lncRNA	0	0	0	0	0	0
PALMD	ENSG00000099260	-1.01201	0.999638	0.986274	protein_coding	1.04955	4.55896	11.4166	1.09313	4.61254	9.89786
FRRS1	ENSG00000156869	-1.18231	0.999638	0.587717	protein_coding	7.87159	11.913	15.2745	11.3097	14.0765	15.6331
AGL	ENSG00000162688	1.16881	0.999638	0.622	protein_coding	15.3676	19.5493	21.8655	11.8983	16.7105	22.6001
AC118553.1	ENSG00000228084	-1.60253	0.999638	0.510685	lncRNA	0.0465685	0.0823176	0.131193	0.084087	0.129683	0.164964
SLC35A3	ENSG00000117620	-1.02856	0.999638	0.929589	protein_coding	8.09024	11.0878	16.7443	7.31557	11.3905	18.0361
AC118553.2	ENSG00000283761	1.40585	0.999638	0.293579	protein_coding	11.7625	13.2546	14.5759	8.70301	9.42276	10.0798
MFSD14A	ENSG00000156875	-1.01223	0.999638	0.96267	protein_coding	28.7327	35.9602	43.2445	26.0249	36.3801	49.0494
AC093019.2	ENSG00000241073				lncRNA	0	0	0	0	0	0
SASS6	ENSG00000156876	-1.06001	0.999638	0.90581	protein_coding	1.35049	2.92771	4.80879	1.47152	3.09373	5.19638
TRMT13	ENSG00000122435	-1.23801	0.999638	0.52942	protein_coding	5.35537	6.40665	7.61104	6.62655	7.89599	9.78788
LRRC39	ENSG00000122477	-1.30416	0.999638	0.649031	protein_coding	0.138383	0.180158	0.262386	0.168174	0.231872	0.279995
DBT	ENSG00000137992	1.12296	0.999638	0.607898	protein_coding	24.4019	27.2311	29.6497	21.1058	24.1426	27.9889
AL445928.2	ENSG00000285530	-3.48926	0.999638	0.501267	lncRNA	0	0	0	0	0.00916468	0.0274941
RTCA-AS1	ENSG00000224616	1.30261	0.999638	0.635734	lncRNA	1.5568	2.00045	2.60783	1.25998	1.5256	1.67714
RTCA	ENSG00000137996	-1.02872	0.999638	0.894141	protein_coding	38.1244	40.9528	43.3812	39.069	42.1906	48.0658
AC104457.2	ENSG00000223906				lncRNA	0	0	0	0	0	0
CDC14A	ENSG00000079335	1.1434	0.999638	0.787964	protein_coding	2.14215	2.75753	3.9439	1.72378	2.40184	3.38177
AL589990.1	ENSG00000228086	-1.02532	0.999638	0.991209	lncRNA	0	0	0	0	0	0
GPR88	ENSG00000181656	-3.95374	0.999638	0.0956218	protein_coding	0	0.0310456	0.0931369	0.0466659	0.112587	0.164964
LINC01349	ENSG00000230402	-1.02532	0.999638	0.991209	lncRNA	0	0	0	0	0	0
AC099670.3	ENSG00000285525	-1.59009	0.999638	0.685288	lncRNA	0	0.014577	0.043731	0	0.0295698	0.0466659
VCAM1	ENSG00000162692	-1.3954	0.999638	0.183102	protein_coding	22.9583	30.112	40.6699	30.161	42.0502	49.2792
EXTL2	ENSG00000162694	-1.12971	0.999638	0.614797	protein_coding	42.9002	57.7116	73.6541	46.2899	65.1911	82.7846
AC104506.1	ENSG00000273204	1.85665	0.999638	0.448336	lncRNA	0	0.0898586	0.138383	0	0.0591396	0.0933317
SLC30A7	ENSG00000162695	-1.0296	0.999638	0.906064	protein_coding	27.7548	35.0232	42.8986	22.6614	36.0263	55.318
DPH5	ENSG00000117543	-1.29044	0.999638	0.331906	protein_coding	22.9715	25.8999	31.2009	24.2498	33.4371	40.7822
AC093157.2	ENSG00000235795	-1.58997	0.999638	0.665309	lncRNA	0	0.0115319	0.0345956	0	0.02472	0.0466659
AC093157.1	ENSG00000233184	-1.05865	0.999638	0.868057	lncRNA	4.25526	5.27838	7.03184	5.00392	5.57133	5.97018
AL109741.1	ENSG00000225938	1.07329	0.999638	0.953021	lncRNA	0	0.0155228	0.0465685	0	0.00916468	0.0274941
S1PR1	ENSG00000170989	1.26725	0.999638	0.663599	protein_coding	1.74924	4.6307	8.51052	1.58664	3.63778	7.56086
LINC01307	ENSG00000231671				lncRNA	0	0	0	0	0	0
LINC01709	ENSG00000226715	-1.609	0.999638	0.700651	lncRNA	0	0.0155228	0.0465685	0	0.028029	0.084087
OLFM3	ENSG00000118733				protein_coding	0	0	0	0	0	0
AC114485.1	ENSG00000233359				lncRNA	0	0	0	0	0	0
AC099567.1	ENSG00000230864				lncRNA	0	0	0	0	0	0
COL11A1	ENSG00000060718	1.02343	0.999638	0.974139	protein_coding	13.2505	115.007	316.031	15.472	112.372	294.764
AC095032.2	ENSG00000230759				lncRNA	0	0	0	0	0	0
AC095032.1	ENSG00000224613	2.56452	0.999638	0.360667	lncRNA	0	0.0656413	0.103787	0	0.0183294	0.0549881
RNPC3	ENSG00000185946	1.04329	0.999638	0.92903	protein_coding	4.56371	5.69062	6.38473	3.99413	5.45842	6.57989
AMY2B	ENSG00000240038	2.02869	0.999638	0.297146	protein_coding	0.524773	0.720009	0.977938	0.0933317	0.339465	0.714845
AMY2A	ENSG00000243480				protein_coding	0	0	0	0	0	0
AMY1A	ENSG00000237763				protein_coding	0	0	0	0	0	0
AMY1B	ENSG00000174876				protein_coding	0	0	0	0	0	0
AMY1C	ENSG00000187733				protein_coding	0	0	0	0	0	0
AL591888.1	ENSG00000285981				lncRNA	0	0	0	0	0	0
LINC01676	ENSG00000230768				lncRNA	0	0	0	0	0	0
LINC01677	ENSG00000233047				lncRNA	0	0	0	0	0	0
AL355306.2	ENSG00000237480				lncRNA	0	0	0	0	0	0
LINC01661	ENSG00000237460				lncRNA	0	0	0	0	0	0
PRMT6	ENSG00000198890	1.04376	0.999638	0.913726	protein_coding	13.9074	18.0773	23.746	16.7333	17.3152	18.366
NTNG1	ENSG00000162631	3.49675	0.999638	0.303284	protein_coding	0	0.0522178	0.0874621	0	0.00916468	0.0274941
VAV3	ENSG00000134215	9.0049	0.999638	0.195128	protein_coding	0	0.0345956	0.103787	0	0	0
VAV3-AS1	ENSG00000230489				lncRNA	0	0	0	0	0	0
LINC02785	ENSG00000226822				lncRNA	0	0	0	0	0	0
SLC25A24	ENSG00000085491	-1.08302	0.999638	0.77665	protein_coding	32.2254	46.2597	66.9771	37.4608	50.0952	71.2921
AL359258.2	ENSG00000260879	-1.12067	0.999638	0.847679	lncRNA	0.372548	0.382226	0.393579	0.210218	0.4217	0.55999
NBPF4	ENSG00000196427	-1.02532	0.999638	0.991209	protein_coding	0	0	0	0	0	0
AL359258.1	ENSG00000238122	-1.02532	0.999638	0.991275	lncRNA	0	0	0	0	0	0
AL390038.1	ENSG00000224698	-3.48926	0.999638	0.501267	lncRNA	0	0	0	0	0.00916468	0.0274941
NBPF6	ENSG00000186086	-1.02532	0.999638	0.991209	protein_coding	0	0	0	0	0	0
FAM102B	ENSG00000162636	-1.03828	0.999638	0.928612	protein_coding	5.72877	9.87845	17.713	6.95321	10.2529	16.8264
HENMT1	ENSG00000162639	-1.03711	0.999638	0.934324	protein_coding	3.66714	4.80749	5.7725	3.98664	4.99847	6.29989
AL160171.1	ENSG00000285923	-1.02532	0.999638	0.991209	lncRNA	0	0	0	0	0	0
PRPF38B	ENSG00000134186	1.07198	0.999638	0.771625	protein_coding	36.5676	39.4139	44.6057	35.2745	36.753	38.4917
FNDC7	ENSG00000143107	1.10294	0.999638	0.878078	protein_coding	0.103787	0.185095	0.232842	0.0824822	0.179965	0.373327
AL591719.2	ENSG00000232971				lncRNA	0	0	0	0	0	0
STXBP3	ENSG00000116266	1.07676	0.999638	0.771184	protein_coding	26.3578	28.8222	32.2085	19.0037	26.7557	32.4705
AKNAD1	ENSG00000162641	-1.40794	0.999638	0.669653	protein_coding	0.0465685	0.0677406	0.0874621	0	0.0830171	0.164964
SPATA42	ENSG00000203897	-3.4899	0.999638	0.501197	lncRNA	0	0	0	0	0.0155553	0.0466659
GPSM2	ENSG00000121957	-1.21966	0.999638	0.623799	protein_coding	3.32356	11.0744	22.8677	9.05318	13.5151	20.813
CLCC1	ENSG00000121940	1.06733	0.999638	0.774786	protein_coding	34.7686	43.8256	50.4656	33.3405	41.0708	52.4524
WDR47	ENSG00000085433	1.07227	0.999638	0.77932	protein_coding	23.6288	27.4416	29.571	21.9888	25.6047	31.5928
TAF13	ENSG00000197780	-1.13009	0.999638	0.604818	protein_coding	19.023	23.9036	27.2614	21.8206	26.955	35.3848
TMEM167B-DT	ENSG00000273382	-1.61641	0.999638	0.436783	lncRNA	0.415148	0.817993	1.16421	0.659857	1.32497	1.68174
TMEM167B	ENSG00000215717	1.00436	0.999638	0.983302	protein_coding	37.8274	45.3166	50.8993	41.2961	45.2067	51.5658
AL356488.2	ENSG00000270066				lncRNA	0	0	0	0	0	0
C1orf194	ENSG00000179902	3.65213	0.999638	0.464685	protein_coding	0	0.0115319	0.0345956	0	0	0
ELAPOR1	ENSG00000116299	-1.08115	0.999638	0.879956	protein_coding	0.830295	1.37872	1.86274	1.05109	1.48302	1.9133
SARS1	ENSG00000031698	-1.23024	0.999638	0.451004	protein_coding	219.44	341.269	455.896	267.847	419.856	498.298
CELSR2	ENSG00000143126	1.31979	0.999638	0.467818	protein_coding	7.31125	9.76725	13.7691	5.55324	7.38573	10.9701
PSRC1	ENSG00000134222	1.01995	0.999638	0.968597	protein_coding	3.32356	8.05306	16.2253	4.75992	7.89433	12.7847
MYBPHL	ENSG00000221986	-3.48926	0.999638	0.501267	protein_coding	0	0	0	0	0.00916468	0.0274941
SORT1	ENSG00000134243	1.04029	0.999638	0.90929	protein_coding	33.669	48.2739	77.2174	26.6976	46.4073	60.212
PSMA5	ENSG00000143106	-1.19182	0.999638	0.474359	protein_coding	91.5291	111.504	132.068	104.395	132.919	152.45
SYPL2	ENSG00000143028	1.2172	0.999638	0.764691	protein_coding	0.518934	3.85729	6.20981	0.577375	3.1713	4.47992
ATXN7L2	ENSG00000162650	1.0607	0.999638	0.897115	protein_coding	3.45956	4.90866	6.19361	3.35427	4.63719	5.84405
CYB561D1	ENSG00000174151	1.18359	0.999638	0.58656	protein_coding	12.6966	20.4682	28.0316	13.3621	17.2942	20.1809
AMIGO1	ENSG00000181754	1.37374	0.999638	0.384208	protein_coding	5.74287	8.2209	11.2826	5.30635	5.98186	6.43266
GPR61	ENSG00000156097				protein_coding	0	0	0	0	0	0
AL355310.3	ENSG00000254942				lncRNA	0	0	0	0	0	0
GNAI3	ENSG00000065135	-1.00049	0.999638	0.998326	protein_coding	95.931	120.846	154.919	89.8049	120.918	144.151
AL355310.1	ENSG00000225113				lncRNA	0	0	0	0	0	0
GNAT2	ENSG00000134183	1.42339	0.999638	0.677551	protein_coding	0	0.0592539	0.131193	0	0.0323439	0.0549881
AMPD2	ENSG00000116337	1.02603	0.999638	0.924417	protein_coding	83.0453	90.2172	102.916	78.1187	87.9283	106.538
AL355310.2	ENSG00000228703	-8.41835	0.999638	0.237596	lncRNA	0	0	0	0	0.0371937	0.084087
GSTM4	ENSG00000168765	-1.20707	0.999638	0.464919	protein_coding	9.40218	15.7109	21.7475	16.304	18.9683	23.7546
GSTM2	ENSG00000213366	-1.03654	0.999638	0.887569	protein_coding	15.4808	27.0746	37.7205	24.9196	28.0623	33.3405
GSTM1	ENSG00000134184	-1.11668	0.999638	0.909012	protein_coding	0.325979	8.81652	25.7737	0.294305	9.84437	28.5388
AC000032.1	ENSG00000260246	1.07312	0.999638	0.953121	lncRNA	0	0.0155228	0.0465685	0	0.0140145	0.0420435
GSTM5	ENSG00000134201	-1.31127	0.999638	0.637309	protein_coding	0.481042	3.82878	9.37542	1.02665	5.02091	11.1351
AL158847.1	ENSG00000241720	1.85977	0.999638	0.559649	lncRNA	0	0.0310456	0.0931369	0	0.0140145	0.0420435
GSTM3	ENSG00000134202	-1.00517	0.999638	0.985118	protein_coding	28.1191	50.029	67.669	45.7792	50.2927	53.8059
EPS8L3	ENSG00000198758				protein_coding	0	0	0	0	0	0
LINC01768	ENSG00000228420	-1.02532	0.999638	0.991209	lncRNA	0	0	0	0	0	0
AL450468.1	ENSG00000235005	-3.4898	0.999638	0.501208	lncRNA	0	0	0	0	0.0140145	0.0420435
AL450468.2	ENSG00000261055	-1.02574	0.999638	0.991235	lncRNA	0	0	0	0	0	0
CSF1	ENSG00000184371	-1.13416	0.999638	0.625769	protein_coding	56.6676	69.3537	83.2639	53.5859	78.6685	117.974
AHCYL1	ENSG00000168710	-1.02704	0.999638	0.909416	protein_coding	122.534	144.977	156.718	148.55	148.91	149.471
STRIP1	ENSG00000143093	1.09824	0.999638	0.693719	protein_coding	30.8939	42.0296	55.8445	33.5702	38.2652	43.0525
AL160006.1	ENSG00000258634	1.32332	0.999638	0.350024	lncRNA	8.51052	10.7588	14.8248	6.76655	8.12741	10.3847
ALX3	ENSG00000156150	-1.02532	0.999638	0.991209	protein_coding	0	0	0	0	0	0
LINC01397	ENSG00000258673				lncRNA	0	0	0	0	0	0
UBL4B	ENSG00000186150				protein_coding	0	0	0	0	0	0
SLC6A17	ENSG00000197106	-1.52148	0.999638	0.624297	protein_coding	0	0.0620913	0.186274	0.0549881	0.0914834	0.126131
SLC6A17-AS1	ENSG00000227091				lncRNA	0	0	0	0	0	0
AL355990.1	ENSG00000235526				lncRNA	0	0	0	0	0	0
LINC02586	ENSG00000224965	6.32983	0.999638	0.272556	lncRNA	0	0.0300998	0.0465685	0	0	0
KCNC4	ENSG00000116396	2.25879	0.999638	0.0317302	protein_coding	4.15148	6.22155	8.52203	2.19952	2.76087	3.6866
RBM15-AS1	ENSG00000227963	-2.18486	0.999638	0.449887	lncRNA	0	0.0230638	0.0691913	0	0.0652227	0.168174
RBM15	ENSG00000162775	1.31495	0.999638	0.450283	protein_coding	4.424	7.08199	9.31471	4.43326	5.37303	6.59857
LAMTOR5-AS1	ENSG00000224699	-1.33436	0.999638	0.610224	lncRNA	0.242169	0.275899	0.306117	0.279995	0.356932	0.412411
SLC16A4	ENSG00000168679	-1.0885	0.999638	0.768225	protein_coding	18.7169	26.474	39.1175	25.7344	28.8125	33.8794
AL355488.1	ENSG00000273373	-1.27709	0.999638	0.667224	lncRNA	0.218655	0.289323	0.372548	0.233329	0.340842	0.494893
LAMTOR5	ENSG00000134248	-1.01773	0.999638	0.942026	protein_coding	34.9411	50.0751	58.4434	43.7155	50.9798	60.0381
PROK1	ENSG00000143125				protein_coding	0	0	0	0	0	0
AL358215.1	ENSG00000270380				lncRNA	0	0	0	0	0	0
AL358215.2	ENSG00000282887				lncRNA	0	0	0	0	0	0
AL358215.3	ENSG00000283999				lncRNA	0	0	0	0	0	0
CYMP-AS1	ENSG00000235407				lncRNA	0	0	0	0	0	0
KCNA10	ENSG00000143105				protein_coding	0	0	0	0	0	0
KCNA2	ENSG00000177301	3.65243	0.999638	0.464653	protein_coding	0	0.014577	0.043731	0	0	0
AL365361.1	ENSG00000259834	1.08948	0.999638	0.951119	lncRNA	0	0.0115319	0.0345956	0	0.00916468	0.0274941
KCNA3	ENSG00000177272	4.06293	0.999638	0.260787	protein_coding	0	0.0576594	0.172978	0	0.00916468	0.0274941
CD53	ENSG00000143119				protein_coding	0	0	0	0	0	0
AL360270.2	ENSG00000261654	-10.882	0.999638	0.181134	lncRNA	0	0	0	0.0420435	0.0478992	0.0549881
AL360270.1	ENSG00000232811	-1.02532	0.999638	0.991209	lncRNA	0	0	0	0	0	0
LRIF1	ENSG00000121931	1.14259	0.999638	0.575671	protein_coding	17.6029	20.1015	25.0579	13.7062	17.5678	19.6308
AL360270.3	ENSG00000273010	-1.52617	0.999638	0.468785	lncRNA	0.138383	0.194735	0.306117	0.186663	0.298863	0.462479
DRAM2	ENSG00000156171	1.18855	0.999638	0.514236	protein_coding	24.9704	33.4953	48.2263	24.8057	28.1849	33.1028
CEPT1	ENSG00000134255	1.12011	0.999638	0.650249	protein_coding	16.2058	20.5661	26.1197	13.1596	18.3458	23.8648
AL355816.1	ENSG00000272982				lncRNA	0	0	0	0	0	0
AL355816.2	ENSG00000273221	1.09842	0.999638	0.910248	lncRNA	0.0345956	0.0571545	0.0931369	0.0274941	0.0542898	0.0933317
DENND2D	ENSG00000162777	1.34126	0.999638	0.38657	protein_coding	3.21739	5.72587	9.48964	2.3095	4.278	5.71792
CHI3L2	ENSG00000064886	-1.31328	0.999638	0.709472	protein_coding	0.043731	0.37072	0.791664	0.164964	0.48929	0.882914
CHIA	ENSG00000134216				protein_coding	0	0	0	0	0	0
AL356387.1	ENSG00000229283				lncRNA	0	0	0	0	0	0
PIFO	ENSG00000173947	-1.0281	0.999638	0.961205	protein_coding	0.345956	0.488256	0.699697	0.13747	0.529873	0.798827
OVGP1	ENSG00000085465	1.94797	0.999638	0.217391	protein_coding	0.795699	1.00694	1.35049	0.419993	0.50063	0.577375
AL390195.2	ENSG00000260948	1.43152	0.999638	0.499641	lncRNA	0.484339	0.550853	0.655966	0.294305	0.375569	0.419993
AL390195.1	ENSG00000243960	-1.02631	0.999638	0.991241	lncRNA	0	0	0	0	0	0
WDR77	ENSG00000116455	-1.1381	0.999638	0.5949	protein_coding	22.3834	28.0642	32.0986	27.659	31.9444	37.146
ATP5PB	ENSG00000116459	-1.14574	0.999638	0.558382	protein_coding	107.447	123.523	150.789	116.052	141.555	160.577
C1orf162	ENSG00000143110	-1.5713	0.999638	0.514571	protein_coding	0.0691913	0.112417	0.174924	0.109976	0.182967	0.252261
TMIGD3	ENSG00000121933	1.09025	0.999638	0.928896	protein_coding	0	0.029154	0.0874621	0	0.0183294	0.0549881
ADORA3	ENSG00000282608	-5.95457	0.999638	0.315601	protein_coding	0	0	0	0	0.028029	0.084087
RAP1A	ENSG00000116473	-1.19284	0.999638	0.424614	protein_coding	38.5708	43.7149	47.0807	43.0946	52.1202	56.9402
LINC01160	ENSG00000231346	-1.95192	0.999638	0.405681	lncRNA	0.0691913	0.113363	0.139705	0	0.230395	0.504522
INKA2	ENSG00000197852	1.92527	0.999638	0.138851	protein_coding	5.15475	30.3305	62.273	4.89394	15.7585	25.0596
INKA2-AS1	ENSG00000227811	1.68448	0.999638	0.414928	lncRNA	0.449743	1.944	3.89206	0.384917	1.15694	1.86663
AL049557.1	ENSG00000284830	3.46428	0.999638	0.256057	lncRNA	0	0.0601997	0.0931369	0	0.00916468	0.0274941
DDX20	ENSG00000064703	1.12632	0.999638	0.647962	protein_coding	18.5808	25.58	36.1218	17.6162	22.7223	29.3528
KCND3	ENSG00000171385	1.44989	0.999638	0.603932	protein_coding	0.172978	2.55105	5.29146	0.357423	1.76228	3.49994
KCND3-IT1	ENSG00000232558				lncRNA	0	0	0	0	0	0
KCND3-AS1	ENSG00000237556				lncRNA	0	0	0	0	0	0
LINC01750	ENSG00000231437	-1.24106	0.999638	0.783975	lncRNA	0	0.0747767	0.131193	0	0.0897152	0.186663
LINC02884	ENSG00000231246	-3.4898	0.999638	0.514405	lncRNA	0	0	0	0	0.0140145	0.0420435
CTTNBP2NL	ENSG00000143079	1.16534	0.999638	0.573732	protein_coding	50.1542	63.5246	75.8296	47.2149	54.5026	63.3738
WNT2B	ENSG00000134245	1.56108	0.999638	0.445402	protein_coding	1.00581	1.56916	2.49089	0.462479	0.995974	1.73213
AL354760.1	ENSG00000273483	-1.17861	0.999638	0.840591	lncRNA	0.0345956	0.0416317	0.0465685	0.0274941	0.0542898	0.0933317
ST7L	ENSG00000007341	1.16754	0.999638	0.613069	protein_coding	9.13325	14.0563	19.8102	8.82559	12.0492	14.7931
CAPZA1	ENSG00000116489	-1.08642	0.999638	0.745095	protein_coding	127.039	153.408	197.576	121.253	166.672	198.864
MOV10	ENSG00000155363	-1.06705	0.999638	0.810177	protein_coding	51.5513	57.6659	62.8415	49.0458	61.5177	72.6943
AL603832.1	ENSG00000225075				lncRNA	0	0	0	0	0	0
RHOC	ENSG00000155366	1.02814	0.999638	0.911632	protein_coding	340.415	374.15	426.946	310.325	363.928	391.845
AL603832.3	ENSG00000271810	-9.22135	0.999638	0.2363	protein_coding	0	0	0	0	0.0466659	0.139998
PPM1J	ENSG00000155367	1.43686	0.999638	0.515731	protein_coding	0.745095	1.97964	4.01309	1.07331	1.37823	1.8421
AL603832.2	ENSG00000261595				lncRNA	0	0	0	0	0	0
TAFA3	ENSG00000184599	1.07291	0.999638	0.948556	protein_coding	0	0.0300998	0.0465685	0	0.0295698	0.0466659
LINC01356	ENSG00000215866	5.65298	0.999638	0.105186	lncRNA	0.043731	0.0877592	0.172978	0	0.0140145	0.0420435
LINC01357	ENSG00000224167	-1.23647	0.999638	0.698687	lncRNA	0.345956	0.460994	0.524773	0.439905	0.579249	0.79332
SLC16A1	ENSG00000155380	-1.0222	0.999638	0.928442	protein_coding	98.4457	130.263	149.211	88.922	133.139	172.223
SLC16A1-AS1	ENSG00000226419	-1.07397	0.999638	0.825685	lncRNA	4.2843	5.10641	6.12235	4.75647	5.56325	6.71988
AL390242.1	ENSG00000287807				lncRNA	0	0	0	0	0	0
LRIG2-DT	ENSG00000238198	-1.0355	0.999638	0.955171	lncRNA	0.103787	0.186041	0.279411	0.0933317	0.18905	0.336348
LRIG2	ENSG00000198799	1.12159	0.999638	0.63622	protein_coding	12.9926	15.8619	17.713	11.1836	14.1436	15.7541
MAGI3	ENSG00000081026	-1.10259	0.999638	0.778438	protein_coding	5.85996	8.34359	10.1365	8.32461	9.20993	9.92535
PHTF1	ENSG00000116793	-1.02672	0.999638	0.925645	protein_coding	25.7576	28.5901	33.1426	23.7546	29.3514	34.3401
RSBN1	ENSG00000081019	1.1694	0.999638	0.60232	protein_coding	9.22056	13.2701	20.619	7.35761	11.3265	17.5687
AL137856.1	ENSG00000231128				lncRNA	0	0	0	0	0	0
PTPN22	ENSG00000134242	1.02923	0.999638	0.956409	protein_coding	0.218655	0.816239	1.76438	0.326661	0.785434	1.56716
AP4B1-AS1	ENSG00000226167	3.6525	0.999638	0.464645	lncRNA	0	0.0155228	0.0465685	0	0	0
BCL2L15	ENSG00000188761	-2.81528	0.999638	0.246778	protein_coding	0	0.0270547	0.0465685	0	0.076934	0.13747
AP4B1	ENSG00000134262	-1.07081	0.999638	0.80802	protein_coding	12.3852	14.4687	16.7646	13.4996	15.5009	18.6663
DCLRE1B	ENSG00000118655	-1.05681	0.999638	0.871244	protein_coding	7.54409	9.41948	12.1431	8.66096	9.96165	11.6575
HIPK1-AS1	ENSG00000235527	11.4661	0.999638	0.16138	lncRNA	0	0.0501185	0.103787	0	0	0
HIPK1	ENSG00000163349	1.10921	0.999638	0.641346	protein_coding	59.7008	65.7035	69.3642	52.1258	59.2029	71.457
OLFML3	ENSG00000116774	-2.17163	0.999638	0.0214728	protein_coding	32.5796	58.4876	109.948	71.622	127.007	173.976
AL591742.2	ENSG00000282048				lncRNA	0	0	0	0	0	0
SYT6	ENSG00000134207				protein_coding	0	0	0	0	0	0
AL121999.1	ENSG00000232895				lncRNA	0	0	0	0	0	0
TRIM33	ENSG00000197323	1.04438	0.999638	0.860816	protein_coding	23.6568	29.0084	33.2356	23.166	27.7432	35.7973
BCAS2	ENSG00000116752	-1.05547	0.999638	0.816323	protein_coding	27.9411	29.0345	30.8247	24.5954	30.619	36.1822
DENND2C	ENSG00000175984	1.15144	0.999638	0.796542	protein_coding	1.03787	2.14722	2.84252	1.09976	1.87142	2.70662
AMPD1	ENSG00000116748				protein_coding	0	0	0	0	0	0
NRAS	ENSG00000213281	-1.27197	0.999638	0.366276	protein_coding	48.1042	60.5499	79.2932	63.7456	77.0119	102.333
CSDE1	ENSG00000009307	-1.05876	0.999638	0.825195	protein_coding	527.41	610.059	682.88	527.198	645.944	784.733
SIKE1	ENSG00000052723	-1.14003	0.999638	0.583019	protein_coding	25.147	30.1154	38.4357	27.7067	34.3186	44.4029
SYCP1	ENSG00000198765				protein_coding	0	0	0	0	0	0
TSHB	ENSG00000134200				protein_coding	0	0	0	0	0	0
TSPAN2	ENSG00000134198	1.05624	0.999638	0.911317	protein_coding	16.3554	20.1511	27.0538	7.23148	19.0789	26.5529
LINC01765	ENSG00000233730				lncRNA	0	0	0	0	0	0
AL049825.1	ENSG00000285698	1.89812	0.999638	0.605371	lncRNA	0	0.0261089	0.043731	0	0.00916468	0.0274941
NGF-AS1	ENSG00000228035	-5.95274	0.999638	0.315694	lncRNA	0	0	0	0	0.0183294	0.0549881
NGF	ENSG00000134259	1.65417	0.999638	0.205607	protein_coding	2.84068	10.07	15.9181	1.89196	6.0839	8.19323
AL512638.3	ENSG00000287103				lncRNA	0	0	0	0	0	0
VANGL1	ENSG00000173218	1.09961	0.999638	0.745099	protein_coding	28.8724	39.1699	45.3928	26.3613	35.6128	45.3377
CASQ2	ENSG00000118729	3.6525	0.999638	0.464645	protein_coding	0	0.0155228	0.0465685	0	0	0
NHLH2	ENSG00000177551				protein_coding	0	0	0	0	0	0
LINC01649	ENSG00000228127				lncRNA	0	0	0	0	0	0
SLC22A15	ENSG00000163393	2.43171	0.999638	0.325508	protein_coding	0.0931369	0.58063	1.2682	0	0.229117	0.687351
AL365318.1	ENSG00000237993				lncRNA	0	0	0	0	0	0
MAB21L3	ENSG00000173212	-5.95274	0.999638	0.315694	protein_coding	0	0	0	0	0.0183294	0.0549881
LINC01779	ENSG00000235933				lncRNA	0	0	0	0	0	0
AL355538.1	ENSG00000287217				lncRNA	0	0	0	0	0	0
ATP1A1	ENSG00000163399	1.14674	0.999638	0.584106	protein_coding	383.354	456.723	508.417	354.595	398.305	474.732
ATP1A1-AS1	ENSG00000203865	-1.18208	0.999638	0.75144	lncRNA	0.874621	1.45002	1.79897	1.45718	1.73089	2.10218
LINC01762	ENSG00000233154	-1.02532	0.999638	0.991209	lncRNA	0	0	0	0	0	0
AL136376.1	ENSG00000230381				lncRNA	0	0	0	0	0	0
AL390066.1	ENSG00000224950	1.2682	0.999638	0.755923	lncRNA	0.0345956	0.115463	0.218655	0	0.076934	0.13747
AL390066.2	ENSG00000286276				lncRNA	0	0	0	0	0	0
CD58	ENSG00000116815	1.0878	0.999638	0.84202	protein_coding	4.76668	8.71281	14.9453	4.45661	8.00853	11.8224
IGSF3	ENSG00000143061	1.21174	0.999638	0.802488	protein_coding	0.512253	3.22081	8.40674	0.462479	2.6531	6.98349
LINC02868	ENSG00000203864				lncRNA	0	0	0	0	0	0
CD2	ENSG00000116824				protein_coding	0	0	0	0	0	0
AL157904.1	ENSG00000272715	1.09007	0.999638	0.929606	lncRNA	0	0.0230638	0.0691913	0	0.0183294	0.0549881
PTGFRN	ENSG00000134247	1.14534	0.999638	0.83343	protein_coding	14.2563	73.4879	184.879	14.6311	64.158	158.943
CD101	ENSG00000134256	1.47632	0.999638	0.574663	protein_coding	0.174924	0.320432	0.55353	0.0420435	0.207315	0.439905
AL445231.1	ENSG00000236137	-1.58968	0.999638	0.674841	lncRNA	0	0.0115319	0.0345956	0	0.0183294	0.0549881
TTF2	ENSG00000116830	1.13372	0.999638	0.690908	protein_coding	5.72792	10.0562	14.4264	6.30653	8.85874	12.2898
TRIM45	ENSG00000134253	1.2177	0.999638	0.620917	protein_coding	4.11688	4.77358	5.26224	3.36348	3.79721	4.48153
VTCN1	ENSG00000134258	-1.02532	0.999638	0.991209	protein_coding	0	0	0	0	0	0
LINC01525	ENSG00000235202				lncRNA	0	0	0	0	0	0
AL358072.1	ENSG00000271427	-2.90566	0.999638	0.330546	lncRNA	0	0.0155228	0.0465685	0	0.0463584	0.084087
MAN1A2	ENSG00000198162	1.07268	0.999638	0.763117	protein_coding	51.3403	55.4377	58.9509	44.7763	51.6539	60.0195
AL157902.1	ENSG00000236866				lncRNA	0	0	0	0	0	0
TENT5C	ENSG00000183508	1.37806	0.999638	0.649848	protein_coding	0.0874621	0.36446	0.726508	0	0.252831	0.632363
GDAP2	ENSG00000196505	1.1338	0.999638	0.607117	protein_coding	12.8529	15.7502	18.7606	10.0484	13.8964	16.9864
WDR3	ENSG00000065183	1.09561	0.999638	0.699631	protein_coding	32.1322	40.4187	53.3519	32.9621	36.9069	43.4459
SPAG17	ENSG00000155761	-5.95274	0.999638	0.315694	protein_coding	0	0	0	0	0.0183294	0.0549881
AL391557.1	ENSG00000287980				lncRNA	0	0	0	0	0	0
TBX15	ENSG00000092607				protein_coding	0	0	0	0	0	0
AL139420.1	ENSG00000226172				lncRNA	0	0	0	0	0	0
AL139420.2	ENSG00000239216				lncRNA	0	0	0	0	0	0
WARS2	ENSG00000116874	-1.49247	0.999638	0.188124	protein_coding	5.88126	7.23963	8.00978	8.27571	10.839	12.5531
WARS2-IT1	ENSG00000224238				lncRNA	0	0	0	0	0	0
WARS2-AS1	ENSG00000231365	1.40915	0.999638	0.413702	lncRNA	2.52548	7.8275	12.9007	2.14454	5.56414	8.07319
AL359915.1	ENSG00000227712	-1.02532	0.999638	0.991209	lncRNA	0	0	0	0	0	0
LINC01780	ENSG00000232650	-1.02532	0.999638	0.991209	lncRNA	0	0	0	0	0	0
HAO2	ENSG00000116882	-1.02532	0.999638	0.991209	protein_coding	0	0	0	0	0	0
HAO2-IT1	ENSG00000230921				lncRNA	0	0	0	0	0	0
HSD3B2	ENSG00000203859				protein_coding	0	0	0	0	0	0
HSD3B1	ENSG00000203857	-3.48926	0.999638	0.501267	protein_coding	0	0	0	0	0.00916468	0.0274941
LINC00622	ENSG00000260941	1.34725	0.999638	0.585018	lncRNA	0.612235	1.79764	3.12009	1.09313	1.31508	1.73213
ZNF697	ENSG00000143067	1.21026	0.999638	0.450212	protein_coding	19.6053	26.8406	34.4163	19.0863	22.1497	27.6865
PHGDH	ENSG00000092621	-1.21741	0.999638	0.416318	protein_coding	172.944	229.951	279.223	203.428	279.966	325.627
HMGCS2	ENSG00000134240				protein_coding	0	0	0	0	0	0
REG4	ENSG00000134193	6.32971	0.999638	0.272562	protein_coding	0	0.029154	0.0874621	0	0	0
ADAM30	ENSG00000134249				protein_coding	0	0	0	0	0	0
NOTCH2	ENSG00000134250	1.4364	0.999638	0.183467	protein_coding	468.572	598.031	664.132	294.431	416.314	545.345
AC245008.1	ENSG00000273406	6.3293	0.999638	0.282232	lncRNA	0	0.0270547	0.0465685	0	0	0
SEC22B	ENSG00000265808	-1.12791	0.999638	0.602017	protein_coding	150.906	160.212	177.938	171.537	180.665	187.457
NOTCH2NLR	ENSG00000286106	-1.18427	0.999638	0.864151	protein_coding	0	1.65304	3.2361	0	1.95931	3.31328
NBPF26	ENSG00000273136	1.16517	0.999638	0.520191	protein_coding	21.5531	25.8667	29.0374	18.1461	22.2403	26.0396
AC253572.1	ENSG00000287979				lncRNA	0	0	0	0	0	0
PPIAL4A	ENSG00000263353				protein_coding	0	0	0	0	0	0
LINC00623	ENSG00000226067	1.05341	0.999638	0.869118	lncRNA	8.47593	17.387	22.2132	6.98349	16.5201	21.513
FCGR1B	ENSG00000198019	-3.4899	0.999638	0.501197	protein_coding	0	0	0	0	0.0155553	0.0466659
AC244453.3	ENSG00000234998				lncRNA	0	0	0	0	0	0
AC244453.2	ENSG00000233029	1.09001	0.999638	0.926025	lncRNA	0	0.0270547	0.0465685	0	0.0231792	0.0420435
AC244453.1	ENSG00000227193	-1.02637	0.999638	0.991231	lncRNA	0	0	0	0	0	0
FAM72B	ENSG00000188610	1.02552	0.999638	0.964953	protein_coding	0.977938	1.76656	3.00982	1.30664	1.72338	2.39198
SRGAP2C	ENSG00000171943	1.15922	0.999638	0.57445	protein_coding	20.397	29.9029	38.2628	18.0787	25.7684	37.6669
SRGAP2-AS1	ENSG00000230806				lncRNA	0	0	0	0	0	0
LINC02798	ENSG00000227082	1.52097	0.999638	0.639891	lncRNA	0	0.0766683	0.186274	0	0.0366587	0.109976
AL592494.1	ENSG00000228826				lncRNA	0	0	0	0	0	0
AL592494.2	ENSG00000272583				lncRNA	0	0	0	0	0	0
LINC01691	ENSG00000224857				lncRNA	0	0	0	0	0	0
LINC02799	ENSG00000235887	3.65243	0.999638	0.464653	lncRNA	0	0.014577	0.043731	0	0	0
AC239800.2	ENSG00000232721	-1.58952	0.999638	0.687262	lncRNA	0	0.0155228	0.0465685	0	0.0183294	0.0549881
LINC02591	ENSG00000263590	1.34359	0.999638	0.416265	lncRNA	6.43479	10.7613	14.3001	5.85623	8.01433	9.88022
H3-2	ENSG00000273213	-1.00704	0.999638	0.988336	protein_coding	2.93381	3.67629	4.63549	2.52261	3.68381	5.16888
AC246680.1	ENSG00000230186	3.6525	0.999638	0.464645	lncRNA	0	0.0155228	0.0465685	0	0	0
FAM72C	ENSG00000263513	2.14385	0.999638	0.249221	protein_coding	0.262386	0.830375	1.90276	0.126131	0.383664	0.604869
LINC02802	ENSG00000232527	-1.21067	0.999638	0.594188	lncRNA	6.07862	8.07144	11.2436	6.57989	9.77357	11.7675
PPIAL4E	ENSG00000271567				protein_coding	0	0	0	0	0	0
AC246785.3	ENSG00000237343	1.4226	0.999638	0.695538	lncRNA	0	0.0501185	0.103787	0	0.0420435	0.126131
NBPF15	ENSG00000266338	-1.00131	0.999638	0.995455	protein_coding	30.9285	37.6048	41.2597	32.9379	37.66	40.6561
PPIAL4F	ENSG00000279782				protein_coding	0	0	0	0	0	0
LINC01632	ENSG00000277199				lncRNA	0	0	0	0	0	0
FP700111.1	ENSG00000224363				lncRNA	0	0	0	0	0	0
SRGAP2B	ENSG00000196369	-1.01359	0.999638	0.958364	protein_coding	23.1445	29.7949	39.958	21.4196	30.1808	43.0557
FAM72D	ENSG00000215784	-1.08155	0.999638	0.923348	protein_coding	0	1.03033	3.04442	0.419993	1.11573	2.25451
PPIAL4D	ENSG00000256374				protein_coding	0	0	0	0	0	0
AC245014.3	ENSG00000276216	-1.02532	0.999638	0.991209	lncRNA	0	0	0	0	0	0
AC245014.1	ENSG00000236140	3.6525	0.999638	0.464645	lncRNA	0	0.0155228	0.0465685	0	0	0
NBPF20	ENSG00000162825	1.29094	0.999638	0.484289	protein_coding	6.46938	11.9713	14.8686	5.71876	9.2819	11.3938
AC239860.3	ENSG00000287374				lncRNA	0	0	0	0	0	0
GPR89A	ENSG00000117262	-1.03222	0.999638	0.90377	protein_coding	14.0171	16.6945	21.2417	11.4358	17.2389	20.868
PDZK1	ENSG00000174827	-1.27178	0.999638	0.675911	protein_coding	0.207574	0.323621	0.43731	0.252261	0.376268	0.549881
CD160	ENSG00000117281	3.65213	0.999638	0.464685	protein_coding	0	0.0115319	0.0345956	0	0	0
RNF115	ENSG00000265491	-1.18723	0.999638	0.457639	protein_coding	32.1861	34.3085	38.0464	36.787	40.7923	45.7325
POLR3C	ENSG00000186141	-1.10942	0.999638	0.663616	protein_coding	23.3175	33.4386	42.0255	28.6488	37.1091	42.2326
NUDT17	ENSG00000186364	1.08625	0.999638	0.869289	protein_coding	1.52221	2.7719	3.67341	1.78711	2.55516	2.98509
PIAS3	ENSG00000131788	1.09007	0.999638	0.712237	protein_coding	56.5639	67.7731	73.6431	56.2803	62.1727	65.6589
ANKRD35	ENSG00000198483	-1.72607	0.999638	0.384921	protein_coding	0.131193	0.460201	0.830295	0.373327	0.791289	1.62215
ITGA10	ENSG00000143127	1.04038	0.999638	0.945658	protein_coding	1.61805	3.08381	4.79655	2.33699	2.96702	3.87327
AC243547.1	ENSG00000244619				lncRNA	0	0	0	0	0	0
PEX11B	ENSG00000131779	1.00783	0.999638	0.973439	protein_coding	24.2707	27.6322	29.6139	25.0159	27.4058	29.5286
RBM8A	ENSG00000265241	1.04429	0.999638	0.846146	protein_coding	88.3572	94.8154	104.955	86.4414	90.7969	97.8583
LIX1L-AS1	ENSG00000234222	-1.52546	0.999638	0.581161	lncRNA	0.0345956	0.0571545	0.0931369	0.0466659	0.0850928	0.126131
AC243547.3	ENSG00000280778	-3.4899	0.999638	0.501197	protein_coding	0	0	0	0	0.0155553	0.0466659
LIX1L	ENSG00000271601	-1.10872	0.999638	0.652197	protein_coding	33.8916	40.5692	48.7452	41.539	45.0157	47.2623
ANKRD34A	ENSG00000272031	-1.5434	0.999638	0.368439	protein_coding	3.1482	3.82749	4.32937	3.29929	5.92903	7.46654
AC243547.2	ENSG00000278431	1.07327	0.999638	0.953079	lncRNA	0	0.014577	0.043731	0	0.00916468	0.0274941
POLR3GL	ENSG00000121851	-1.10936	0.999638	0.659648	protein_coding	21.2763	25.1158	28.3136	18.6685	27.9272	33.8328
TXNIP	ENSG00000265972	1.14117	0.999638	0.72607	protein_coding	498.454	582.291	690.994	365.671	510.26	605.679
HJV	ENSG00000168509				protein_coding	0	0	0	0	0	0
AC239799.2	ENSG00000287190	1.07307	0.999638	0.953153	lncRNA	0	0.014577	0.043731	0	0.0155553	0.0466659
LINC01719	ENSG00000233396	1.06298	0.999638	0.901876	lncRNA	1.93736	3.61771	4.93626	1.8696	3.41061	4.19993
NBPF10	ENSG00000271425	1.10753	0.999638	0.687875	protein_coding	27.4194	31.7229	38.9312	23.04	28.6578	32.1994
NOTCH2NLA	ENSG00000264343	1.09782	0.999638	0.816905	protein_coding	8.70248	13.9783	22.5218	9.37984	12.7327	16.3315
AC239799.1	ENSG00000276509	-1.23013	0.999638	0.732765	lncRNA	0.172978	0.222736	0.262386	0.247446	0.273915	0.294305
PPIAL4H	ENSG00000270339	3.65213	0.999638	0.464685	protein_coding	0	0.0115319	0.0345956	0	0	0
AC245407.2	ENSG00000287978	1.15936	0.999638	0.796536	lncRNA	0.306117	0.442218	0.60539	0.192458	0.398813	0.630653
NBPF12	ENSG00000268043	1.08318	0.999638	0.746252	protein_coding	13.8728	21.1317	27.6818	16.084	19.5058	22.3671
AC244394.3	ENSG00000234225	-3.48926	0.999638	0.501267	lncRNA	0	0	0	0	0.00916468	0.0274941
PRKAB2	ENSG00000131791	1.19577	0.999638	0.427243	protein_coding	59.0488	68.7497	75.8296	45.1968	57.509	67.8055
AC242426.2	ENSG00000237188	1.0758	0.999638	0.878382	lncRNA	2.79879	3.09199	3.25979	2.14422	2.86671	3.26661
FMO5	ENSG00000131781	-1.18104	0.999638	0.79409	protein_coding	0.138383	0.458623	0.931369	0.420435	0.532048	0.653322
CHD1L	ENSG00000131778	-1.17359	0.999638	0.485432	protein_coding	31.8362	33.8442	35.8411	34.6425	39.8112	49.9791
LINC00624	ENSG00000278811				lncRNA	0	0	0	0	0	0
BCL9	ENSG00000116128	-1.06368	0.999638	0.795303	protein_coding	29.4063	34.141	36.6466	31.7328	36.3045	43.473
AC242628.1	ENSG00000288626				protein_coding	0	0	0	0	0	0
ACP6	ENSG00000162836	1.2281	0.999638	0.54117	protein_coding	4.80879	6.59611	8.13398	5.03141	5.36397	5.97323
AC241644.1	ENSG00000227139				lncRNA	0	0	0	0	0	0
GJA5	ENSG00000265107	-1.08358	0.999638	0.944417	protein_coding	0	1.01481	3.04442	0.0420435	1.09906	3.16182
AC241644.3	ENSG00000274415				lncRNA	0	0	0	0	0	0
AC241644.2	ENSG00000234190				lncRNA	0	0	0	0	0	0
GJA8	ENSG00000121634				protein_coding	0	0	0	0	0	0
GPR89B	ENSG00000188092	1.10593	0.999638	0.725424	protein_coding	7.54409	8.42664	9.05233	6.60083	7.6024	8.41318
AC239803.1	ENSG00000273059	-1.02532	0.999638	0.991209	lncRNA	0	0	0	0	0	0
LINC02804	ENSG00000274372	3.65243	0.999638	0.476398	lncRNA	0	0.014577	0.043731	0	0	0
NBPF11	ENSG00000263956	1.20702	0.999638	0.40216	protein_coding	14.4264	19.8463	27.4631	15.7266	16.4213	17.2664
LINC02805	ENSG00000232265	3.65243	0.999638	0.464653	lncRNA	0	0.014577	0.043731	0	0	0
AC239809.3	ENSG00000227733	-1.0281	0.999638	0.979868	lncRNA	0.043731	0.599153	1.66059	0	0.614569	1.75962
LINC01731	ENSG00000234283	1.0899	0.999638	0.929618	lncRNA	0	0.0300998	0.0465685	0	0.0295698	0.0466659
LINC01138	ENSG00000274020	1.06563	0.999638	0.878895	lncRNA	4.87798	5.935	6.89213	4.64649	5.57047	6.13835
LINC02806	ENSG00000238107	16.6723	0.999638	0.103263	lncRNA	0	0.0771731	0.138383	0	0	0
AC245100.1	ENSG00000224481	-3.44705	0.999638	0.52536	lncRNA	0	0	0	0	0.00916468	0.0274941
AC245100.5	ENSG00000272824	1.02461	0.999638	0.97391	lncRNA	0.0345956	0.117354	0.186274	0.084087	0.104963	0.13747
PPIAL4G	ENSG00000236334				protein_coding	0	0	0	0	0	0
NBPF14	ENSG00000270629	1.0921	0.999638	0.709763	protein_coding	73.5556	88.5098	98.9114	64.611	81.0709	90.7299
NOTCH2NLB	ENSG00000286019	1.75336	0.999638	0.315487	protein_coding	1.13701	3.88773	7.1267	1.67997	2.21224	3.10683
NUDT4B	ENSG00000177144	1.07995	0.999638	0.793036	protein_coding	13.4577	18.3058	25.6264	13.9531	16.9377	21.1058
PDE4DIP	ENSG00000178104	1.12415	0.999638	0.640037	protein_coding	74.5536	118.515	145.012	65.9857	105.45	131.971
AC239802.1	ENSG00000254913				lncRNA	0	0	0	0	0	0
AC239802.2	ENSG00000255148				lncRNA	0	0	0	0	0	0
AC239804.1	ENSG00000254539	1.12876	0.999638	0.885556	lncRNA	0	0.126851	0.380552	0	0.110511	0.247446
NBPF9	ENSG00000269713	1.05458	0.999638	0.795587	protein_coding	38.5271	41.1524	44.9743	37.1927	39.054	40.4879
AC245297.3	ENSG00000274265	-1.06493	0.999638	0.832135	lncRNA	8.7181	13.2967	17.0906	7.91829	14.1774	19.6343
AC245297.2	ENSG00000272755	-1.9304	0.999638	0.343163	lncRNA	0.043731	0.114814	0.207574	0.168174	0.228255	0.329929
NOTCH2NLC	ENSG00000286219	1.11133	0.999638	0.809648	protein_coding	6.25354	11.1156	20.4806	5.03991	9.9942	18.8884
AC242842.3	ENSG00000286185	-2.06169	0.999638	0.440309	protein_coding	0	0.552629	1.31193	0.546566	1.14374	1.48468
NBPF19	ENSG00000271383	1.05026	0.999638	0.853728	protein_coding	20.0655	22.8312	27.5685	17.2388	21.7677	25.0579
PPIAL4C	ENSG00000263464	-1.02532	0.999638	0.991209	protein_coding	0	0	0	0	0	0
AC242842.1	ENSG00000275557	6.32866	0.999638	0.272611	lncRNA	0	0.0230638	0.0691913	0	0	0
FCGR1A	ENSG00000150337				protein_coding	0	0	0	0	0	0
H2BC18	ENSG00000203814	-1.50901	0.999638	0.503753	protein_coding	0.186274	0.279449	0.345956	0.139998	0.411613	0.632363
AC243772.2	ENSG00000233030	1.36665	0.999638	0.679513	lncRNA	0.276765	0.317531	0.349848	0	0.220795	0.522387
H3C13	ENSG00000183598	2.02933	0.999638	0.472892	protein_coding	0	0.0522178	0.0874621	0	0.0183294	0.0549881
H4C14	ENSG00000270882	1.61971	0.999638	0.282905	protein_coding	3.84011	7.9745	10.9436	4.28907	4.92032	5.97323
H3C14	ENSG00000203811	6.32918	0.999638	0.272586	protein_coding	0	0.0261089	0.043731	0	0	0
H2AC18	ENSG00000203812	1.16767	0.999638	0.850337	protein_coding	0	2.6684	6.78074	2.06013	2.28821	2.65995
H2AC19	ENSG00000272196	1.81259	0.999638	0.448948	protein_coding	2.24872	4.14779	7.26468	1.49331	2.2821	3.62921
H3C15	ENSG00000203852	3.65213	0.999638	0.464685	protein_coding	0	0.0115319	0.0345956	0	0	0
H4C15	ENSG00000270276	-1.73013	0.999638	0.36463	protein_coding	1.70551	2.67213	3.56335	3.27179	4.6331	6.05426
AC239868.1	ENSG00000264207	-1.36154	0.999638	0.604627	lncRNA	0.131193	0.306296	0.415148	0.186663	0.419074	0.630653
H2BC21	ENSG00000184678	1.09493	0.999638	0.893357	protein_coding	4.02326	5.22587	6.84556	4.1066	4.76982	5.74626
H2AC20	ENSG00000184260	-1.4253	0.999638	0.631464	protein_coding	0	0.096246	0.242169	0.084087	0.141622	0.247446
H2AC21	ENSG00000184270				protein_coding	0	0	0	0	0	0
BOLA1	ENSG00000178096	-1.09232	0.999638	0.791519	protein_coding	6.3656	6.94485	7.39055	5.82874	7.62259	10.1325
SV2A	ENSG00000159164	-1.08876	0.999638	0.680807	protein_coding	52.4335	55.7533	60.0268	59.3047	60.6852	63.0653
SF3B4	ENSG00000143368	-1.04217	0.999638	0.859777	protein_coding	53.727	71.7882	94.7652	69.34	74.8047	83.162
MTMR11	ENSG00000014914	-1.00338	0.999638	0.99258	protein_coding	10.9765	16.1293	18.9238	13.7664	16.1792	19.3833
OTUD7B	ENSG00000264522	1.061	0.999638	0.808139	protein_coding	23.8364	31.4806	39.3579	27.2191	29.6619	31.0328
AC244033.2	ENSG00000285184	-1.62286	0.999638	0.351635	lncRNA	0.874621	1.30498	2.00244	1.29222	2.13331	2.75329
VPS45	ENSG00000136631	1.02883	0.999638	0.897638	protein_coding	41.1342	45.735	50.8528	39.3107	44.4588	51.7524
PLEKHO1	ENSG00000023902	-1.27124	0.999638	0.45759	protein_coding	35.7283	62.0229	99.2549	72.5188	78.8581	87.7885
AC242988.2	ENSG00000285554	2.64588	0.999638	0.331885	lncRNA	0	0.0385866	0.0691913	0	0.0155553	0.0466659
ANP32E	ENSG00000143401	-1.39384	0.999638	0.251176	protein_coding	27.0097	39.2081	63.4138	33.1723	54.6418	94.1671
AC242988.1	ENSG00000276110				lncRNA	0	0	0	0	0	0
CA14	ENSG00000118298	-3.48926	0.999638	0.501267	protein_coding	0	0	0	0	0.00916468	0.0274941
APH1A	ENSG00000117362	-1.09564	0.999638	0.689177	protein_coding	98.4938	109.909	116.002	96.3117	120.444	150.642
C1orf54	ENSG00000118292	-1.08109	0.999638	0.807273	protein_coding	11.5887	22.6436	39.9092	14.5169	24.4831	33.5928
CIART	ENSG00000159208	1.27288	0.999638	0.658109	protein_coding	6.05423	8.07404	10.6704	5.27886	6.34418	8.11986
MRPS21	ENSG00000266472	-1.09862	0.999638	0.653574	protein_coding	53.6143	59.9739	69.2939	51.5239	65.9583	77.6123
PRPF3	ENSG00000117360	1.12792	0.999638	0.63088	protein_coding	29.9252	36.5775	43.9497	30.0611	32.4279	36.5394
RPRD2	ENSG00000163125	1.22933	0.999638	0.395123	protein_coding	40.5115	51.6095	66.1651	38.406	41.9463	44.8428
TARS2	ENSG00000143374	1.02441	0.999638	0.927073	protein_coding	17.9754	21.0088	25.5389	19.5483	20.5107	21.0463
ECM1	ENSG00000143369	-1.56842	0.999638	0.0713862	protein_coding	49.8534	88.6155	134.071	108.685	138.97	180.955
FALEC	ENSG00000228126	3.39526	0.999638	0.166831	lncRNA	0	0.0959488	0.218655	0	0.0231792	0.0420435
ADAMTSL4-AS2	ENSG00000237781	3.65213	0.999638	0.464685	lncRNA	0	0.0115319	0.0345956	0	0	0
ADAMTSL4	ENSG00000143382	1.1168	0.999638	0.804515	protein_coding	3.28658	11.6904	22.12	3.49174	10.4681	19.4661
ADAMTSL4-AS1	ENSG00000203804	2.33393	0.999638	0.380584	lncRNA	0	0.0931369	0.279411	0	0.0323439	0.0549881
MCL1	ENSG00000143384	1.22261	0.999638	0.441999	protein_coding	267.629	347.719	450.781	243.306	284.393	364.599
ENSA	ENSG00000143420	-1.10102	0.999638	0.653422	protein_coding	69.1221	77.8524	88.387	74.9488	85.725	93.8411
GOLPH3L	ENSG00000143457	1.00609	0.999638	0.982643	protein_coding	21.5157	23.2198	25.3798	21.0604	23.0855	26.4595
HORMAD1	ENSG00000143452	-3.48926	0.999638	0.501267	protein_coding	0	0	0	0	0.00916468	0.0274941
CTSS	ENSG00000163131	-1.4905	0.999638	0.513222	protein_coding	0.349848	3.14368	6.05423	1.35331	4.68237	10.2553
CTSK	ENSG00000143387	-2.13655	0.999638	0.06098	protein_coding	5.37892	13.1692	22.5391	15.0731	28.1314	40.7822
ARNT	ENSG00000143437	-1.01551	0.999638	0.94058	protein_coding	56.1487	65.7507	74.3698	59.882	66.7614	73.9966
CTXND2	ENSG00000283324				protein_coding	0	0	0	0	0	0
SETDB1	ENSG00000143379	1.05463	0.999638	0.827917	protein_coding	28.23	36.2832	42.2005	32.498	34.3876	36.3994
CERS2	ENSG00000143418	1.04255	0.999638	0.84947	protein_coding	146.997	162.391	175.93	143.409	155.843	171.964
AL590133.2	ENSG00000259357	1.79174	0.999638	0.524835	lncRNA	0	0.0776141	0.232842	0	0.0371937	0.084087
AL590133.1	ENSG00000231073	-3.48926	0.999638	0.501267	lncRNA	0	0	0	0	0.00916468	0.0274941
ANXA9	ENSG00000143412	-1.18163	0.999638	0.846053	protein_coding	0	0.0541094	0.0931369	0	0.0746949	0.139998
MINDY1	ENSG00000143409	-1.0776	0.999638	0.817001	protein_coding	9.79056	13.5699	20.1176	12.6473	14.6035	17.4901
PRUNE1	ENSG00000143363	1.08475	0.999638	0.703661	protein_coding	21.953	24.1289	27.2891	21.7478	22.2059	22.7035
BNIPL	ENSG00000163141	1.10509	0.999638	0.874257	protein_coding	0.139705	0.234772	0.345956	0.139998	0.213235	0.252261
C1orf56	ENSG00000143443	-1.115	0.999638	0.814117	protein_coding	2.24872	3.03811	3.58577	2.14454	3.39998	5.25544
CDC42SE1	ENSG00000197622	1.19694	0.999638	0.396302	protein_coding	92.159	102.544	109.022	79.7565	85.6103	96.6691
MLLT11	ENSG00000213190	-1.06196	0.999638	0.884833	protein_coding	32.9732	71.1404	127.174	37.1244	75.5434	139.34
GABPB2	ENSG00000143458	1.13116	0.999638	0.674055	protein_coding	9.09865	12.4805	17.4924	9.84287	11.0302	12.2347
AL592424.1	ENSG00000261168	-3.57412	0.999638	0.137298	lncRNA	0	0.0230638	0.0691913	0.0420435	0.0937226	0.192458
SEMA6C	ENSG00000143434	1.21528	0.999638	0.731373	protein_coding	1.53676	2.69108	4.39364	1.35331	2.21115	3.05184
TNFAIP8L2	ENSG00000163154				protein_coding	0	0	0	0	0	0
SCNM1	ENSG00000163156	1.00479	0.999638	0.985747	protein_coding	22.1758	30.3879	36.2968	23.4799	30.2474	33.803
LYSMD1	ENSG00000163155	1.09982	0.999638	0.725043	protein_coding	12.1572	13.7252	15.1875	11.8563	12.4797	13.1697
TMOD4	ENSG00000163157	1.20714	0.999638	0.777994	protein_coding	0.0691913	0.172617	0.262386	0	0.120211	0.192458
VPS72	ENSG00000163159	1.04107	0.999638	0.845555	protein_coding	38.093	42.0656	47.973	38.1892	40.4454	42.1276
[truncated: 34,814 more rows]
